# Supplementary material for: FBXL4 ubiquitin ligase deficiency promotes mitophagy by elevating NIX levels
Source: EMBO J. 2023 Apr 27;42(13):e112799. doi: 10.15252/embj.2022112799 (PMC10308357; doi:10.15252/embj.2022112799)
Supplement: Supplementary file 1 — Dataset EV1 [file EMBJ-42-e112799-s012.xlsx]

## Sheet: Overview
Tables showing sgRNA used to create the E3 ligase CRISPR library as well as non-targeting control sgRNAs, raw counts generated for each sgRNA in each sample, and Log2(fold change) values for targeted genes as well as Mann Whitney p values generated using the Screen Processing pipeline.

## Sheet: List of targets 
s_1	E3	ABTB1
s_2	E3	ABTB1
s_3	E3	ABTB1
s_4	E3	ABTB1
s_5	E3	ABTB2
s_6	E3	ABTB2
s_7	E3	ABTB2
s_8	E3	ABTB2
s_9	E3	AMFR
s_10	E3	AMFR
s_11	E3	AMFR
s_12	E3	AMFR
s_13	E3	ANAPC11
s_14	E3	ANAPC11
s_15	E3	ANAPC11
s_16	E3	ANAPC11
s_17	E3	ANKFY1
s_18	E3	ANKFY1
s_19	E3	ANKFY1
s_20	E3	ANKFY1
s_21	E3	ANKIB1
s_22	E3	ANKIB1
s_23	E3	ANKIB1
s_24	E3	ANKIB1
s_25	E3	AREL1
s_26	E3	AREL1
s_27	E3	AREL1
s_28	E3	AREL1
s_29	E3	ARIH1
s_30	E3	ARIH1
s_31	E3	ARIH1
s_32	E3	ARIH1
s_33	E3	ARIH2
s_34	E3	ARIH2
s_35	E3	ARIH2
s_36	E3	ARIH2
s_37	E3	ARMC5
s_38	E3	ARMC5
s_39	E3	ARMC5
s_40	E3	ARMC5
s_41	E3	ASB10
s_42	E3	ASB10
s_43	E3	ASB10
s_44	E3	ASB10
s_45	E3	ASB11
s_46	E3	ASB11
s_47	E3	ASB11
s_48	E3	ASB11
s_49	E3	ASB13
s_50	E3	ASB13
s_51	E3	ASB13
s_52	E3	ASB13
s_53	E3	ASB14
s_54	E3	ASB14
s_55	E3	ASB14
s_56	E3	ASB14
s_57	E3	ASB15
s_58	E3	ASB15
s_59	E3	ASB15
s_60	E3	ASB15
s_61	E3	ASB16
s_62	E3	ASB16
s_63	E3	ASB16
s_64	E3	ASB16
s_65	E3	ASB17
s_66	E3	ASB17
s_67	E3	ASB17
s_68	E3	ASB17
s_69	E3	ASB18
s_70	E3	ASB18
s_71	E3	ASB18
s_72	E3	ASB18
s_73	E3	ASB2
s_74	E3	ASB2
s_75	E3	ASB2
s_76	E3	ASB2
s_77	E3	ASB3
s_78	E3	ASB3
s_79	E3	ASB3
s_80	E3	ASB3
s_81	E3	ASB4
s_82	E3	ASB4
s_83	E3	ASB4
s_84	E3	ASB4
s_85	E3	ASB5
s_86	E3	ASB5
s_87	E3	ASB5
s_88	E3	ASB5
s_89	E3	ASB6
s_90	E3	ASB6
s_91	E3	ASB6
s_92	E3	ASB6
s_93	E3	ASB7
s_94	E3	ASB7
s_95	E3	ASB7
s_96	E3	ASB7
s_97	E3	ASB8
s_98	E3	ASB8
s_99	E3	ASB8
s_100	E3	ASB8
s_101	E3	ASB9
s_102	E3	ASB9
s_103	E3	ASB9
s_104	E3	ASB9
s_105	E3	ATRX
s_106	E3	ATRX
s_107	E3	ATRX
s_108	E3	ATRX
s_109	E3	BACH1
s_110	E3	BACH1
s_111	E3	BACH1
s_112	E3	BACH1
s_113	E3	BACH2
s_114	E3	BACH2
s_115	E3	BACH2
s_116	E3	BACH2
s_117	E3	BARD1
s_118	E3	BARD1
s_119	E3	BARD1
s_120	E3	BARD1
s_121	E3	BCL6B
s_122	E3	BCL6B
s_123	E3	BCL6B
s_124	E3	BCL6B
s_125	E3	BCL6
s_126	E3	BCL6
s_127	E3	BCL6
s_128	E3	BCL6
s_129	E3	BFAR
s_130	E3	BFAR
s_131	E3	BFAR
s_132	E3	BFAR
s_133	E3	BIRC2
s_134	E3	BIRC2
s_135	E3	BIRC2
s_136	E3	BIRC2
s_137	E3	BIRC3
s_138	E3	BIRC3
s_139	E3	BIRC3
s_140	E3	BIRC3
s_141	E3	BIRC7
s_142	E3	BIRC7
s_143	E3	BIRC7
s_144	E3	BIRC7
s_145	E3	BIRC8
s_146	E3	BIRC8
s_147	E3	BIRC8
s_148	E3	BIRC8
s_149	E3	BMI1
s_150	E3	BMI1
s_151	E3	BMI1
s_152	E3	BMI1
s_153	E3	BRAP
s_154	E3	BRAP
s_155	E3	BRAP
s_156	E3	BRAP
s_157	E3	BRCA1
s_158	E3	BRCA1
s_159	E3	BRCA1
s_160	E3	BRCA1
s_161	E3	BTBD10
s_162	E3	BTBD10
s_163	E3	BTBD10
s_164	E3	BTBD10
s_165	E3	BTBD11
s_166	E3	BTBD11
s_167	E3	BTBD11
s_168	E3	BTBD11
s_169	E3	BTBD1
s_170	E3	BTBD1
s_171	E3	BTBD1
s_172	E3	BTBD1
s_173	E3	BTBD2
s_174	E3	BTBD2
s_175	E3	BTBD2
s_176	E3	BTBD2
s_177	E3	BTBD3
s_178	E3	BTBD3
s_179	E3	BTBD3
s_180	E3	BTBD3
s_181	E3	BTBD6
s_182	E3	BTBD6
s_183	E3	BTBD6
s_184	E3	BTBD6
s_185	E3	BTBD7
s_186	E3	BTBD7
s_187	E3	BTBD7
s_188	E3	BTBD7
s_189	E3	BTBD8
s_190	E3	BTBD8
s_191	E3	BTBD8
s_192	E3	BTBD8
s_193	E3	BTBD9
s_194	E3	BTBD9
s_195	E3	BTBD9
s_196	E3	BTBD9
s_197	E3	BTRC
s_198	E3	BTRC
s_199	E3	BTRC
s_200	E3	BTRC
s_201	E3	CBLB
s_202	E3	CBLB
s_203	E3	CBLB
s_204	E3	CBLB
s_205	E3	CBLC
s_206	E3	CBLC
s_207	E3	CBLC
s_208	E3	CBLC
s_209	E3	CBL
s_210	E3	CBL
s_211	E3	CBL
s_212	E3	CBL
s_213	E3	CBLL1
s_214	E3	CBLL1
s_215	E3	CBLL1
s_216	E3	CBLL1
s_217	E3	CCIN
s_218	E3	CCIN
s_219	E3	CCIN
s_220	E3	CCIN
s_221	E3	CCNB1IP1
s_222	E3	CCNB1IP1
s_223	E3	CCNB1IP1
s_224	E3	CCNB1IP1
s_225	E3	CCNF
s_226	E3	CCNF
s_227	E3	CCNF
s_228	E3	CCNF
s_229	E3	CGRRF1
s_230	E3	CGRRF1
s_231	E3	CGRRF1
s_232	E3	CGRRF1
s_233	E3	CHFR
s_234	E3	CHFR
s_235	E3	CHFR
s_236	E3	CHFR
s_237	E3	CISH
s_238	E3	CISH
s_239	E3	CISH
s_240	E3	CISH
s_241	E3	CNOT4
s_242	E3	CNOT4
s_243	E3	CNOT4
s_244	E3	CNOT4
s_245	E3	CPSF1
s_246	E3	CPSF1
s_247	E3	CPSF1
s_248	E3	CPSF1
s_249	E3	CUL9
s_250	E3	CUL9
s_251	E3	CUL9
s_252	E3	CUL9
s_253	E3	DCST1
s_254	E3	DCST1
s_255	E3	DCST1
s_256	E3	DCST1
s_257	E3	DDB1
s_258	E3	DDB1
s_259	E3	DDB1
s_260	E3	DDB1
s_261	E3	DPF1
s_262	E3	DPF1
s_263	E3	DPF1
s_264	E3	DPF1
s_265	E3	DTX1
s_266	E3	DTX1
s_267	E3	DTX1
s_268	E3	DTX1
s_269	E3	DTX2
s_270	E3	DTX2
s_271	E3	DTX2
s_272	E3	DTX2
s_273	E3	DTX3
s_274	E3	DTX3
s_275	E3	DTX3
s_276	E3	DTX3
s_277	E3	DTX3L
s_278	E3	DTX3L
s_279	E3	DTX3L
s_280	E3	DTX3L
s_281	E3	DTX4
s_282	E3	DTX4
s_283	E3	DTX4
s_284	E3	DTX4
s_285	E3	DZIP3
s_286	E3	DZIP3
s_287	E3	DZIP3
s_288	E3	DZIP3
s_289	E3	ECT2L
s_290	E3	ECT2L
s_291	E3	ECT2L
s_292	E3	ECT2L
s_293	E3	ENC1
s_294	E3	ENC1
s_295	E3	ENC1
s_296	E3	ENC1
s_297	E3	FANCL
s_298	E3	FANCL
s_299	E3	FANCL
s_300	E3	FANCL
s_301	E3	FBXL12
s_302	E3	FBXL12
s_303	E3	FBXL12
s_304	E3	FBXL12
s_305	E3	FBXL13
s_306	E3	FBXL13
s_307	E3	FBXL13
s_308	E3	FBXL13
s_309	E3	FBXL14
s_310	E3	FBXL14
s_311	E3	FBXL14
s_312	E3	FBXL14
s_313	E3	FBXL15
s_314	E3	FBXL15
s_315	E3	FBXL15
s_316	E3	FBXL15
s_317	E3	FBXL16
s_318	E3	FBXL16
s_319	E3	FBXL16
s_320	E3	FBXL16
s_321	E3	FBXL18
s_322	E3	FBXL18
s_323	E3	FBXL18
s_324	E3	FBXL18
s_325	E3	FBXL20
s_326	E3	FBXL20
s_327	E3	FBXL20
s_328	E3	FBXL20
s_329	E3	FBXL2
s_330	E3	FBXL2
s_331	E3	FBXL2
s_332	E3	FBXL2
s_333	E3	FBXL3
s_334	E3	FBXL3
s_335	E3	FBXL3
s_336	E3	FBXL3
s_337	E3	FBXL4
s_338	E3	FBXL4
s_339	E3	FBXL4
s_340	E3	FBXL4
s_341	E3	FBXL5
s_342	E3	FBXL5
s_343	E3	FBXL5
s_344	E3	FBXL5
s_345	E3	FBXL6
s_346	E3	FBXL6
s_347	E3	FBXL6
s_348	E3	FBXL6
s_349	E3	FBXL7
s_350	E3	FBXL7
s_351	E3	FBXL7
s_352	E3	FBXL7
s_353	E3	FBXL8
s_354	E3	FBXL8
s_355	E3	FBXL8
s_356	E3	FBXL8
s_357	E3	FBXO10
s_358	E3	FBXO10
s_359	E3	FBXO10
s_360	E3	FBXO10
s_361	E3	FBXO11
s_362	E3	FBXO11
s_363	E3	FBXO11
s_364	E3	FBXO11
s_365	E3	FBXO15
s_366	E3	FBXO15
s_367	E3	FBXO15
s_368	E3	FBXO15
s_369	E3	FBXO16
s_370	E3	FBXO16
s_371	E3	FBXO16
s_372	E3	FBXO16
s_373	E3	FBXO17
s_374	E3	FBXO17
s_375	E3	FBXO17
s_376	E3	FBXO17
s_377	E3	FBXO18
s_378	E3	FBXO18
s_379	E3	FBXO18
s_380	E3	FBXO18
s_381	E3	FBXO21
s_382	E3	FBXO21
s_383	E3	FBXO21
s_384	E3	FBXO21
s_385	E3	FBXO22
s_386	E3	FBXO22
s_387	E3	FBXO22
s_388	E3	FBXO22
s_389	E3	FBXO24
s_390	E3	FBXO24
s_391	E3	FBXO24
s_392	E3	FBXO24
s_393	E3	FBXO25
s_394	E3	FBXO25
s_395	E3	FBXO25
s_396	E3	FBXO25
s_397	E3	FBXO27
s_398	E3	FBXO27
s_399	E3	FBXO27
s_400	E3	FBXO27
s_401	E3	FBXO28
s_402	E3	FBXO28
s_403	E3	FBXO28
s_404	E3	FBXO28
s_405	E3	FBXO2
s_406	E3	FBXO2
s_407	E3	FBXO2
s_408	E3	FBXO2
s_409	E3	FBXO30
s_410	E3	FBXO30
s_411	E3	FBXO30
s_412	E3	FBXO30
s_413	E3	FBXO31
s_414	E3	FBXO31
s_415	E3	FBXO31
s_416	E3	FBXO31
s_417	E3	FBXO32
s_418	E3	FBXO32
s_419	E3	FBXO32
s_420	E3	FBXO32
s_421	E3	FBXO33
s_422	E3	FBXO33
s_423	E3	FBXO33
s_424	E3	FBXO33
s_425	E3	FBXO34
s_426	E3	FBXO34
s_427	E3	FBXO34
s_428	E3	FBXO34
s_429	E3	FBXO36
s_430	E3	FBXO36
s_431	E3	FBXO36
s_432	E3	FBXO36
s_433	E3	FBXO38
s_434	E3	FBXO38
s_435	E3	FBXO38
s_436	E3	FBXO38
s_437	E3	FBXO3
s_438	E3	FBXO3
s_439	E3	FBXO3
s_440	E3	FBXO3
s_441	E3	FBXO40
s_442	E3	FBXO40
s_443	E3	FBXO40
s_444	E3	FBXO40
s_445	E3	FBXO41
s_446	E3	FBXO41
s_447	E3	FBXO41
s_448	E3	FBXO41
s_449	E3	FBXO42
s_450	E3	FBXO42
s_451	E3	FBXO42
s_452	E3	FBXO42
s_453	E3	FBXO44
s_454	E3	FBXO44
s_455	E3	FBXO44
s_456	E3	FBXO44
s_457	E3	FBXO45
s_458	E3	FBXO45
s_459	E3	FBXO45
s_460	E3	FBXO45
s_461	E3	FBXO46
s_462	E3	FBXO46
s_463	E3	FBXO46
s_464	E3	FBXO46
s_465	E3	FBXO4
s_466	E3	FBXO4
s_467	E3	FBXO4
s_468	E3	FBXO4
s_469	E3	FBXO5
s_470	E3	FBXO5
s_471	E3	FBXO5
s_472	E3	FBXO5
s_473	E3	FBXO6
s_474	E3	FBXO6
s_475	E3	FBXO6
s_476	E3	FBXO6
s_477	E3	FBXO7
s_478	E3	FBXO7
s_479	E3	FBXO7
s_480	E3	FBXO7
s_481	E3	FBXO8
s_482	E3	FBXO8
s_483	E3	FBXO8
s_484	E3	FBXO8
s_485	E3	FBXO9
s_486	E3	FBXO9
s_487	E3	FBXO9
s_488	E3	FBXO9
s_489	E3	FBXW11
s_490	E3	FBXW11
s_491	E3	FBXW11
s_492	E3	FBXW11
s_493	E3	FBXW2
s_494	E3	FBXW2
s_495	E3	FBXW2
s_496	E3	FBXW2
s_497	E3	FBXW4
s_498	E3	FBXW4
s_499	E3	FBXW4
s_500	E3	FBXW4
s_501	E3	FBXW5
s_502	E3	FBXW5
s_503	E3	FBXW5
s_504	E3	FBXW5
s_505	E3	FBXW7
s_506	E3	FBXW7
s_507	E3	FBXW7
s_508	E3	FBXW7
s_509	E3	FBXW8
s_510	E3	FBXW8
s_511	E3	FBXW8
s_512	E3	FBXW8
s_513	E3	G2E3
s_514	E3	G2E3
s_515	E3	G2E3
s_516	E3	G2E3
s_517	E3	GAN
s_518	E3	GAN
s_519	E3	GAN
s_520	E3	GAN
s_521	E3	GMCL1
s_522	E3	GMCL1
s_523	E3	GMCL1
s_524	E3	GMCL1
s_525	E3	GTF2H2
s_526	E3	GTF2H2
s_527	E3	GTF2H2
s_528	E3	GTF2H2
s_529	E3	GZF1
s_530	E3	GZF1
s_531	E3	GZF1
s_532	E3	GZF1
s_533	E3	HACE1
s_534	E3	HACE1
s_535	E3	HACE1
s_536	E3	HACE1
s_537	E3	HECTD1
s_538	E3	HECTD1
s_539	E3	HECTD1
s_540	E3	HECTD1
s_541	E3	HECTD2
s_542	E3	HECTD2
s_543	E3	HECTD2
s_544	E3	HECTD2
s_545	E3	HECTD3
s_546	E3	HECTD3
s_547	E3	HECTD3
s_548	E3	HECTD3
s_549	E3	HECTD4
s_550	E3	HECTD4
s_551	E3	HECTD4
s_552	E3	HECTD4
s_553	E3	HECW1
s_554	E3	HECW1
s_555	E3	HECW1
s_556	E3	HECW1
s_557	E3	HECW2
s_558	E3	HECW2
s_559	E3	HECW2
s_560	E3	HECW2
s_561	E3	HERC1
s_562	E3	HERC1
s_563	E3	HERC1
s_564	E3	HERC1
s_565	E3	HERC2
s_566	E3	HERC2
s_567	E3	HERC2
s_568	E3	HERC2
s_569	E3	HERC3
s_570	E3	HERC3
s_571	E3	HERC3
s_572	E3	HERC3
s_573	E3	HERC4
s_574	E3	HERC4
s_575	E3	HERC4
s_576	E3	HERC4
s_577	E3	HERC5
s_578	E3	HERC5
s_579	E3	HERC5
s_580	E3	HERC5
s_581	E3	HERC6
s_582	E3	HERC6
s_583	E3	HERC6
s_584	E3	HERC6
s_585	E3	HIC1
s_586	E3	HIC1
s_587	E3	HIC1
s_588	E3	HIC1
s_589	E3	HIC2
s_590	E3	HIC2
s_591	E3	HIC2
s_592	E3	HIC2
s_593	E3	HLTF
s_594	E3	HLTF
s_595	E3	HLTF
s_596	E3	HLTF
s_597	E3	HUWE1
s_598	E3	HUWE1
s_599	E3	HUWE1
s_600	E3	HUWE1
s_601	E3	IBTK
s_602	E3	IBTK
s_603	E3	IBTK
s_604	E3	IBTK
s_605	E3	IPP
s_606	E3	IPP
s_607	E3	IPP
s_608	E3	IPP
s_609	E3	IRF2BPL
s_610	E3	IRF2BPL
s_611	E3	IRF2BPL
s_612	E3	IRF2BPL
s_613	E3	ITCH
s_614	E3	ITCH
s_615	E3	ITCH
s_616	E3	ITCH
s_617	E3	IVNS1ABP
s_618	E3	IVNS1ABP
s_619	E3	IVNS1ABP
s_620	E3	IVNS1ABP
s_621	E3	KBTBD11
s_622	E3	KBTBD11
s_623	E3	KBTBD11
s_624	E3	KBTBD11
s_625	E3	KBTBD12
s_626	E3	KBTBD12
s_627	E3	KBTBD12
s_628	E3	KBTBD12
s_629	E3	KBTBD2
s_630	E3	KBTBD2
s_631	E3	KBTBD2
s_632	E3	KBTBD2
s_633	E3	KBTBD3
s_634	E3	KBTBD3
s_635	E3	KBTBD3
s_636	E3	KBTBD3
s_637	E3	KBTBD4
s_638	E3	KBTBD4
s_639	E3	KBTBD4
s_640	E3	KBTBD4
s_641	E3	KBTBD6
s_642	E3	KBTBD6
s_643	E3	KBTBD6
s_644	E3	KBTBD6
s_645	E3	KBTBD7
s_646	E3	KBTBD7
s_647	E3	KBTBD7
s_648	E3	KBTBD7
s_649	E3	KBTBD8
s_650	E3	KBTBD8
s_651	E3	KBTBD8
s_652	E3	KBTBD8
s_653	E3	KCNA10
s_654	E3	KCNA10
s_655	E3	KCNA10
s_656	E3	KCNA10
s_657	E3	KCNA1
s_658	E3	KCNA1
s_659	E3	KCNA1
s_660	E3	KCNA1
s_661	E3	KCNA2
s_662	E3	KCNA2
s_663	E3	KCNA2
s_664	E3	KCNA2
s_665	E3	KCNA3
s_666	E3	KCNA3
s_667	E3	KCNA3
s_668	E3	KCNA3
s_669	E3	KCNA4
s_670	E3	KCNA4
s_671	E3	KCNA4
s_672	E3	KCNA4
s_673	E3	KCNA5
s_674	E3	KCNA5
s_675	E3	KCNA5
s_676	E3	KCNA5
s_677	E3	KCNA6
s_678	E3	KCNA6
s_679	E3	KCNA6
s_680	E3	KCNA6
s_681	E3	KCNA7
s_682	E3	KCNA7
s_683	E3	KCNA7
s_684	E3	KCNA7
s_685	E3	KCNB1
s_686	E3	KCNB1
s_687	E3	KCNB1
s_688	E3	KCNB1
s_689	E3	KCNB2
s_690	E3	KCNB2
s_691	E3	KCNB2
s_692	E3	KCNB2
s_693	E3	KCNC1
s_694	E3	KCNC1
s_695	E3	KCNC1
s_696	E3	KCNC1
s_697	E3	KCNC2
s_698	E3	KCNC2
s_699	E3	KCNC2
s_700	E3	KCNC2
s_701	E3	KCNC3
s_702	E3	KCNC3
s_703	E3	KCNC3
s_704	E3	KCNC3
s_705	E3	KCNC4
s_706	E3	KCNC4
s_707	E3	KCNC4
s_708	E3	KCNC4
s_709	E3	KCND1
s_710	E3	KCND1
s_711	E3	KCND1
s_712	E3	KCND1
s_713	E3	KCND2
s_714	E3	KCND2
s_715	E3	KCND2
s_716	E3	KCND2
s_717	E3	KCND3
s_718	E3	KCND3
s_719	E3	KCND3
s_720	E3	KCND3
s_721	E3	KCNG1
s_722	E3	KCNG1
s_723	E3	KCNG1
s_724	E3	KCNG1
s_725	E3	KCNG3
s_726	E3	KCNG3
s_727	E3	KCNG3
s_728	E3	KCNG3
s_729	E3	KCNRG
s_730	E3	KCNRG
s_731	E3	KCNRG
s_732	E3	KCNRG
s_733	E3	KCNS1
s_734	E3	KCNS1
s_735	E3	KCNS1
s_736	E3	KCNS1
s_737	E3	KCNS2
s_738	E3	KCNS2
s_739	E3	KCNS2
s_740	E3	KCNS2
s_741	E3	KCNS3
s_742	E3	KCNS3
s_743	E3	KCNS3
s_744	E3	KCNS3
s_745	E3	KCNV1
s_746	E3	KCNV1
s_747	E3	KCNV1
s_748	E3	KCNV1
s_749	E3	KCTD10
s_750	E3	KCTD10
s_751	E3	KCTD10
s_752	E3	KCTD10
s_753	E3	KCTD12
s_754	E3	KCTD12
s_755	E3	KCTD12
s_756	E3	KCTD12
s_757	E3	KCTD13
s_758	E3	KCTD13
s_759	E3	KCTD13
s_760	E3	KCTD13
s_761	E3	KCTD14
s_762	E3	KCTD14
s_763	E3	KCTD14
s_764	E3	KCTD14
s_765	E3	KCTD15
s_766	E3	KCTD15
s_767	E3	KCTD15
s_768	E3	KCTD15
s_769	E3	KCTD16
s_770	E3	KCTD16
s_771	E3	KCTD16
s_772	E3	KCTD16
s_773	E3	KCTD17
s_774	E3	KCTD17
s_775	E3	KCTD17
s_776	E3	KCTD17
s_777	E3	KCTD1
s_778	E3	KCTD1
s_779	E3	KCTD1
s_780	E3	KCTD1
s_781	E3	KCTD20
s_782	E3	KCTD20
s_783	E3	KCTD20
s_784	E3	KCTD20
s_785	E3	KCTD21
s_786	E3	KCTD21
s_787	E3	KCTD21
s_788	E3	KCTD21
s_789	E3	KCTD2
s_790	E3	KCTD2
s_791	E3	KCTD2
s_792	E3	KCTD2
s_793	E3	KCTD3
s_794	E3	KCTD3
s_795	E3	KCTD3
s_796	E3	KCTD3
s_797	E3	KCTD4
s_798	E3	KCTD4
s_799	E3	KCTD4
s_800	E3	KCTD4
s_801	E3	KCTD5
s_802	E3	KCTD5
s_803	E3	KCTD5
s_804	E3	KCTD5
s_805	E3	KCTD6
s_806	E3	KCTD6
s_807	E3	KCTD6
s_808	E3	KCTD6
s_809	E3	KCTD7
s_810	E3	KCTD7
s_811	E3	KCTD7
s_812	E3	KCTD7
s_813	E3	KCTD8
s_814	E3	KCTD8
s_815	E3	KCTD8
s_816	E3	KCTD8
s_817	E3	KCTD9
s_818	E3	KCTD9
s_819	E3	KCTD9
s_820	E3	KCTD9
s_821	E3	KDM2A
s_822	E3	KDM2A
s_823	E3	KDM2A
s_824	E3	KDM2A
s_825	E3	KDM2B
s_826	E3	KDM2B
s_827	E3	KDM2B
s_828	E3	KDM2B
s_829	E3	KEAP1
s_830	E3	KEAP1
s_831	E3	KEAP1
s_832	E3	KEAP1
s_833	E3	KLHL10
s_834	E3	KLHL10
s_835	E3	KLHL10
s_836	E3	KLHL10
s_837	E3	KLHL11
s_838	E3	KLHL11
s_839	E3	KLHL11
s_840	E3	KLHL11
s_841	E3	KLHL12
s_842	E3	KLHL12
s_843	E3	KLHL12
s_844	E3	KLHL12
s_845	E3	KLHL13
s_846	E3	KLHL13
s_847	E3	KLHL13
s_848	E3	KLHL13
s_849	E3	KLHL14
s_850	E3	KLHL14
s_851	E3	KLHL14
s_852	E3	KLHL14
s_853	E3	KLHL15
s_854	E3	KLHL15
s_855	E3	KLHL15
s_856	E3	KLHL15
s_857	E3	KLHL17
s_858	E3	KLHL17
s_859	E3	KLHL17
s_860	E3	KLHL17
s_861	E3	KLHL18
s_862	E3	KLHL18
s_863	E3	KLHL18
s_864	E3	KLHL18
s_865	E3	KLHL1
s_866	E3	KLHL1
s_867	E3	KLHL1
s_868	E3	KLHL1
s_869	E3	KLHL20
s_870	E3	KLHL20
s_871	E3	KLHL20
s_872	E3	KLHL20
s_873	E3	KLHL21
s_874	E3	KLHL21
s_875	E3	KLHL21
s_876	E3	KLHL21
s_877	E3	KLHL22
s_878	E3	KLHL22
s_879	E3	KLHL22
s_880	E3	KLHL22
s_881	E3	KLHL23
s_882	E3	KLHL23
s_883	E3	KLHL23
s_884	E3	KLHL23
s_885	E3	KLHL24
s_886	E3	KLHL24
s_887	E3	KLHL24
s_888	E3	KLHL24
s_889	E3	KLHL25
s_890	E3	KLHL25
s_891	E3	KLHL25
s_892	E3	KLHL25
s_893	E3	KLHL26
s_894	E3	KLHL26
s_895	E3	KLHL26
s_896	E3	KLHL26
s_897	E3	KLHL28
s_898	E3	KLHL28
s_899	E3	KLHL28
s_900	E3	KLHL28
s_901	E3	KLHL29
s_902	E3	KLHL29
s_903	E3	KLHL29
s_904	E3	KLHL29
s_905	E3	KLHL30
s_906	E3	KLHL30
s_907	E3	KLHL30
s_908	E3	KLHL30
s_909	E3	KLHL31
s_910	E3	KLHL31
s_911	E3	KLHL31
s_912	E3	KLHL31
s_913	E3	KLHL32
s_914	E3	KLHL32
s_915	E3	KLHL32
s_916	E3	KLHL32
s_917	E3	KLHL34
s_918	E3	KLHL34
s_919	E3	KLHL34
s_920	E3	KLHL34
s_921	E3	KLHL36
s_922	E3	KLHL36
s_923	E3	KLHL36
s_924	E3	KLHL36
s_925	E3	KLHL38
s_926	E3	KLHL38
s_927	E3	KLHL38
s_928	E3	KLHL38
s_929	E3	KLHL3
s_930	E3	KLHL3
s_931	E3	KLHL3
s_932	E3	KLHL3
s_933	E3	KLHL40
s_934	E3	KLHL40
s_935	E3	KLHL40
s_936	E3	KLHL40
s_937	E3	KLHL41
s_938	E3	KLHL41
s_939	E3	KLHL41
s_940	E3	KLHL41
s_941	E3	KLHL42
s_942	E3	KLHL42
s_943	E3	KLHL42
s_944	E3	KLHL42
s_945	E3	KLHL4
s_946	E3	KLHL4
s_947	E3	KLHL4
s_948	E3	KLHL4
s_949	E3	KLHL5
s_950	E3	KLHL5
s_951	E3	KLHL5
s_952	E3	KLHL5
s_953	E3	KLHL6
s_954	E3	KLHL6
s_955	E3	KLHL6
s_956	E3	KLHL6
s_957	E3	KLHL7
s_958	E3	KLHL7
s_959	E3	KLHL7
s_960	E3	KLHL7
s_961	E3	KLHL8
s_962	E3	KLHL8
s_963	E3	KLHL8
s_964	E3	KLHL8
s_965	E3	KLHL9
s_966	E3	KLHL9
s_967	E3	KLHL9
s_968	E3	KLHL9
s_969	E3	LGALS3BP
s_970	E3	LGALS3BP
s_971	E3	LGALS3BP
s_972	E3	LGALS3BP
s_973	E3	LIN7B
s_974	E3	LIN7B
s_975	E3	LIN7B
s_976	E3	LIN7B
s_977	E3	LNX1
s_978	E3	LNX1
s_979	E3	LNX1
s_980	E3	LNX1
s_981	E3	LNX2
s_982	E3	LNX2
s_983	E3	LNX2
s_984	E3	LNX2
s_985	E3	LONRF1
s_986	E3	LONRF1
s_987	E3	LONRF1
s_988	E3	LONRF1
s_989	E3	LONRF2
s_990	E3	LONRF2
s_991	E3	LONRF2
s_992	E3	LONRF2
s_993	E3	LONRF3
s_994	E3	LONRF3
s_995	E3	LONRF3
s_996	E3	LONRF3
s_997	E3	LRRC29
s_998	E3	LRRC29
s_999	E3	LRRC29
s_1000	E3	LRRC29
s_1001	E3	LRSAM1
s_1002	E3	LRSAM1
s_1003	E3	LRSAM1
s_1004	E3	LRSAM1
s_1005	E3	LTN1
s_1006	E3	LTN1
s_1007	E3	LTN1
s_1008	E3	LTN1
s_1009	E3	LZTR1
s_1010	E3	LZTR1
s_1011	E3	LZTR1
s_1012	E3	LZTR1
s_1013	E3	MAP3K1
s_1014	E3	MAP3K1
s_1015	E3	MAP3K1
s_1016	E3	MAP3K1
s_1017	E3	2010-03-01
s_1018	E3	2010-03-01
s_1019	E3	2010-03-01
s_1020	E3	2010-03-01
s_1021	E3	2001-03-01
s_1022	E3	2001-03-01
s_1023	E3	2001-03-01
s_1024	E3	2001-03-01
s_1025	E3	2002-03-01
s_1026	E3	2002-03-01
s_1027	E3	2002-03-01
s_1028	E3	2002-03-01
s_1029	E3	2003-03-01
s_1030	E3	2003-03-01
s_1031	E3	2003-03-01
s_1032	E3	2003-03-01
s_1033	E3	2004-03-01
s_1034	E3	2004-03-01
s_1035	E3	2004-03-01
s_1036	E3	2004-03-01
s_1037	E3	2005-03-01
s_1038	E3	2005-03-01
s_1039	E3	2005-03-01
s_1040	E3	2005-03-01
s_1041	E3	2006-03-01
s_1042	E3	2006-03-01
s_1043	E3	2006-03-01
s_1044	E3	2006-03-01
s_1045	E3	2007-03-01
s_1046	E3	2007-03-01
s_1047	E3	2007-03-01
s_1048	E3	2007-03-01
s_1049	E3	2008-03-01
s_1050	E3	2008-03-01
s_1051	E3	2008-03-01
s_1052	E3	2008-03-01
s_1053	E3	2009-03-01
s_1054	E3	2009-03-01
s_1055	E3	2009-03-01
s_1056	E3	2009-03-01
s_1057	E3	MDM2
s_1058	E3	MDM2
s_1059	E3	MDM2
s_1060	E3	MDM2
s_1061	E3	MDM4
s_1062	E3	MDM4
s_1063	E3	MDM4
s_1064	E3	MDM4
s_1065	E3	MEX3A
s_1066	E3	MEX3A
s_1067	E3	MEX3A
s_1068	E3	MEX3A
s_1069	E3	MEX3B
s_1070	E3	MEX3B
s_1071	E3	MEX3B
s_1072	E3	MEX3B
s_1073	E3	MEX3C
s_1074	E3	MEX3C
s_1075	E3	MEX3C
s_1076	E3	MEX3C
s_1077	E3	MEX3D
s_1078	E3	MEX3D
s_1079	E3	MEX3D
s_1080	E3	MEX3D
s_1081	E3	MGRN1
s_1082	E3	MGRN1
s_1083	E3	MGRN1
s_1084	E3	MGRN1
s_1085	E3	MIB1
s_1086	E3	MIB1
s_1087	E3	MIB1
s_1088	E3	MIB1
s_1089	E3	MIB2
s_1090	E3	MIB2
s_1091	E3	MIB2
s_1092	E3	MIB2
s_1093	E3	MID1
s_1094	E3	MID1
s_1095	E3	MID1
s_1096	E3	MID1
s_1097	E3	MID2
s_1098	E3	MID2
s_1099	E3	MID2
s_1100	E3	MID2
s_1101	E3	MKRN1
s_1102	E3	MKRN1
s_1103	E3	MKRN1
s_1104	E3	MKRN1
s_1105	E3	MKRN2
s_1106	E3	MKRN2
s_1107	E3	MKRN2
s_1108	E3	MKRN2
s_1109	E3	MKRN3
s_1110	E3	MKRN3
s_1111	E3	MKRN3
s_1112	E3	MKRN3
s_1113	E3	MNAT1
s_1114	E3	MNAT1
s_1115	E3	MNAT1
s_1116	E3	MNAT1
s_1117	E3	MSL2
s_1118	E3	MSL2
s_1119	E3	MSL2
s_1120	E3	MSL2
s_1121	E3	MUL1
s_1122	E3	MUL1
s_1123	E3	MUL1
s_1124	E3	MUL1
s_1125	E3	MYCBP2
s_1126	E3	MYCBP2
s_1127	E3	MYCBP2
s_1128	E3	MYCBP2
s_1129	E3	MYLIP
s_1130	E3	MYLIP
s_1131	E3	MYLIP
s_1132	E3	MYLIP
s_1133	E3	MYNN
s_1134	E3	MYNN
s_1135	E3	MYNN
s_1136	E3	MYNN
s_1137	E3	NACC1
s_1138	E3	NACC1
s_1139	E3	NACC1
s_1140	E3	NACC1
s_1141	E3	NACC2
s_1142	E3	NACC2
s_1143	E3	NACC2
s_1144	E3	NACC2
s_1145	E3	NEDD4
s_1146	E3	NEDD4
s_1147	E3	NEDD4
s_1148	E3	NEDD4
s_1149	E3	NEDD4L
s_1150	E3	NEDD4L
s_1151	E3	NEDD4L
s_1152	E3	NEDD4L
s_1153	E3	NEURL1
s_1154	E3	NEURL1
s_1155	E3	NEURL1
s_1156	E3	NEURL1
s_1157	E3	NEURL2
s_1158	E3	NEURL2
s_1159	E3	NEURL2
s_1160	E3	NEURL2
s_1161	E3	NEURL3
s_1162	E3	NEURL3
s_1163	E3	NEURL3
s_1164	E3	NEURL3
s_1165	E3	NFX1
s_1166	E3	NFX1
s_1167	E3	NFX1
s_1168	E3	NFX1
s_1169	E3	NFXL1
s_1170	E3	NFXL1
s_1171	E3	NFXL1
s_1172	E3	NFXL1
s_1173	E3	NHLRC1
s_1174	E3	NHLRC1
s_1175	E3	NHLRC1
s_1176	E3	NHLRC1
s_1177	E3	NOSIP
s_1178	E3	NOSIP
s_1179	E3	NOSIP
s_1180	E3	NOSIP
s_1181	E3	NSMCE1
s_1182	E3	NSMCE1
s_1183	E3	NSMCE1
s_1184	E3	NSMCE1
s_1185	E3	OSTM1
s_1186	E3	OSTM1
s_1187	E3	OSTM1
s_1188	E3	OSTM1
s_1189	E3	OTUD7A
s_1190	E3	OTUD7A
s_1191	E3	OTUD7A
s_1192	E3	OTUD7A
s_1193	E3	OTUD7B
s_1194	E3	OTUD7B
s_1195	E3	OTUD7B
s_1196	E3	OTUD7B
s_1197	E3	PAF1
s_1198	E3	PAF1
s_1199	E3	PAF1
s_1200	E3	PAF1
s_1201	E3	PARK2
s_1202	E3	PARK2
s_1203	E3	PARK2
s_1204	E3	PARK2
s_1205	E3	PATZ1
s_1206	E3	PATZ1
s_1207	E3	PATZ1
s_1208	E3	PATZ1
s_1209	E3	PCGF1
s_1210	E3	PCGF1
s_1211	E3	PCGF1
s_1212	E3	PCGF1
s_1213	E3	PCGF2
s_1214	E3	PCGF2
s_1215	E3	PCGF2
s_1216	E3	PCGF2
s_1217	E3	PCGF3
s_1218	E3	PCGF3
s_1219	E3	PCGF3
s_1220	E3	PCGF3
s_1221	E3	PCGF5
s_1222	E3	PCGF5
s_1223	E3	PCGF5
s_1224	E3	PCGF5
s_1225	E3	PCGF6
s_1226	E3	PCGF6
s_1227	E3	PCGF6
s_1228	E3	PCGF6
s_1229	E3	PDZRN3
s_1230	E3	PDZRN3
s_1231	E3	PDZRN3
s_1232	E3	PDZRN3
s_1233	E3	PDZRN4
s_1234	E3	PDZRN4
s_1235	E3	PDZRN4
s_1236	E3	PDZRN4
s_1237	E3	PEX10
s_1238	E3	PEX10
s_1239	E3	PEX10
s_1240	E3	PEX10
s_1241	E3	PEX12
s_1242	E3	PEX12
s_1243	E3	PEX12
s_1244	E3	PEX12
s_1245	E3	PEX2
s_1246	E3	PEX2
s_1247	E3	PEX2
s_1248	E3	PEX2
s_1249	E3	PHF7
s_1250	E3	PHF7
s_1251	E3	PHF7
s_1252	E3	PHF7
s_1253	E3	PHRF1
s_1254	E3	PHRF1
s_1255	E3	PHRF1
s_1256	E3	PHRF1
s_1257	E3	PJA1
s_1258	E3	PJA1
s_1259	E3	PJA1
s_1260	E3	PJA1
s_1261	E3	PJA2
s_1262	E3	PJA2
s_1263	E3	PJA2
s_1264	E3	PJA2
s_1265	E3	PML
s_1266	E3	PML
s_1267	E3	PML
s_1268	E3	PML
s_1269	E3	PPIL2
s_1270	E3	PPIL2
s_1271	E3	PPIL2
s_1272	E3	PPIL2
s_1273	E3	PRPF19
s_1274	E3	PRPF19
s_1275	E3	PRPF19
s_1276	E3	PRPF19
s_1277	E3	RAB40A
s_1278	E3	RAB40A
s_1279	E3	RAB40A
s_1280	E3	RAB40A
s_1281	E3	RAB40B
s_1282	E3	RAB40B
s_1283	E3	RAB40B
s_1284	E3	RAB40B
s_1285	E3	RAB40C
s_1286	E3	RAB40C
s_1287	E3	RAB40C
s_1288	E3	RAB40C
s_1289	E3	RABGEF1
s_1290	E3	RABGEF1
s_1291	E3	RABGEF1
s_1292	E3	RABGEF1
s_1293	E3	RAD18
s_1294	E3	RAD18
s_1295	E3	RAD18
s_1296	E3	RAD18
s_1297	E3	RAG1
s_1298	E3	RAG1
s_1299	E3	RAG1
s_1300	E3	RAG1
s_1301	E3	RAPSN
s_1302	E3	RAPSN
s_1303	E3	RAPSN
s_1304	E3	RAPSN
s_1305	E3	RBBP6
s_1306	E3	RBBP6
s_1307	E3	RBBP6
s_1308	E3	RBBP6
s_1309	E3	RBCK1
s_1310	E3	RBCK1
s_1311	E3	RBCK1
s_1312	E3	RBCK1
s_1313	E3	RBX1
s_1314	E3	RBX1
s_1315	E3	RBX1
s_1316	E3	RBX1
s_1317	E3	RC3H1
s_1318	E3	RC3H1
s_1319	E3	RC3H1
s_1320	E3	RC3H1
s_1321	E3	RC3H2
s_1322	E3	RC3H2
s_1323	E3	RC3H2
s_1324	E3	RC3H2
s_1325	E3	RCBTB1
s_1326	E3	RCBTB1
s_1327	E3	RCBTB1
s_1328	E3	RCBTB1
s_1329	E3	RCBTB2
s_1330	E3	RCBTB2
s_1331	E3	RCBTB2
s_1332	E3	RCBTB2
s_1333	E3	RCHY1
s_1334	E3	RCHY1
s_1335	E3	RCHY1
s_1336	E3	RCHY1
s_1337	E3	RFFL
s_1338	E3	RFFL
s_1339	E3	RFFL
s_1340	E3	RFFL
s_1341	E3	RFPL1
s_1342	E3	RFPL1
s_1343	E3	RFPL1
s_1344	E3	RFPL1
s_1345	E3	RFPL3
s_1346	E3	RFPL3
s_1347	E3	RFPL3
s_1348	E3	RFPL3
s_1349	E3	RFPL4A
s_1350	E3	RFPL4A
s_1351	E3	RFPL4A
s_1352	E3	RFPL4A
s_1353	E3	RFPL4B
s_1354	E3	RFPL4B
s_1355	E3	RFPL4B
s_1356	E3	RFPL4B
s_1357	E3	RFWD2
s_1358	E3	RFWD2
s_1359	E3	RFWD2
s_1360	E3	RFWD2
s_1361	E3	RFWD3
s_1362	E3	RFWD3
s_1363	E3	RFWD3
s_1364	E3	RFWD3
s_1365	E3	RHOBTB1
s_1366	E3	RHOBTB1
s_1367	E3	RHOBTB1
s_1368	E3	RHOBTB1
s_1369	E3	RHOBTB2
s_1370	E3	RHOBTB2
s_1371	E3	RHOBTB2
s_1372	E3	RHOBTB2
s_1373	E3	RHOBTB3
s_1374	E3	RHOBTB3
s_1375	E3	RHOBTB3
s_1376	E3	RHOBTB3
s_1377	E3	RING1
s_1378	E3	RING1
s_1379	E3	RING1
s_1380	E3	RING1
s_1381	E3	RLIM
s_1382	E3	RLIM
s_1383	E3	RLIM
s_1384	E3	RLIM
s_1385	E3	RNF103
s_1386	E3	RNF103
s_1387	E3	RNF103
s_1388	E3	RNF103
s_1389	E3	RNF10
s_1390	E3	RNF10
s_1391	E3	RNF10
s_1392	E3	RNF10
s_1393	E3	RNF111
s_1394	E3	RNF111
s_1395	E3	RNF111
s_1396	E3	RNF111
s_1397	E3	RNF112
s_1398	E3	RNF112
s_1399	E3	RNF112
s_1400	E3	RNF112
s_1401	E3	RNF113A
s_1402	E3	RNF113A
s_1403	E3	RNF113A
s_1404	E3	RNF113A
s_1405	E3	RNF113B
s_1406	E3	RNF113B
s_1407	E3	RNF113B
s_1408	E3	RNF113B
s_1409	E3	RNF114
s_1410	E3	RNF114
s_1411	E3	RNF114
s_1412	E3	RNF114
s_1413	E3	RNF115
s_1414	E3	RNF115
s_1415	E3	RNF115
s_1416	E3	RNF115
s_1417	E3	RNF11
s_1418	E3	RNF11
s_1419	E3	RNF11
s_1420	E3	RNF11
s_1421	E3	RNF121
s_1422	E3	RNF121
s_1423	E3	RNF121
s_1424	E3	RNF121
s_1425	E3	RNF122
s_1426	E3	RNF122
s_1427	E3	RNF122
s_1428	E3	RNF122
s_1429	E3	RNF123
s_1430	E3	RNF123
s_1431	E3	RNF123
s_1432	E3	RNF123
s_1433	E3	RNF125
s_1434	E3	RNF125
s_1435	E3	RNF125
s_1436	E3	RNF125
s_1437	E3	RNF126
s_1438	E3	RNF126
s_1439	E3	RNF126
s_1440	E3	RNF126
s_1441	E3	RNF128
s_1442	E3	RNF128
s_1443	E3	RNF128
s_1444	E3	RNF128
s_1445	E3	RNF130
s_1446	E3	RNF130
s_1447	E3	RNF130
s_1448	E3	RNF130
s_1449	E3	RNF133
s_1450	E3	RNF133
s_1451	E3	RNF133
s_1452	E3	RNF133
s_1453	E3	RNF135
s_1454	E3	RNF135
s_1455	E3	RNF135
s_1456	E3	RNF135
s_1457	E3	RNF138
s_1458	E3	RNF138
s_1459	E3	RNF138
s_1460	E3	RNF138
s_1461	E3	RNF139
s_1462	E3	RNF139
s_1463	E3	RNF139
s_1464	E3	RNF139
s_1465	E3	RNF13
s_1466	E3	RNF13
s_1467	E3	RNF13
s_1468	E3	RNF13
s_1469	E3	RNF141
s_1470	E3	RNF141
s_1471	E3	RNF141
s_1472	E3	RNF141
s_1473	E3	RNF144A
s_1474	E3	RNF144A
s_1475	E3	RNF144A
s_1476	E3	RNF144A
s_1477	E3	RNF144B
s_1478	E3	RNF144B
s_1479	E3	RNF144B
s_1480	E3	RNF144B
s_1481	E3	RNF145
s_1482	E3	RNF145
s_1483	E3	RNF145
s_1484	E3	RNF145
s_1485	E3	RNF146
s_1486	E3	RNF146
s_1487	E3	RNF146
s_1488	E3	RNF146
s_1489	E3	RNF148
s_1490	E3	RNF148
s_1491	E3	RNF148
s_1492	E3	RNF148
s_1493	E3	RNF149
s_1494	E3	RNF149
s_1495	E3	RNF149
s_1496	E3	RNF149
s_1497	E3	RNF14
s_1498	E3	RNF14
s_1499	E3	RNF14
s_1500	E3	RNF14
s_1501	E3	RNF150
s_1502	E3	RNF150
s_1503	E3	RNF150
s_1504	E3	RNF150
s_1505	E3	RNF151
s_1506	E3	RNF151
s_1507	E3	RNF151
s_1508	E3	RNF151
s_1509	E3	RNF152
s_1510	E3	RNF152
s_1511	E3	RNF152
s_1512	E3	RNF152
s_1513	E3	RNF157
s_1514	E3	RNF157
s_1515	E3	RNF157
s_1516	E3	RNF157
s_1517	E3	RNF165
s_1518	E3	RNF165
s_1519	E3	RNF165
s_1520	E3	RNF165
s_1521	E3	RNF166
s_1522	E3	RNF166
s_1523	E3	RNF166
s_1524	E3	RNF166
s_1525	E3	RNF167
s_1526	E3	RNF167
s_1527	E3	RNF167
s_1528	E3	RNF167
s_1529	E3	RNF168
s_1530	E3	RNF168
s_1531	E3	RNF168
s_1532	E3	RNF168
s_1533	E3	RNF169
s_1534	E3	RNF169
s_1535	E3	RNF169
s_1536	E3	RNF169
s_1537	E3	RNF170
s_1538	E3	RNF170
s_1539	E3	RNF170
s_1540	E3	RNF170
s_1541	E3	RNF175
s_1542	E3	RNF175
s_1543	E3	RNF175
s_1544	E3	RNF175
s_1545	E3	RNF17
s_1546	E3	RNF17
s_1547	E3	RNF17
s_1548	E3	RNF17
s_1549	E3	RNF180
s_1550	E3	RNF180
s_1551	E3	RNF180
s_1552	E3	RNF180
s_1553	E3	RNF181
s_1554	E3	RNF181
s_1555	E3	RNF181
s_1556	E3	RNF181
s_1557	E3	RNF182
s_1558	E3	RNF182
s_1559	E3	RNF182
s_1560	E3	RNF182
s_1561	E3	RNF183
s_1562	E3	RNF183
s_1563	E3	RNF183
s_1564	E3	RNF183
s_1565	E3	RNF185
s_1566	E3	RNF185
s_1567	E3	RNF185
s_1568	E3	RNF185
s_1569	E3	RNF186
s_1570	E3	RNF186
s_1571	E3	RNF186
s_1572	E3	RNF186
s_1573	E3	RNF187
s_1574	E3	RNF187
s_1575	E3	RNF187
s_1576	E3	RNF187
s_1577	E3	RNF19A
s_1578	E3	RNF19A
s_1579	E3	RNF19A
s_1580	E3	RNF19A
s_1581	E3	RNF19B
s_1582	E3	RNF19B
s_1583	E3	RNF19B
s_1584	E3	RNF19B
s_1585	E3	RNF207
s_1586	E3	RNF207
s_1587	E3	RNF207
s_1588	E3	RNF207
s_1589	E3	RNF208
s_1590	E3	RNF208
s_1591	E3	RNF208
s_1592	E3	RNF208
s_1593	E3	RNF20
s_1594	E3	RNF20
s_1595	E3	RNF20
s_1596	E3	RNF20
s_1597	E3	RNF212
s_1598	E3	RNF212
s_1599	E3	RNF212
s_1600	E3	RNF212
s_1601	E3	RNF213
s_1602	E3	RNF213
s_1603	E3	RNF213
s_1604	E3	RNF213
s_1605	E3	RNF214
s_1606	E3	RNF214
s_1607	E3	RNF214
s_1608	E3	RNF214
s_1609	E3	RNF215
s_1610	E3	RNF215
s_1611	E3	RNF215
s_1612	E3	RNF215
s_1613	E3	RNF216
s_1614	E3	RNF216
s_1615	E3	RNF216
s_1616	E3	RNF216
s_1617	E3	RNF217
s_1618	E3	RNF217
s_1619	E3	RNF217
s_1620	E3	RNF217
s_1621	E3	RNF219
s_1622	E3	RNF219
s_1623	E3	RNF219
s_1624	E3	RNF219
s_1625	E3	RNF220
s_1626	E3	RNF220
s_1627	E3	RNF220
s_1628	E3	RNF220
s_1629	E3	RNF24
s_1630	E3	RNF24
s_1631	E3	RNF24
s_1632	E3	RNF24
s_1633	E3	RNF25
s_1634	E3	RNF25
s_1635	E3	RNF25
s_1636	E3	RNF25
s_1637	E3	RNF26
s_1638	E3	RNF26
s_1639	E3	RNF26
s_1640	E3	RNF26
s_1641	E3	RNF2
s_1642	E3	RNF2
s_1643	E3	RNF2
s_1644	E3	RNF2
s_1645	E3	RNF31
s_1646	E3	RNF31
s_1647	E3	RNF31
s_1648	E3	RNF31
s_1649	E3	RNF32
s_1650	E3	RNF32
s_1651	E3	RNF32
s_1652	E3	RNF32
s_1653	E3	RNF34
s_1654	E3	RNF34
s_1655	E3	RNF34
s_1656	E3	RNF34
s_1657	E3	RNF38
s_1658	E3	RNF38
s_1659	E3	RNF38
s_1660	E3	RNF38
s_1661	E3	RNF39
s_1662	E3	RNF39
s_1663	E3	RNF39
s_1664	E3	RNF39
s_1665	E3	RNF40
s_1666	E3	RNF40
s_1667	E3	RNF40
s_1668	E3	RNF40
s_1669	E3	RNF41
s_1670	E3	RNF41
s_1671	E3	RNF41
s_1672	E3	RNF41
s_1673	E3	RNF44
s_1674	E3	RNF44
s_1675	E3	RNF44
s_1676	E3	RNF44
s_1677	E3	RNF4
s_1678	E3	RNF4
s_1679	E3	RNF4
s_1680	E3	RNF4
s_1681	E3	RNF5
s_1682	E3	RNF5
s_1683	E3	RNF5
s_1684	E3	RNF5
s_1685	E3	RNF6
s_1686	E3	RNF6
s_1687	E3	RNF6
s_1688	E3	RNF6
s_1689	E3	RNF7
s_1690	E3	RNF7
s_1691	E3	RNF7
s_1692	E3	RNF7
s_1693	E3	RNF8
s_1694	E3	RNF8
s_1695	E3	RNF8
s_1696	E3	RNF8
s_1697	E3	SF3B3
s_1698	E3	SF3B3
s_1699	E3	SF3B3
s_1700	E3	SF3B3
s_1701	E3	SH3RF1
s_1702	E3	SH3RF1
s_1703	E3	SH3RF1
s_1704	E3	SH3RF1
s_1705	E3	SH3RF2
s_1706	E3	SH3RF2
s_1707	E3	SH3RF2
s_1708	E3	SH3RF2
s_1709	E3	SHKBP1
s_1710	E3	SHKBP1
s_1711	E3	SHKBP1
s_1712	E3	SHKBP1
s_1713	E3	SHPRH
s_1714	E3	SHPRH
s_1715	E3	SHPRH
s_1716	E3	SHPRH
s_1717	E3	SIAH1
s_1718	E3	SIAH1
s_1719	E3	SIAH1
s_1720	E3	SIAH1
s_1721	E3	SIAH2
s_1722	E3	SIAH2
s_1723	E3	SIAH2
s_1724	E3	SIAH2
s_1725	E3	SKP2
s_1726	E3	SKP2
s_1727	E3	SKP2
s_1728	E3	SKP2
s_1729	E3	SMURF1
s_1730	E3	SMURF1
s_1731	E3	SMURF1
s_1732	E3	SMURF1
s_1733	E3	SMURF2
s_1734	E3	SMURF2
s_1735	E3	SMURF2
s_1736	E3	SMURF2
s_1737	E3	SOCS1
s_1738	E3	SOCS1
s_1739	E3	SOCS1
s_1740	E3	SOCS1
s_1741	E3	SOCS2
s_1742	E3	SOCS2
s_1743	E3	SOCS2
s_1744	E3	SOCS2
s_1745	E3	SOCS3
s_1746	E3	SOCS3
s_1747	E3	SOCS3
s_1748	E3	SOCS3
s_1749	E3	SOCS4
s_1750	E3	SOCS4
s_1751	E3	SOCS4
s_1752	E3	SOCS4
s_1753	E3	SOCS5
s_1754	E3	SOCS5
s_1755	E3	SOCS5
s_1756	E3	SOCS5
s_1757	E3	SOCS6
s_1758	E3	SOCS6
s_1759	E3	SOCS6
s_1760	E3	SOCS6
s_1761	E3	SOCS7
s_1762	E3	SOCS7
s_1763	E3	SOCS7
s_1764	E3	SOCS7
s_1765	E3	SPOP
s_1766	E3	SPOP
s_1767	E3	SPOP
s_1768	E3	SPOP
s_1769	E3	SPSB1
s_1770	E3	SPSB1
s_1771	E3	SPSB1
s_1772	E3	SPSB1
s_1773	E3	SPSB2
s_1774	E3	SPSB2
s_1775	E3	SPSB2
s_1776	E3	SPSB2
s_1777	E3	SPSB3
s_1778	E3	SPSB3
s_1779	E3	SPSB3
s_1780	E3	SPSB3
s_1781	E3	SPSB4
s_1782	E3	SPSB4
s_1783	E3	SPSB4
s_1784	E3	SPSB4
s_1785	E3	STUB1
s_1786	E3	STUB1
s_1787	E3	STUB1
s_1788	E3	STUB1
s_1789	E3	SYVN1
s_1790	E3	SYVN1
s_1791	E3	SYVN1
s_1792	E3	SYVN1
s_1793	E3	TCEB3
s_1794	E3	TCEB3
s_1795	E3	TCEB3
s_1796	E3	TCEB3
s_1797	E3	TNFAIP1
s_1798	E3	TNFAIP1
s_1799	E3	TNFAIP1
s_1800	E3	TNFAIP1
s_1801	E3	TNFAIP3
s_1802	E3	TNFAIP3
s_1803	E3	TNFAIP3
s_1804	E3	TNFAIP3
s_1805	E3	TOPORS
s_1806	E3	TOPORS
s_1807	E3	TOPORS
s_1808	E3	TOPORS
s_1809	E3	TRAF2
s_1810	E3	TRAF2
s_1811	E3	TRAF2
s_1812	E3	TRAF2
s_1813	E3	TRAF3
s_1814	E3	TRAF3
s_1815	E3	TRAF3
s_1816	E3	TRAF3
s_1817	E3	TRAF4
s_1818	E3	TRAF4
s_1819	E3	TRAF4
s_1820	E3	TRAF4
s_1821	E3	TRAF5
s_1822	E3	TRAF5
s_1823	E3	TRAF5
s_1824	E3	TRAF5
s_1825	E3	TRAF6
s_1826	E3	TRAF6
s_1827	E3	TRAF6
s_1828	E3	TRAF6
s_1829	E3	TRAF7
s_1830	E3	TRAF7
s_1831	E3	TRAF7
s_1832	E3	TRAF7
s_1833	E3	TRAIP
s_1834	E3	TRAIP
s_1835	E3	TRAIP
s_1836	E3	TRAIP
s_1837	E3	TRIM10
s_1838	E3	TRIM10
s_1839	E3	TRIM10
s_1840	E3	TRIM10
s_1841	E3	TRIM11
s_1842	E3	TRIM11
s_1843	E3	TRIM11
s_1844	E3	TRIM11
s_1845	E3	TRIM13
s_1846	E3	TRIM13
s_1847	E3	TRIM13
s_1848	E3	TRIM13
s_1849	E3	TRIM15
s_1850	E3	TRIM15
s_1851	E3	TRIM15
s_1852	E3	TRIM15
s_1853	E3	TRIM17
s_1854	E3	TRIM17
s_1855	E3	TRIM17
s_1856	E3	TRIM17
s_1857	E3	TRIM21
s_1858	E3	TRIM21
s_1859	E3	TRIM21
s_1860	E3	TRIM21
s_1861	E3	TRIM22
s_1862	E3	TRIM22
s_1863	E3	TRIM22
s_1864	E3	TRIM22
s_1865	E3	TRIM23
s_1866	E3	TRIM23
s_1867	E3	TRIM23
s_1868	E3	TRIM23
s_1869	E3	TRIM24
s_1870	E3	TRIM24
s_1871	E3	TRIM24
s_1872	E3	TRIM24
s_1873	E3	TRIM25
s_1874	E3	TRIM25
s_1875	E3	TRIM25
s_1876	E3	TRIM25
s_1877	E3	TRIM26
s_1878	E3	TRIM26
s_1879	E3	TRIM26
s_1880	E3	TRIM26
s_1881	E3	TRIM27
s_1882	E3	TRIM27
s_1883	E3	TRIM27
s_1884	E3	TRIM27
s_1885	E3	TRIM28
s_1886	E3	TRIM28
s_1887	E3	TRIM28
s_1888	E3	TRIM28
s_1889	E3	TRIM2
s_1890	E3	TRIM2
s_1891	E3	TRIM2
s_1892	E3	TRIM2
s_1893	E3	TRIM31
s_1894	E3	TRIM31
s_1895	E3	TRIM31
s_1896	E3	TRIM31
s_1897	E3	TRIM32
s_1898	E3	TRIM32
s_1899	E3	TRIM32
s_1900	E3	TRIM32
s_1901	E3	TRIM33
s_1902	E3	TRIM33
s_1903	E3	TRIM33
s_1904	E3	TRIM33
s_1905	E3	TRIM34
s_1906	E3	TRIM34
s_1907	E3	TRIM34
s_1908	E3	TRIM34
s_1909	E3	TRIM35
s_1910	E3	TRIM35
s_1911	E3	TRIM35
s_1912	E3	TRIM35
s_1913	E3	TRIM36
s_1914	E3	TRIM36
s_1915	E3	TRIM36
s_1916	E3	TRIM36
s_1917	E3	TRIM38
s_1918	E3	TRIM38
s_1919	E3	TRIM38
s_1920	E3	TRIM38
s_1921	E3	TRIM39
s_1922	E3	TRIM39
s_1923	E3	TRIM39
s_1924	E3	TRIM39
s_1925	E3	TRIM3
s_1926	E3	TRIM3
s_1927	E3	TRIM3
s_1928	E3	TRIM3
s_1929	E3	TRIM40
s_1930	E3	TRIM40
s_1931	E3	TRIM40
s_1932	E3	TRIM40
s_1933	E3	TRIM41
s_1934	E3	TRIM41
s_1935	E3	TRIM41
s_1936	E3	TRIM41
s_1937	E3	TRIM42
s_1938	E3	TRIM42
s_1939	E3	TRIM42
s_1940	E3	TRIM42
s_1941	E3	TRIM43
s_1942	E3	TRIM43
s_1943	E3	TRIM43
s_1944	E3	TRIM43
s_1945	E3	TRIM45
s_1946	E3	TRIM45
s_1947	E3	TRIM45
s_1948	E3	TRIM45
s_1949	E3	TRIM46
s_1950	E3	TRIM46
s_1951	E3	TRIM46
s_1952	E3	TRIM46
s_1953	E3	TRIM47
s_1954	E3	TRIM47
s_1955	E3	TRIM47
s_1956	E3	TRIM47
s_1957	E3	TRIM48
s_1958	E3	TRIM48
s_1959	E3	TRIM48
s_1960	E3	TRIM48
s_1961	E3	TRIM49
s_1962	E3	TRIM49
s_1963	E3	TRIM49
s_1964	E3	TRIM49
s_1965	E3	TRIM4
s_1966	E3	TRIM4
s_1967	E3	TRIM4
s_1968	E3	TRIM4
s_1969	E3	TRIM50
s_1970	E3	TRIM50
s_1971	E3	TRIM50
s_1972	E3	TRIM50
s_1973	E3	TRIM51
s_1974	E3	TRIM51
s_1975	E3	TRIM51
s_1976	E3	TRIM51
s_1977	E3	TRIM52
s_1978	E3	TRIM52
s_1979	E3	TRIM52
s_1980	E3	TRIM52
s_1981	E3	TRIM54
s_1982	E3	TRIM54
s_1983	E3	TRIM54
s_1984	E3	TRIM54
s_1985	E3	TRIM55
s_1986	E3	TRIM55
s_1987	E3	TRIM55
s_1988	E3	TRIM55
s_1989	E3	TRIM56
s_1990	E3	TRIM56
s_1991	E3	TRIM56
s_1992	E3	TRIM56
s_1993	E3	TRIM58
s_1994	E3	TRIM58
s_1995	E3	TRIM58
s_1996	E3	TRIM58
s_1997	E3	TRIM59
s_1998	E3	TRIM59
s_1999	E3	TRIM59
s_2000	E3	TRIM59
[truncated: 910 more rows]

## Sheet: Raw counts
	MH_AO	MH_AO	MH_Basal	MH_Basal	ML_AO	ML_AO	ML_Basal	ML_Basal	T0	T0	T1_AO	T1_AO	T1_Basal	T1_Basal
	Rep1	Rep2	Rep1	Rep2	Rep1	Rep2	Rep1	Rep2	Rep1	Rep2	Rep1	Rep2	Rep1	Rep2
	/Users/hannah/Documents/Mito_SP_NEW/ScreenProcessing-master/Mito_Screen/Step1_extraNTC/Output/count_files/s7_RA_E3_MH_AO_L1_1_RLtrim_E3_library_reference_trim_1_35_extranegative.fa.counts	/Users/hannah/Documents/Mito_SP_New/ScreenProcessing-master/Mito_Screen/Step1_extraNTC/Output/count_files/s14_RB_E3_MH_AO_L1_1_RLtrim_E3_library_reference_trim_1_35_extranegative.fa.counts	/Users/hannah/Documents/Mito_SP_NEW/ScreenProcessing-master/Mito_Screen/Step1_extraNTC/Output/count_files/s4_RA_E3_MH_Bas_L1_1_RLtrim_E3_library_reference_trim_1_35_extranegative.fa.counts	/Users/hannah/Documents/Mito_SP_New/ScreenProcessing-master/Mito_Screen/Step1_extraNTC/Output/count_files/s11_RB_E3_MH_Bas_L1_1_RLtrim_E3_library_reference_trim_1_35_extranegative.fa.counts	/Users/hannah/Documents/Mito_SP_NEW/ScreenProcessing-master/Mito_Screen/Step1_extraNTC/Output/count_files/s6_RA_E3_ML_AO_L1_1_RLtrim_E3_library_reference_trim_1_35_extranegative.fa.counts	/Users/hannah/Documents/Mito_SP_New/ScreenProcessing-master/Mito_Screen/Step1_extraNTC/Output/count_files/s13_RB_E3_ML_AO_L1_1_RLtrim_E3_library_reference_trim_1_35_extranegative.fa.counts	/Users/hannah/Documents/Mito_SP_NEW/ScreenProcessing-master/Mito_Screen/Step1_extraNTC/Output/count_files/s3_RA_E3_ML_Bas_L1_1_RLtrim_E3_library_reference_trim_1_35_extranegative.fa.counts	/Users/hannah/Documents/Mito_SP_NEW/ScreenProcessing-master/Mito_Screen/Step1_extraNTC/Output/count_files/s10_RB_E3_ML_Bas_L1_1_RLtrim_E3_library_reference_trim_1_35_extranegative.fa.counts	/Users/hannah/Documents/Mito_SP_New/ScreenProcessing-master/Mito_Screen/Step1_extraNTC/Output/count_files/s1_RA_E3_T0_L1_1_RLtrim_E3_library_reference_trim_1_35_extranegative.fa.counts	/Users/hannah/Documents/Mito_SP_NEW/ScreenProcessing-master/Mito_Screen/Step1_extraNTC/Output/count_files/s8_RB_E3_T0_L1_1_RLtrim_E3_library_reference_trim_1_35_extranegative.fa.counts	/Users/hannah/Documents/Mito_SP_NEW/ScreenProcessing-master/Mito_Screen/Step1_extraNTC/Output/count_files/s5_RA_E3_T1_AO_L1_1_RLtrim_E3_library_reference_trim_1_35_extranegative.fa.counts	/Users/hannah/Documents/Mito_SP_New/ScreenProcessing-master/Mito_Screen/Step1_extraNTC/Output/count_files/s12_RB_E3_T1_AO_L1_1_RLtrim_E3_library_reference_trim_1_35_extranegative.fa.counts	/Users/hannah/Documents/Mito_SP_New/ScreenProcessing-master/Mito_Screen/Step1_extraNTC/Output/count_files/s2_RA_E3_T1_Bas_L1_1_RLtrim_E3_library_reference_trim_1_35_extranegative.fa.counts	/Users/hannah/Documents/Mito_SP_NEW/ScreenProcessing-master/Mito_Screen/Step1_extraNTC/Output/count_files/s9_RB_E3_T1_Bas_L1_1_RLtrim_E3_library_reference_trim_1_35_extranegative.fa.counts
id
NTC_1	2159	2722	1613	2499	1922	1913	2362	1470	735	1899	2530	3196	1239	1501
NTC_10	3033	3418	2587	3777	2719	2488	3377	2251	1306	1840	3592	3865	2042	2093
NTC_100	5091	6740	3802	6030	4701	4360	5874	4385	2092	2800	6285	6816	3197	3763
NTC_101	3967	4861	3336	4893	3858	4312	4416	2626	1328	2499	4757	5145	2533	3087
NTC_102	4784	6153	4045	5864	4531	4384	5903	4027	1828	3227	5762	6184	2785	3858
NTC_103	5077	6145	4838	6167	5431	4654	6405	3958	2499	3566	7039	7034	3951	3748
NTC_104	4596	5105	3844	5069	4342	3976	4885	3512	1523	2805	5483	5272	2942	3194
NTC_105	3895	4345	3548	4068	3710	4027	4929	3067	1455	3156	5581	4519	2630	2571
NTC_106	4339	6107	3922	6406	4250	4278	5629	3495	2008	2963	5864	6116	3100	3714
NTC_107	5449	5991	5122	6316	5451	4526	5753	3684	2081	4187	7259	6756	3777	3766
NTC_108	2896	3745	2225	4752	2297	2991	3532	2295	1156	2590	3876	4374	1885	2511
NTC_109	2883	3597	2307	3894	2294	2652	2915	1989	781	1936	3606	4046	1733	2170
NTC_11	4675	5858	3902	5510	4442	4063	5351	3645	1731	2876	6093	6063	3432	3676
NTC_110	5223	7021	4437	6662	5423	4841	5937	4463	1765	3577	6769	7688	3599	4478
NTC_111	5254	5462	4331	5920	4945	4489	6569	3765	1823	3993	7235	5969	3483	3381
NTC_112	3641	4366	3334	4484	3585	3563	4375	3021	979	2161	4550	4487	2530	2696
NTC_113	4739	5984	4509	6467	4235	4376	5731	3858	1939	2905	6308	5984	3262	3664
NTC_114	2694	3098	2329	2873	2963	2280	3796	1924	990	1730	3774	3458	1957	1648
NTC_115	2779	3529	2352	3248	2521	2854	3027	2425	902	1689	3148	3291	1768	2422
NTC_116	3181	4125	2529	4041	3391	2974	3831	2533	945	2171	3814	4268	2585	2431
NTC_117	4331	5211	3870	4464	3687	3380	4561	3232	1801	2381	5154	5094	2589	3196
NTC_118	4101	4898	3506	5132	3956	4022	4550	3078	2060	3092	5541	5346	2833	3129
NTC_119	2532	2767	1921	3095	2338	1991	2770	1420	643	1566	3063	2925	1503	1661
NTC_12	2022	1758	1746	1874	2021	1404	2259	1110	399	1224	2171	2176	1446	829
NTC_120	2680	3011	2197	2811	2732	2306	3037	1814	984	2093	3396	2923	1806	1843
NTC_121	2612	3589	2378	3932	2677	2819	2885	2419	708	1564	3086	3565	1592	2190
NTC_122	5000	5729	4388	5849	4543	4684	5374	3490	2284	2500	6026	5742	3268	3146
NTC_123	4581	5877	3720	5688	4219	4527	5296	3349	1551	2817	5618	6334	3039	3130
NTC_124	2886	3209	2356	3924	2747	2777	3474	1999	1044	1518	3530	3979	1888	2268
NTC_125	5785	5598	4986	6169	5731	4869	6613	3877	1852	3097	7477	5973	4275	3403
NTC_126	4043	4845	3386	4623	3684	3374	4901	2791	1652	2084	5085	4964	2438	3147
NTC_127	3417	4780	2813	4894	2808	3207	4026	2717	1757	2316	4264	5052	1986	2814
NTC_128	2738	3887	2485	3718	2813	2794	3391	2198	1044	1938	3417	3693	1773	2119
NTC_129	3661	5636	2998	5452	3858	4162	4619	2921	1742	2100	4614	5946	2564	3243
NTC_13	2541	2764	2063	2848	1933	2205	2433	1813	874	1760	2879	3009	1532	1654
NTC_130	3211	3833	2607	3547	2931	2838	3990	2441	1035	1921	4234	4121	2104	2557
NTC_131	2596	3210	2481	3073	2489	2816	3308	2159	1027	1248	3537	3323	1965	1941
NTC_132	2248	2987	1840	2893	2066	2375	2572	2401	903	1345	2660	3399	1509	1910
NTC_133	4829	5414	3654	5757	4140	4285	5544	2921	1673	2911	6264	6058	3099	3223
NTC_134	2937	4604	2632	4523	3045	3461	3467	2676	1220	2083	3878	4927	1823	2772
NTC_135	5477	6478	4521	6513	5304	4748	6376	3887	2155	3585	6848	7485	3605	4043
NTC_136	3002	3539	2703	3648	3154	2826	3318	2383	1055	2377	3759	3918	2221	2416
NTC_137	2754	3248	2673	3024	2721	2491	3089	2162	936	1961	3399	3638	1879	1793
NTC_138	4283	4952	3627	5115	3876	4250	4700	3438	1539	2794	5457	5545	2883	3188
NTC_139	3045	4866	2358	5204	2971	3905	4054	2850	1167	1507	3808	5479	2001	3010
NTC_14	2120	2721	1985	2671	2250	2435	2373	1971	866	1933	3109	3173	1492	2034
NTC_140	4162	4625	2924	4641	3556	3725	4925	3419	1696	2993	4825	5660	2706	3185
NTC_141	2888	3535	2655	3687	2906	2604	3156	2004	1142	2603	3650	3881	1883	2250
NTC_142	3893	4603	3088	4412	3536	3805	4825	3288	1767	2521	5136	5267	2714	2805
NTC_143	474	419	275	547	466	227	608	291	37	363	522	309	245	277
NTC_144	3250	4229	2971	4091	2949	3205	3901	2280	938	2296	4382	3732	2078	2186
NTC_145	3330	3921	2715	3999	3084	3510	3721	2432	1035	2508	4196	4589	2161	2608
NTC_146	2597	3705	2592	3318	2503	2428	3383	1932	1068	1951	3665	3394	1806	2297
NTC_147	3677	4907	3407	4963	3667	3690	4520	2813	1579	2770	4984	5557	2560	2839
NTC_148	3252	4099	2614	3974	2620	2851	3595	2278	1154	1630	4214	4033	2059	2266
NTC_149	3501	4060	3123	4052	3007	3320	4241	2886	1290	2367	4274	4674	2342	2600
NTC_15	4091	4524	3338	4577	3895	3214	5006	3034	979	2951	5684	5143	2653	2594
NTC_150	2428	2681	2056	2680	2138	2024	2408	1588	735	1716	3016	3071	1480	1717
NTC_151	7007	7986	5408	8080	6441	6124	7757	5192	2073	5457	8941	8772	4630	4882
NTC_152	4210	4503	3595	4617	3664	3554	5017	2861	1657	3007	5230	4778	2766	2627
NTC_153	5032	5197	3950	5629	4058	3847	5017	3078	1528	3345	6059	5326	3071	3365
NTC_154	3360	4124	2849	3791	3141	2909	3724	2704	1360	2114	4035	4642	2098	2385
NTC_155	4352	6390	3971	5785	4313	4467	5132	3935	1819	3491	5937	5964	2946	3560
NTC_156	3207	4652	2891	4474	2982	3378	4142	2959	949	1974	4312	4589	2036	2679
NTC_157	4235	4733	3717	4873	3981	3532	4903	2814	1404	2146	5418	5111	2628	2989
NTC_158	2926	3375	2790	3392	2770	2739	3519	2093	1043	1955	4397	3135	2076	2162
NTC_159	3786	4752	2920	4879	3697	4075	5272	2803	1171	2590	4603	4862	2478	2715
NTC_16	1739	2418	1346	2841	1409	1904	2263	1598	652	1425	2252	2735	1039	1559
NTC_160	3822	4493	3418	3976	3378	3462	4261	3068	1115	2539	4929	4739	2711	2538
NTC_161	3937	5016	3297	4778	3463	4138	5086	3423	1840	3134	5734	4896	2890	3230
NTC_162	3500	4138	3222	3713	3739	3189	4364	2794	1103	2528	4839	4123	2351	2530
NTC_163	3348	3982	2874	3936	2675	2951	3544	2584	1417	2331	4002	4290	2287	2512
NTC_164	4143	4105	3687	4541	3766	3562	4913	2847	1377	2672	5019	4721	2814	2802
NTC_165	2629	2885	2616	3064	2377	2566	2696	1631	1039	2314	3069	3118	1777	1700
NTC_166	2586	3587	2537	3192	2427	2398	2880	2254	1144	1605	3700	3420	1960	1856
NTC_167	3777	4703	2903	4157	3596	3366	4330	2617	1522	2218	4624	4244	2562	2840
NTC_168	3549	3195	2894	3576	3439	2875	3881	2382	1208	1779	4285	4184	2391	2416
NTC_169	3284	3864	3056	3732	3396	3058	3989	2234	1413	2141	4448	4022	2239	2307
NTC_17	2338	2089	2114	1917	2195	1698	2594	1751	569	1347	2787	2670	1528	1441
NTC_170	3252	3925	3126	4114	3032	3002	3958	2381	1103	2254	4227	3879	2014	2075
NTC_171	4037	5596	3444	5050	3581	4232	4632	3631	1530	3143	5374	5621	2521	3277
NTC_172	3594	4944	3427	5166	3727	3518	3938	2786	1376	2746	4811	5324	2429	3205
NTC_173	3522	3662	2851	4038	3444	2957	3886	2334	1171	2250	4060	4387	2227	2596
NTC_174	3058	3559	2602	3441	2612	2710	3239	2145	1031	1879	3834	3851	1983	2102
NTC_175	1747	2750	1486	2618	1802	2173	1875	1709	486	1497	2394	2728	1231	1506
NTC_176	1912	2485	1543	2922	1657	2086	2355	1749	465	1391	2291	2715	1204	1440
NTC_177	2329	2680	2106	3335	2706	2632	3037	1803	1179	1062	3330	3013	1655	2009
NTC_178	2322	3363	2159	3557	2312	2487	2608	1734	1155	1562	2952	3571	1525	2172
NTC_179	2615	3897	2461	3559	2818	3117	3606	2343	1058	2635	3832	3688	1810	2215
NTC_18	2309	3598	2044	3715	2144	2733	2737	1940	814	1508	3413	3108	1620	2072
NTC_180	1850	3139	1741	3211	1825	2129	2614	1858	815	1625	2879	3048	1373	1470
NTC_181	2456	3320	1946	3583	2155	2898	2574	1877	571	1366	3098	3578	1479	1839
NTC_182	2863	3260	2872	3632	2962	3014	3371	2077	1202	1807	3882	3791	1968	1987
NTC_183	917	871	871	992	896	734	1223	627	282	404	1286	1106	668	655
NTC_184	2753	4100	2337	3619	2783	3431	3378	2257	1116	1950	3688	3330	1785	2313
NTC_185	2743	4073	2563	4017	2725	2949	3622	2572	1199	2166	3866	4450	1989	2433
NTC_186	2487	2975	2099	3206	2184	2659	2576	1986	897	2162	3161	3088	1665	1887
NTC_187	2365	3001	2160	2676	2506	2187	2775	1527	1001	2236	3302	2830	1693	1599
NTC_188	2667	3556	2138	3362	2578	2676	3308	1885	1052	1639	3340	3642	1726	2129
NTC_189	2046	2627	1833	2688	1944	2059	2332	1574	739	1461	2600	2791	1320	1408
NTC_19	1821	2481	1922	2813	2174	1999	2601	1459	487	1058	2756	2799	1354	1590
NTC_190	3116	4260	2699	3699	2923	3632	3723	2833	1584	2228	3707	4626	2063	2968
NTC_191	2934	3532	2357	3717	2392	2744	3435	2325	888	2339	3369	3504	2160	2300
NTC_192	3125	3666	2736	3641	3130	2928	3615	2286	1100	1851	4350	4148	2132	2283
NTC_193	2936	3763	2344	3320	2685	2592	3104	2246	1133	2198	3834	4096	1919	2260
NTC_194	3403	3755	3225	3692	3317	3314	3833	2813	1659	2419	4408	4474	2464	2615
NTC_195	2738	2689	2522	2535	2589	2060	2960	1629	685	1879	3329	2932	1823	1665
NTC_196	4005	5000	3854	5492	3976	4132	4289	2844	1701	2389	5060	5638	2805	2910
NTC_197	2895	4591	2944	4439	3068	3237	4082	3338	1433	2322	4072	5130	2155	2973
NTC_198	3323	4031	2923	3826	3139	2841	3450	2556	1069	2218	4320	3938	2334	2152
NTC_199	3070	3306	2610	3374	2974	2456	3698	1680	891	2523	3942	3623	2310	2075
NTC_2	3395	3053	3170	3632	3384	2580	3809	2222	1447	1960	4115	4072	2266	2161
NTC_20	2390	3366	2391	3490	2378	2340	3008	1854	802	1921	3372	3278	1702	1945
NTC_200	2687	3619	2079	4198	2503	2597	2934	2205	891	1471	3394	3756	1876	2287
NTC_201	3087	2869	2558	3401	2785	2589	3011	1910	961	1734	3886	3805	1945	2117
NTC_202	3135	3373	2881	3772	3229	2597	3941	1982	1258	2180	4433	3582	2304	2268
NTC_203	3721	4685	3537	5039	3793	3717	4807	3071	1400	2258	5193	5334	2464	3146
NTC_204	5396	6502	4583	6123	5106	4555	6360	3717	1900	3246	7018	5979	3783	3377
NTC_205	2503	3418	2435	3283	2366	2507	2762	1975	1145	2033	3428	3210	1599	2071
NTC_206	3500	4692	2765	4183	3421	2899	4549	2465	1167	1966	4410	3863	2543	2590
NTC_207	2351	3331	2609	3604	2755	2251	2689	1962	980	1662	3643	3310	1694	1969
NTC_208	4476	5023	3893	5288	4030	4224	4805	3489	1389	3199	5429	5455	2614	3179
NTC_209	2133	2429	1793	2815	1744	2005	2721	1633	835	870	2681	2688	1310	1633
NTC_21	3465	4545	3227	4442	3360	3370	4544	2818	1093	2552	5109	4917	2560	2689
NTC_210	3793	4782	3088	4731	3221	3053	4006	2894	1264	1824	4375	4825	2298	2692
NTC_211	2051	2021	1627	2236	1901	1776	2512	1515	595	1028	2849	2375	1356	1369
NTC_212	3847	4581	3319	4594	3359	3203	4538	2924	1458	2664	4420	4785	2328	2793
NTC_213	5014	6872	4487	6024	5204	4807	6015	4139	1995	3002	7217	6811	3359	3935
NTC_214	2063	2661	1440	2341	1857	2045	2652	1819	868	1188	2602	2558	1253	1615
NTC_215	2297	3186	1950	3279	2188	2180	2932	1917	909	1876	2962	2953	1684	1841
NTC_216	3156	3884	2733	3723	2876	3083	3665	2001	1227	1450	3592	3647	2000	2244
NTC_217	2903	3379	2439	3801	2555	2622	3471	2421	1336	1541	3876	3965	1815	2551
NTC_218	2705	2963	2512	3124	2806	2130	2769	1579	1046	2130	3447	2609	1712	1711
NTC_219	3122	3810	2834	3788	2881	2813	4001	2831	1353	2409	4504	3863	2068	2478
NTC_22	2184	2863	2071	2855	2212	2384	3026	1928	1228	2220	2886	2946	1613	1760
NTC_220	2179	2266	1638	2765	2087	1939	2282	1721	535	1489	2667	2774	1409	1442
NTC_221	2524	2453	2266	2905	2367	2015	2867	1560	1031	1870	3018	2878	1571	1680
NTC_222	2239	2776	2195	2610	2320	1779	3198	1715	966	1356	3320	3217	1685	1762
NTC_223	1237	1504	1066	1105	1296	875	1132	913	982	1571	1687	1873	928	1150
NTC_224	2583	3107	2433	2997	2446	2492	2908	2057	977	1833	3004	3466	1526	2025
NTC_225	1970	2888	1790	2732	2085	2255	2514	2090	822	1448	2662	3060	1404	1887
NTC_226	2274	2777	2296	3578	2751	2350	2549	1677	683	1377	3047	2979	1680	1621
NTC_227	2701	2764	2461	2868	2470	2748	3258	2086	1071	2407	3532	3176	1848	1859
NTC_228	4030	4389	3729	5001	3718	3896	4256	3040	1420	2926	5246	6634	2889	2977
NTC_229	1648	2368	1613	2296	1701	1741	2208	1509	638	1157	2133	1814	1158	1335
NTC_23	3743	4493	3286	3978	3617	3152	4378	2781	1451	2080	4655	4836	2609	2488
NTC_230	3484	4192	2798	3963	3149	3128	4170	2701	1371	2255	4445	4250	2253	2572
NTC_231	2802	3463	2819	3483	2969	2573	3393	1923	780	2221	3555	3725	2021	2285
NTC_232	2570	3186	2043	3167	2392	2547	2923	1957	1011	1840	3105	3214	1714	2090
NTC_233	4531	3868	3480	4527	4079	3360	5436	2506	1657	1973	5562	4855	2594	2654
NTC_234	2623	2831	2220	2618	2426	2386	3103	1983	750	1457	3189	3302	1573	1697
NTC_235	2902	3504	2608	3521	2833	2259	3299	2042	1163	1447	3876	3397	1967	1943
NTC_236	2486	2528	2252	2565	2647	2009	3547	1384	823	1495	3243	2734	1733	1750
NTC_237	2612	3512	2414	3538	2330	2460	3170	1744	817	1706	3446	3207	1972	1846
NTC_238	3133	3812	3310	4324	3268	3224	3232	2237	1100	2034	4235	4172	2177	2439
NTC_239	3694	4334	2958	3878	3245	2883	3856	2534	1043	2328	4374	4776	2285	2416
NTC_24	2534	2011	2162	2319	2449	1882	3158	1706	649	1456	3240	2123	1773	1342
NTC_240	2567	3602	2081	2736	2129	2663	2386	2320	1010	1545	2863	3490	1517	2141
NTC_241	2577	3179	1813	2841	1955	2266	3267	1941	852	1888	3353	3061	1627	1728
NTC_242	2330	4010	2155	4525	2424	3012	3045	2251	920	1389	3242	4240	1589	2098
NTC_243	890	1479	883	1507	874	879	1322	785	255	545	1324	1344	705	843
NTC_25	3410	4603	3016	4480	3454	2999	4606	2801	1210	2288	4767	5116	2398	2461
NTC_26	2292	2452	2529	2491	2189	2069	2786	1341	636	1250	3039	2575	1648	1561
NTC_27	3270	3536	2580	3523	3043	2753	3642	2305	1284	1685	4064	4023	2171	2187
NTC_28	2685	3682	2777	3888	2509	2644	3384	2727	1171	1766	3513	3694	1725	2401
NTC_29	2389	2851	2209	3000	2338	2542	3025	1551	952	1771	3499	3353	1689	1933
NTC_3	2511	3074	2318	3413	2574	2292	3237	2175	882	1613	3238	3037	1818	2013
NTC_30	2984	4180	2500	3914	2629	3037	3316	2154	1198	1995	4025	4107	2028	2202
NTC_31	4578	4971	4194	4856	4193	3957	5609	3410	1425	2958	6093	5576	3064	2913
NTC_32	3256	4370	2903	4392	3398	3127	4787	2601	980	2190	4726	4512	2440	2443
NTC_33	2261	2257	1615	2396	2040	1637	2348	1487	537	1335	2491	2354	1419	1365
NTC_34	2648	3367	2491	3164	2860	2628	3411	2400	936	2456	4119	2955	2201	2267
NTC_35	3289	3634	2611	3412	2703	3264	3323	2403	1008	2061	3839	4041	1894	2329
NTC_36	3113	2638	2799	2812	2777	2366	3502	1800	1128	1909	3736	3998	2150	1689
NTC_37	3124	3997	3069	3623	3076	3109	3869	2549	1200	1887	4482	3999	2254	2381
NTC_38	2689	3803	2369	3122	2609	2752	3112	2005	867	1726	3892	3745	1732	1975
NTC_39	4359	5640	3601	5959	3822	4530	4808	3982	1727	2715	5052	5624	2667	3635
NTC_4	1799	2221	1289	2496	1746	1864	2003	1556	854	1714	2394	2754	1115	1403
NTC_40	2779	3410	2677	3404	2634	2613	3436	2334	1114	2193	3838	3876	1952	2251
NTC_41	4258	4379	3202	4555	3451	3314	4802	2807	1600	2369	5350	4979	2759	2632
NTC_42	2933	3512	2956	3350	3043	2758	3696	2267	1179	2005	4096	3404	2141	2390
NTC_43	3826	4755	3449	4801	3540	3421	4466	2881	1331	2731	4643	5232	2699	3049
NTC_44	3951	5125	3446	5825	4021	4551	4501	3589	1278	3478	5421	6348	2863	3547
NTC_45	2172	3281	2097	3387	2020	2200	2631	1631	861	1767	2637	3058	1380	1667
NTC_46	3137	3183	3073	3099	3189	2140	3332	2008	854	1794	3906	3501	2202	2023
NTC_47	3179	4099	2911	4119	3243	3017	4023	2576	1052	2320	4719	4387	2337	2459
NTC_48	1939	2273	1610	2389	1726	1938	1879	1126	823	1478	2484	2095	1205	1299
NTC_49	3722	4706	3108	4098	3338	3399	4544	2635	1230	2144	4687	4834	2351	2572
NTC_5	3289	4231	2441	3720	2793	2896	4114	2222	1407	2137	4513	3946	2316	2341
NTC_50	3954	4586	3486	4833	3756	3788	4692	2748	1425	2783	5397	4671	2746	2558
NTC_51	2477	2590	1988	2584	1816	1891	2602	1454	698	1314	2996	2996	1699	1480
NTC_52	3603	4224	3137	4237	3311	3435	3799	2808	1337	2336	4442	4957	2158	2660
NTC_53	2682	3789	2490	3910	2622	2847	3626	2629	885	1735	3489	4278	1780	2445
NTC_54	4352	5418	3532	5106	3713	4426	4745	3513	1505	2453	5258	5657	2702	3118
NTC_55	3950	5092	3560	4796	3934	4076	4628	2880	1545	2705	4990	4771	2409	2782
NTC_56	3461	3503	3136	3676	3429	2467	4015	1822	1152	1814	3984	3451	2067	1935
NTC_57	4199	5497	3297	4856	4025	4279	4818	3241	1463	2617	5142	5414	2716	2916
NTC_58	4155	5596	3606	5780	4024	4666	5021	3338	1392	2545	5275	6242	2751	3457
NTC_59	4701	5596	3864	5347	4307	4362	5276	3620	1640	2712	5248	6362	3100	3414
NTC_6	1848	2395	1407	2317	1998	1775	2141	1100	596	1630	2515	2608	1407	1387
NTC_60	3760	5047	3626	4962	3484	4056	5012	2678	1722	2796	4944	4799	2700	2821
NTC_61	2798	3551	2200	3356	2240	2677	2879	2164	836	1829	3428	3736	1871	2326
NTC_62	2878	2809	2084	3250	2224	2629	3005	1872	954	1443	3478	3664	1569	1776
NTC_63	3549	3871	3449	3689	3553	3059	3893	2596	1231	2666	4612	4049	2266	2352
NTC_64	3750	4891	3229	4815	3405	3423	4265	2645	1538	1996	4936	4424	2431	2784
NTC_65	5432	5495	4625	5559	4956	4770	6133	3333	1861	3701	7042	6346	3689	3608
NTC_66	4242	4880	3339	4533	3527	3796	4016	3095	1417	2305	5133	4643	2791	2702
NTC_67	5588	6674	4829	6303	5617	4421	6698	3433	2356	4154	7232	6768	3925	4061
NTC_68	4415	5437	3809	4868	4081	3706	5111	3209	1196	3083	5472	5212	2776	2771
NTC_69	4615	5147	4270	5399	4220	3958	5399	3107	1604	3127	5944	5976	3217	3205
NTC_7	2940	3709	2939	3677	2967	2892	3432	2189	1201	1863	3884	4776	2190	2388
NTC_70	5155	5903	3678	6074	4481	4651	6356	3695	1722	3112	6716	6528	3207	3444
NTC_71	4354	5101	3750	4184	4188	3904	5177	3269	1376	2245	5430	5414	3115	2842
NTC_72	4573	6118	3851	6092	4636	4309	5422	3854	1478	2998	6666	6300	3094	3581
NTC_73	7637	8240	6276	8595	7509	6753	8788	5378	2825	4908	10270	8967	5242	5444
NTC_74	5429	5945	4591	5619	5231	4281	6466	3854	1630	4112	6965	6947	3729	3753
NTC_75	4251	5475	3855	5985	4115	4515	5794	3077	1619	2685	6000	7500	2902	3373
NTC_76	3832	5386	3462	5023	3383	4101	4348	2797	1798	2234	5304	5223	2501	3202
NTC_77	3710	4898	3521	5242	3408	4170	4810	2984	1096	2016	5110	4708	2474	2925
NTC_78	3612	3896	3227	4138	3104	3025	3643	2432	1073	1938	4544	4660	2219	2347
NTC_79	3308	4329	3091	4118	3127	3480	3915	2681	900	1818	4102	3972	2083	2866
NTC_8	4284	4514	4107	4390	3955	3824	4717	2750	1002	2254	5198	4951	2878	2694
NTC_80	5352	7159	5333	6161	5475	5528	6439	4486	1955	3552	7340	6961	4021	3796
NTC_81	2802	3976	2094	3942	2613	2926	3685	2681	854	1447	3697	3577	1722	2506
NTC_82	3384	3577	2886	3858	2975	3419	4231	3004	1247	2524	4191	3917	2313	2303
NTC_83	3710	4468	3109	4116	3540	3421	3789	2929	1460	2673	4176	4721	2304	2834
NTC_84	4937	7008	4709	6949	4996	5188	6229	4155	1961	3957	6460	7448	3571	4475
NTC_85	4205	5060	3614	5442	3879	3892	4842	3214	1903	2800	5107	5934	2693	3356
NTC_86	3085	4205	3115	3535	3045	3127	3757	2332	1312	2661	4133	3813	2351	2425
NTC_87	5701	7289	5084	7722	5444	5968	6506	4781	2296	3499	7972	8477	3963	4965
NTC_88	4180	5189	3798	5078	3916	3741	4924	3058	2364	3481	5762	5884	3010	3417
NTC_89	4711	4953	3561	5034	4003	3886	5282	3279	1325	1881	5144	5653	2983	3019
NTC_9	2893	2860	2455	3198	2513	2540	2981	1809	724	2069	3461	2928	1723	1994
NTC_90	3288	4195	2930	4663	2792	3441	3837	2656	1221	2403	4053	4607	2253	2576
NTC_91	4326	5922	3959	5930	4202	4211	4829	3476	1713	3573	5518	6493	3112	3301
NTC_92	4478	5534	3617	5256	4246	4490	4765	3268	1883	2429	5803	6318	2948	3704
NTC_93	4078	5071	4075	4461	3768	3605	4480	3140	1245	2470	5138	4787	2542	2814
NTC_94	3960	4221	3242	4449	3747	3219	4630	2670	1551	1857	4999	4980	2592	2546
NTC_95	2940	3875	2456	3644	2454	3193	3512	2914	1238	2249	3574	4021	1778	2612
NTC_96	3140	4133	2650	4296	3164	2997	3506	2078	1224	2688	4212	3653	2011	2309
NTC_97	3559	4630	3150	4308	3661	3094	3941	2737	1118	2256	4823	4451	2592	2689
NTC_98	8416	9405	6997	10656	7657	7921	9791	6309	3133	5327	10291	9824	5763	6176
NTC_99	5586	6074	4802	5751	5062	4758	5664	4111	2219	3843	6657	6721	3469	4000
s_1	2780	2927	2403	2732	2589	2135	3112	1652	1481	2291	3221	3485	1808	1853
s_10	2975	3858	2145	4128	2394	2782	3263	2054	1310	1944	3592	3884	1742	2311
s_100	1878	2461	1519	2342	1791	1861	2286	1505	675	1506	2733	2611	1492	1471
s_1000	2223	2648	2106	2803	2305	2261	2821	1773	2117	2618	2762	2708	1617	1722
s_1001	5291	6235	4680	6143	5138	4959	6330	4477	2058	2936	7002	6797	3904	4042
s_1002	2277	3075	2218	2856	2189	2302	2925	1983	873	1755	3146	2920	1706	1746
s_1003	1443	2007	1257	2366	1371	1588	1816	1345	1088	1668	2078	2776	974	1542
s_1004	1485	1306	1215	1365	1281	1186	1844	1029	1409	2425	2163	2003	967	1125
s_1005	739	1135	500	1114	602	897	744	687	681	1523	954	1584	434	851
s_1006	2251	2707	1884	2543	1920	2125	2181	1675	1366	2690	2860	3212	1577	1713
s_1007	2143	2601	2025	3211	2499	2292	2757	1868	880	1758	3490	3415	1672	1765
s_1008	2671	3276	2387	3151	2304	2427	2957	1913	986	1729	3181	3329	1819	1909
s_1009	2758	3608	2173	3739	2762	2746	3038	2201	935	1857	3350	3747	1794	2242
s_101	1392	1918	1258	1819	1319	1518	1691	1410	1118	1464	1646	2665	992	1349
s_1010	1444	2045	1090	1916	1428	1795	1800	1269	1064	2185	1487	2574	911	1246
s_1011	3455	4466	2993	4912	3296	3329	4637	3103	1271	2343	4954	4728	2385	2742
s_1012	2167	2134	1685	2342	2103	1895	2481	1232	830	2499	2800	2303	1358	1376
s_1013	3411	3817	3293	3747	3435	2820	3818	2143	1185	2311	4867	4496	2089	2140
s_1014	604	973	563	845	572	630	777	731	1390	2097	1002	1191	455	713
s_1015	2385	2752	2457	2911	2283	2333	3019	1728	1097	2373	3316	3099	1468	1701
s_1016	3486	4550	2973	4250	3575	3985	4097	3188	1270	1509	4249	4827	2574	2753
s_1017	2375	3715	2162	3527	2402	2773	2875	2049	1232	2117	3217	3842	1698	2102
s_1018	1520	1562	1147	1340	1306	1202	1681	1044	1521	2319	2040	2205	863	1375
s_1019	2585	2598	1658	2734	2134	2199	2465	1929	769	2068	2553	2706	1337	1693
s_102	1101	1474	1000	1443	857	1236	1238	959	881	1986	1420	1879	753	1037
s_1020	1626	2556	1317	2928	1626	2091	1839	1380	735	1202	2215	2507	1089	1660
s_1021	2553	3339	2111	3355	2285	2390	2707	2128	1235	1846	3226	3700	1530	2175
s_1022	1033	1441	999	1233	1050	906	1305	899	1253	2002	1542	1739	835	995
s_1023	2303	2438	1650	3032	1884	2088	2170	1609	828	1888	2408	2941	1286	1737
s_1024	2195	2811	1838	2953	1856	2277	2445	1678	951	2100	2512	3134	1415	1721
s_1025	3487	4554	3188	3969	3142	3318	4159	2832	1111	2071	4830	4737	2277	2808
s_1026	2034	3198	1816	3095	2245	2729	2500	2296	905	1903	2903	3285	1365	2032
s_1027	3360	3250	2438	3364	3060	2621	3804	1847	1176	2408	4064	3798	1866	1942
s_1028	713	728	580	863	603	615	774	554	824	1607	876	1254	577	565
s_1029	1228	2046	1287	1616	1120	1495	1717	1239	1142	1804	1746	1944	948	1206
s_103	531	658	556	577	457	567	415	366	450	596	678	657	273	357
s_1030	2533	3410	1886	2755	1959	2288	2728	2219	1013	2082	3097	3255	1567	1983
s_1031	2676	2841	2369	2472	2493	2450	3009	1740	1186	2417	3304	2955	1719	1808
s_1032	1271	1275	1026	1506	1014	1002	1052	841	874	1344	1446	1934	670	972
s_1033	1967	2558	2024	2523	1703	2252	2341	1391	590	1581	2514	2976	1276	1583
s_1034	1132	1124	918	1420	867	1034	1313	1057	1057	2012	1424	1632	749	1065
s_1035	2841	2713	2473	2807	2987	2085	3398	1674	1732	2363	3590	3718	2111	1892
s_1036	2532	2919	2359	2890	2310	2303	3316	2152	845	1812	3410	3025	1636	1787
s_1037	2762	3693	2382	3853	2062	2192	2727	2091	1196	1713	3344	3170	1558	2214
s_1038	904	949	882	1050	798	727	802	596	1113	1426	1327	1133	609	683
s_1039	1964	2647	1682	2814	1897	2064	2190	1460	1165	1604	2606	3420	1259	1759
s_104	2146	2382	1670	2654	2118	1916	2191	1591	848	1255	2599	2788	1258	1629
s_1040	1987	2433	1896	2226	1577	1450	1979	1506	1801	3371	2591	2765	1205	1601
s_1041	2674	3350	2493	3777	2731	3061	3099	2275	1003	1895	3965	3121	1883	2180
s_1042	2022	2105	1417	2165	1584	1910	2123	1180	852	1590	2248	2026	1418	1355
s_1043	1079	975	685	837	1022	633	1175	597	919	1342	1530	1231	661	660
s_1044	2267	2786	1732	2697	1813	1987	2622	1929	978	1878	2818	3302	1313	1718
s_1045	1728	2047	1595	2346	1423	1486	1760	1179	1090	1872	2085	2143	1171	1331
s_1046	3527	3500	2913	3943	2808	2609	3684	2250	1491	2277	4068	4450	2166	2454
s_1047	859	765	769	1063	795	790	738	649	746	1215	1132	870	542	761
s_1048	1672	2056	1710	1917	1664	1572	1607	1361	697	1697	2209	2326	888	1139
s_1049	2889	2782	2516	3044	2766	2543	2970	1567	1039	1630	3796	3234	1842	1590
s_105	497	628	545	526	442	466	437	340	874	1329	600	744	314	515
s_1050	1770	2888	1551	2598	1581	2000	2046	1540	1103	1942	2385	2736	1083	1672
s_1051	1129	1554	914	1851	1106	1053	1114	972	605	1425	1795	1919	780	1050
s_1052	2367	3773	1879	3245	1986	2641	2452	1992	1114	1796	2933	3940	1441	2011
s_1053	2564	3418	2506	3471	2173	2659	3022	2213	1426	2085	3292	3904	1633	2029
s_1054	887	934	789	1001	658	765	946	664	1020	2325	1257	1664	561	849
s_1055	761	807	609	868	730	660	623	492	1030	1702	862	1070	560	680
s_1056	2735	3768	2456	3523	2824	2907	3141	2362	1138	1846	3454	4445	1847	2472
s_1057	650	766	488	935	694	774	593	513	938	1389	1026	1426	378	735
s_1058	1124	1449	1012	1360	1069	1646	1194	1026	947	1912	1418	2049	748	1036
s_1059	1330	1913	864	1782	1125	1565	1368	1315	1730	2917	1834	2517	767	1147
s_106	2038	2527	1533	2282	1749	1893	1981	1757	487	1397	2054	3043	1325	1470
s_1060	281	382	234	368	231	256	350	150	756	1174	433	563	200	364
s_1061	1576	1685	1142	1953	1442	1653	1693	1229	1314	2597	2166	2754	972	1428
s_1062	266	91	139	187	215	166	198	68	564	1074	452	403	182	268
s_1063	1426	1401	1091	1400	1021	1220	1446	986	948	1713	1542	1600	953	1261
s_1064	217	163	133	354	134	235	148	154	1019	2163	370	453	134	238
s_1065	1443	1553	1368	1918	1519	1180	1516	1081	1518	2114	1866	2267	909	1314
s_1066	1500	1654	1272	1632	1423	1340	1579	1200	816	1696	1568	2064	821	1133
s_1067	2740	3617	2165	2946	2749	2447	3383	2147	815	1601	3836	3446	1947	1996
s_1068	1561	1691	1207	1779	1232	1289	1512	1012	788	1283	2052	2435	1034	1197
s_1069	1796	2111	1635	2199	1689	1399	1661	1414	738	1574	2274	1803	1274	1265
s_107	1740	1995	1103	2050	1652	1804	1538	1144	1600	2719	2055	2495	1131	1412
s_1070	2175	2920	1956	2811	2094	2559	2873	1817	1188	1899	2835	2886	1483	1797
s_1071	1103	1862	1053	2415	1164	1398	1556	1201	1239	1922	1810	1955	749	1273
s_1072	1606	1786	1184	1666	1436	1286	1620	1095	761	1404	1915	1909	923	1173
s_1073	2502	3172	2351	3349	2285	2391	2619	1854	1509	2277	3253	3034	1764	1947
s_1074	4375	5496	3634	5739	3821	4489	4645	3234	1415	3834	5320	5768	2814	3111
s_1075	1565	1852	1501	1875	1569	1414	1738	897	845	1455	2191	1929	1065	1109
s_1076	1738	2433	1759	2459	1710	1773	2285	1431	1497	2378	2559	2871	1381	1776
s_1077	3117	4221	2782	4043	3017	3119	3696	2393	1265	2048	4184	4664	2182	2235
s_1078	922	913	743	1251	821	918	1072	568	949	1302	1221	1272	522	650
s_1079	1632	2295	1573	2441	2021	1786	2115	1234	1150	1867	2510	2316	1354	1592
s_108	2147	2995	1956	2572	1933	2053	2250	1717	834	1845	2631	2947	1500	1723
s_1080	796	929	711	1009	1026	830	877	833	1077	1551	1372	1418	750	834
s_1081	1085	1407	823	1050	776	1103	1028	709	1484	2179	1465	1949	722	913
s_1082	1764	2272	1552	2519	1951	2143	2040	1688	1031	1886	2501	3234	1295	1635
s_1083	896	818	658	962	733	799	755	641	611	1378	1200	1013	595	542
s_1084	2806	2982	2570	2809	2269	2488	2843	2089	952	1928	3145	3587	1654	1794
s_1085	1209	1365	1114	1302	647	902	704	631	831	1595	1266	1421	593	775
s_1086	4038	5541	3878	5555	3650	4255	4661	3109	1716	2540	5248	5759	2650	3532
s_1087	2412	3349	2071	3222	2425	2324	3064	2095	1118	1790	3254	3339	1733	2138
s_1088	2521	2579	1880	2589	2216	2231	2502	1491	779	1405	2897	2791	1534	1727
s_1089	311	1457	743	1404	1435	1451	1114	911	905	1632	1108	1748	494	928
s_109	2365	2804	2030	3104	1846	2082	2676	1725	1064	1725	3186	2879	1622	1707
s_1090	1026	1595	1180	1280	1490	1775	1465	1250	808	1842	1716	2058	829	1217
s_1091	744	1361	1091	1813	2533	2152	2057	1457	993	1515	1930	1674	875	1456
s_1092	1970	2371	1802	2753	2235	2175	2600	1822	782	1438	2685	2706	1474	1478
s_1093	3618	4251	3089	4265	3347	3445	3697	2872	1289	2118	4843	4342	2436	2601
s_1094	2729	3685	2136	3416	2525	2558	2884	1918	1132	2007	3640	3250	1710	1793
s_1095	1506	1845	1331	1741	1667	1538	2124	1219	1066	2299	2098	2708	1268	1303
s_1096	1412	2011	1236	1558	1418	1369	1824	1062	839	1574	1930	2009	1023	1065
s_1097	1952	2547	1774	2235	2001	1724	2251	1473	1100	2000	2736	2180	1444	1494
s_1098	3369	3868	2656	4139	3138	2794	4053	2379	945	2362	4417	4355	2001	2259
s_1099	1591	1261	1272	1307	1234	1211	1800	1288	695	1228	2050	1754	976	1132
s_11	4761	6052	4513	6377	4880	4834	5689	4210	1713	2883	6323	6564	3349	4012
s_110	2157	2156	1980	2359	2455	2001	2745	1683	995	2515	2792	3084	1468	1671
s_1100	2112	2218	1782	2272	2214	1939	2203	1496	758	1724	2697	2473	1455	1686
s_1101	1049	1527	1210	1244	1122	1038	1447	887	822	1386	1507	1883	783	860
s_1102	535	694	611	858	666	410	621	536	907	1350	908	1093	465	503
s_1103	2273	2812	1965	2354	2039	2197	2304	1448	1196	1855	2723	2709	1555	1739
s_1104	2595	3379	2410	3315	2274	2587	3044	1888	811	1439	3213	3447	1611	1946
s_1105	1378	1823	1481	1700	1130	1296	1390	842	749	1840	1672	2037	977	1081
s_1106	716	597	441	837	684	637	606	513	989	1825	939	990	506	667
s_1107	2480	2454	1834	2509	1707	1807	2325	1470	1579	1854	2384	2939	1228	1583
s_1108	2145	2500	2029	2540	2085	1793	2375	1390	945	1112	2906	2518	1390	1556
s_1109	1855	2543	1695	2191	1898	2120	2026	1910	1124	1406	2135	2293	1324	1538
s_111	4006	5512	3399	4939	4075	4841	4751	3732	1547	3180	5159	5876	2470	3227
s_1110	2001	2422	1601	2267	1776	1626	2109	1599	1104	1713	2368	2601	1208	1495
s_1111	3346	3817	2785	3768	3255	2633	3565	2430	1285	1708	4048	3982	2397	2422
s_1112	1260	2057	877	1576	1179	1607	1328	1151	813	2030	1770	2244	799	1112
s_1113	1477	2003	1168	1858	1529	1675	1654	1401	1213	2032	2030	2641	1103	1403
s_1114	2340	3063	2215	3086	2170	2110	2821	2208	899	1293	3005	3239	1586	1663
s_1115	378	536	255	503	359	444	381	390	1143	1620	451	1111	231	623
s_1116	2298	2546	1605	2406	2090	1896	2441	1662	789	1796	3096	3203	1449	1600
s_1117	2349	2470	1707	2225	1661	1557	2114	1722	974	2110	2616	3334	1184	1739
s_1118	1516	2179	1142	1571	1285	1417	1651	964	952	1617	1858	2262	852	1298
s_1119	644	559	559	713	515	594	577	476	990	1420	901	1131	404	554
s_112	3617	3874	3259	3594	3513	4018	4427	3239	1051	3378	5047	5054	2510	2880
s_1120	2954	3386	2464	3148	2834	2571	3193	2070	978	2017	3676	3773	1777	1996
s_1121	668	757	677	1051	672	696	583	643	420	1026	1004	1088	478	600
s_1122	1528	1588	1276	1872	1279	1214	1452	1198	1456	1895	1994	2432	886	1376
s_1123	1204	1542	874	1356	835	1129	843	1056	1094	2308	1294	1843	695	957
s_1124	1290	1053	1219	1069	1236	854	1498	823	1097	2225	1416	1414	832	965
s_1125	1303	1997	1247	1761	1410	1514	1648	1526	952	2006	1955	2285	984	1370
s_1126	2574	3277	2072	3120	2379	2510	2794	2167	1000	1688	3245	3409	1647	2107
s_1127	2808	3288	2513	3444	2616	2488	3428	2025	1089	2009	3487	3675	1788	1966
s_1128	575	560	428	676	501	565	596	456	887	1015	807	1046	386	544
s_1129	1251	1102	884	1350	1106	897	1460	832	987	1488	1618	1718	972	974
s_113	3105	3616	2554	3230	2577	2552	3265	1924	957	2385	3651	4531	1908	2043
s_1130	2347	2723	2249	3199	2294	1898	2672	1563	936	1808	3401	2586	1610	1547
s_1131	2458	2642	1941	3204	2329	2076	2702	1910	1162	2567	2876	3708	1485	1636
s_1132	1967	2048	1805	2649	2173	1983	2468	1467	1488	2598	2729	3050	1610	1583
s_1133	1396	1607	1276	1446	1351	1399	1517	1117	1172	1742	1679	1709	945	1190
s_1134	1093	1596	1028	1755	1412	1099	1644	958	861	1209	1661	1753	701	1115
s_1135	3488	4064	2741	4459	2978	3343	3648	2327	1335	2227	4590	3934	2118	2502
s_1136	563	312	630	501	597	414	776	269	105	378	931	334	347	301
s_1137	2426	2508	1573	2777	2347	2102	2240	1470	1328	2354	3038	3008	1535	1669
s_1138	939	1636	630	1567	907	1327	1207	1190	921	1094	1176	1878	617	1020
s_1139	1264	1542	1208	1742	1641	1576	2090	1257	720	1489	1869	1595	854	1100
s_114	3250	4033	2857	4002	3217	3010	3707	2301	1111	2648	4196	4230	2289	2466
s_1140	2910	2931	2716	2841	2645	2665	3541	1773	1132	1661	3880	3353	1855	1930
s_1141	2509	2968	2398	2748	2634	2400	2869	1770	791	1777	3455	3028	1381	1793
s_1142	2431	3399	2301	3579	2622	2584	2980	1955	1092	2024	3563	3845	1727	2022
s_1143	1777	1821	1515	2127	1803	1568	2182	1101	1081	2207	2645	2385	1196	1264
s_1144	2487	2664	2101	2744	2194	1964	2861	1637	819	1561	2992	3104	1739	1472
s_1145	1445	2110	1257	1837	1555	1441	1784	1246	897	1555	1854	2810	908	1307
s_1146	721	834	440	997	829	703	737	750	659	1623	973	1693	575	784
s_1147	1486	2145	1292	2130	1304	1380	1804	1262	929	1141	2264	2661	973	1245
s_1148	1137	1347	849	1362	1116	957	1504	935	1072	2090	1442	1708	858	915
s_1149	3217	4685	2546	4996	2884	3856	3654	2941	1398	2231	3971	5390	1992	2786
s_115	1969	2795	1872	2370	2109	1740	2338	1493	720	1213	2494	2355	1332	1355
s_1150	1455	1911	1256	1865	1453	1729	1557	1044	515	1351	1887	1706	908	1090
s_1151	6345	8321	5607	7520	5752	5356	6871	4299	2558	4505	7634	7724	4188	4926
s_1152	1289	1560	1303	1703	1178	1155	1446	767	948	1111	1768	1868	798	1079
s_1153	1889	2665	1659	2786	1846	2285	2193	1801	874	2479	2536	3041	1350	1938
s_1154	2372	3010	1998	2576	2168	1941	2684	1797	820	1538	2864	2454	1466	1725
s_1155	3030	4148	2528	3376	2886	2753	3263	2767	1040	2595	4265	4455	2060	2440
s_1156	2872	3734	2378	3258	2293	2436	3171	2208	1352	2091	3698	3965	1851	2275
s_1157	1056	1341	749	1405	1038	987	1317	711	491	1174	1414	1472	713	1041
s_1158	2230	2011	1951	2031	2000	1527	2240	1347	1149	1958	2706	2271	1217	1404
s_1159	929	792	779	1034	869	658	885	559	990	1631	1185	1274	653	542
s_116	2561	3041	2110	2625	2232	2527	3106	1866	1020	1670	3367	3541	1629	1670
s_1160	2972	3557	2055	3558	2784	2276	3672	1928	1379	2125	4054	3129	1952	2368
s_1161	1420	2044	1093	2055	1514	1745	1376	1331	1226	1570	1933	2228	752	1256
s_1162	2616	2788	2421	2706	2601	2126	3059	1913	1189	2062	3522	3201	1825	1964
s_1163	1813	1782	1816	2093	1928	1679	2171	1214	892	1444	2630	3068	1402	1191
s_1164	3274	3959	3244	3931	3195	3018	4336	2378	1290	2756	4643	4054	2569	2503
s_1165	1903	2144	1355	1913	1821	1246	1804	1498	1198	1710	2144	2507	1075	1310
s_1166	899	911	866	1048	755	955	778	605	986	1414	1088	1073	472	709
s_1167	1496	1819	1235	1856	1353	1306	1704	1055	734	1362	1847	2196	999	1044
s_1168	1367	1955	1371	1993	1690	1474	1845	1023	858	1253	2039	2365	932	1382
s_1169	1189	1908	1156	1640	1212	1225	1205	1257	717	1866	1468	1954	680	1191
s_117	386	493	219	303	236	272	264	282	1003	963	348	825	235	333
s_1170	1154	1174	872	1193	1121	1141	1300	960	974	1545	1358	1580	814	775
s_1171	2261	2497	2013	2987	2820	2113	2452	1610	1012	1592	3176	2791	1735	1757
s_1172	984	1385	720	1352	1023	1193	1177	974	780	1350	1235	1730	820	1015
s_1173	2268	2809	1645	2940	1900	2192	2275	1609	1345	2456	2877	3188	1497	1772
s_1174	1579	2046	1258	2128	1371	1262	1489	1335	758	1331	1925	2051	969	1200
s_1175	3014	4444	2885	4102	3087	3649	3773	2672	1050	2675	4261	4974	2340	2774
s_1176	2741	3171	2101	3329	2549	2418	2700	2023	1161	2372	3295	3867	1781	1952
s_1177	2032	3119	1695	2746	1938	2167	2495	2124	887	1421	2825	3276	1334	1946
s_1178	2423	3527	2273	3260	2687	2510	2926	2050	1232	2537	3602	3602	1718	2371
s_1179	2478	3133	1994	3067	2114	1905	2802	1728	831	1526	2669	3138	1354	1828
s_118	90	55	71	143	80	37	47	79	607	697	189	213	63	145
s_1180	1817	2596	1730	2603	2030	2110	2139	1575	1673	2775	2728	3266	1209	1669
s_1181	2772	3197	2334	3178	2627	2484	2821	1900	879	1594	3267	3149	1675	2148
s_1182	2567	2904	2058	2649	2504	2257	3788	1783	1156	1577	3652	3136	1766	1766
s_1183	410	659	330	521	391	541	501	357	721	1621	610	884	347	507
s_1184	2107	2175	1873	2170	2367	2054	2980	1323	861	1687	2823	2595	1538	1259
s_1185	1116	1046	966	1045	1075	1010	1446	740	803	1248	1495	1482	909	722
s_1186	1855	2001	1665	2125	1447	1420	1569	1273	1023	1808	2291	2332	1226	1414
s_1187	3459	3464	2732	3682	3048	2755	3692	2245	1324	2277	4375	3752	1944	2207
s_1188	961	712	565	814	608	645	823	620	1485	2040	1359	892	505	619
s_1189	1230	1561	1122	1835	1125	1196	1536	989	469	1309	1743	2137	942	1138
s_119	2468	2583	1766	2956	2177	2141	2386	1492	1322	1867	2856	2981	1334	1760
s_1190	2780	3493	2399	3788	2487	2722	3172	1949	875	1616	3145	3693	1864	2113
s_1191	1343	1691	1085	1474	1413	1067	1351	1397	1297	1885	1490	2052	886	1153
s_1192	2537	2075	1952	2137	1894	1655	2564	1187	826	1340	2719	2620	1547	1402
s_1193	1257	1207	946	1450	1058	1151	1357	831	824	1896	1580	2076	864	953
s_1194	1586	1679	1282	1967	1558	1700	1937	1104	957	1378	2209	2101	906	1160
s_1195	1112	1464	968	1362	1091	1406	1450	631	814	1172	1526	1704	652	895
s_1196	3081	3212	2244	3280	2671	2836	3780	2102	1064	2554	3994	3815	2119	2265
s_1197	259	311	184	353	116	188	155	86	740	1172	286	528	93	249
s_1198	1827	1491	1232	1804	1332	1365	1773	1143	1905	2638	2119	2533	994	1489
s_1199	794	1309	675	1257	891	925	818	916	598	948	1143	1056	542	803
s_12	752	776	600	926	619	767	795	595	580	1471	1013	1197	450	572
s_120	1962	2073	1646	2581	2159	1915	2348	1595	1357	1718	2525	2883	1349	1656
s_1200	803	1026	715	855	686	511	727	524	892	1585	1039	1111	554	631
s_1201	2205	2532	1977	2623	2307	2029	2667	1516	823	1106	3076	3033	1489	1446
s_1202	1410	1499	1216	1793	1389	1264	1336	759	650	950	2047	1627	803	1041
s_1203	1423	2015	1219	2012	1469	1646	1615	1085	772	1523	1815	2318	847	1200
s_1204	3258	3574	2928	3401	3052	2892	3981	2588	1195	2507	4619	4015	2347	2505
s_1205	2009	2767	1943	3275	2327	2211	2690	1816	1240	2124	2953	3262	1581	1940
s_1206	2394	2905	1658	2734	2027	2248	2501	2184	977	2303	2890	3476	1397	1959
s_1207	1038	1280	672	960	795	1063	886	712	1236	1363	1199	1424	644	758
s_1208	1468	1689	1525	1764	1582	1548	1882	1405	872	1742	2084	1912	1127	1438
s_1209	3050	3577	2707	3548	2879	3009	3403	2377	958	1159	4175	3398	2099	2321
s_121	1252	1465	1017	1568	1108	1527	1270	1004	1116	2940	1743	1705	725	1130
s_1210	2209	2667	1953	2933	1956	2126	2711	2015	587	1724	3086	3506	1474	1649
s_1211	1787	2207	1403	2140	1398	1220	1626	1102	1062	2167	2023	2414	1036	1525
s_1212	2085	3159	1751	3610	1412	1517	1846	1173	1814	3186	2283	2374	1134	1407
s_1213	1076	933	859	1108	936	930	1131	798	731	1877	1364	1405	694	877
s_1214	1187	1439	863	1285	1148	1064	1367	968	688	1735	1450	1536	749	943
s_1215	1016	1326	772	1233	890	1008	972	759	1135	1334	1375	1936	660	899
s_1216	2857	3780	2469	3847	2469	3000	3000	2132	989	1725	3677	3657	1766	2173
s_1217	899	1040	606	901	764	688	785	604	866	1583	935	1274	508	908
s_1218	1860	2374	1615	2746	1647	1761	2283	1546	936	1316	2359	2696	1186	1556
s_1219	1935	2281	1555	2487	1934	1857	2229	1595	670	1507	2934	2453	1293	1557
s_122	2773	3764	2366	3839	2832	2990	3151	2247	1028	2121	3882	3773	1813	2006
s_1220	3766	4125	3161	3833	3518	2909	4194	2390	1545	2427	4779	4828	2653	2551
s_1221	2968	3015	2488	3180	2898	2796	3263	2102	1092	1543	3709	3470	1854	2076
s_1222	1910	2504	1639	2566	1791	1708	1951	1450	719	1541	2315	2514	1230	1565
s_1223	767	778	703	888	693	518	669	394	779	1405	1007	838	467	476
s_1224	2638	2562	1869	2967	2154	2080	2695	1534	1503	2625	3175	2371	1506	1751
s_1225	492	736	516	788	649	667	623	471	782	1569	843	1167	409	584
s_1226	1718	1995	1630	2036	1724	1623	1917	1341	1040	2292	2262	3023	1051	1442
s_1227	1427	1878	1345	1874	1604	1611	1724	1286	431	1197	2070	2379	1035	1320
s_1228	3875	3834	3255	3971	3338	3390	4298	2859	1093	2437	4758	4086	2599	2505
s_1229	2913	4184	2951	3634	3278	2851	3676	2141	1032	1873	4080	4573	2017	2189
s_123	1518	2177	1089	1771	1270	1400	1423	1347	1624	2212	1760	2084	965	1283
s_1230	2584	2327	1791	2303	2441	1777	2815	1543	994	1622	2872	2500	1688	1595
s_1231	2050	2643	1709	2754	1752	1661	2396	1736	1350	1172	2667	2581	1126	1697
s_1232	2565	3083	2342	3122	2440	2874	2703	2051	1692	2621	3186	4009	1691	2232
s_1233	1647	1618	1372	1728	1430	1472	2147	1503	556	1572	2263	2130	1043	1310
s_1234	1384	1758	1142	1310	1117	1135	1365	993	1109	2054	1681	1672	1014	1089
s_1235	1433	2216	1330	2254	1481	1771	1517	1531	693	1097	2085	1913	1025	1134
s_1236	2437	2668	2075	2687	2316	1950	2940	1526	1150	1430	3068	2999	1476	1783
s_1237	1703	2244	1501	2138	1961	1802	2305	1411	1104	1882	2340	2585	1136	1482
s_1238	1386	1263	1108	1465	1385	942	1923	874	1072	1529	1610	1460	960	904
s_1239	1050	1079	782	964	800	906	1076	769	886	1390	1305	1737	717	766
s_124	952	1036	743	1078	1044	798	936	510	745	1797	1270	1265	564	670
s_1240	820	808	645	759	768	506	890	453	818	1680	922	1370	569	705
s_1241	2733	2923	2291	3213	2715	2206	3491	1879	928	2406	3759	3179	1971	1887
s_1242	566	690	524	687	630	651	913	597	922	1481	978	895	530	472
s_1243	3637	4485	3129	4236	3751	3702	4040	3170	1514	2509	4367	5585	2395	2742
s_1244	1194	1390	1305	1417	1385	1033	1717	872	1246	2085	1834	1634	981	912
s_1245	1656	1739	1615	1600	1873	1654	2222	1489	820	1816	2134	2386	1208	1302
s_1246	2058	3032	2036	2897	2250	1858	2821	1665	696	1423	3049	2586	1449	1670
s_1247	1293	1855	1105	2279	1327	1496	1466	927	996	1107	2036	1978	948	1036
s_1248	3256	4150	2640	3636	3038	3333	3949	2737	1296	2271	4200	5134	2103	2723
s_1249	2132	2157	2089	2527	2019	1859	2250	1564	1605	2389	2750	2672	1459	1440
s_125	1608	1897	1235	1453	1412	1232	1830	1022	801	814	1949	1743	1091	1040
s_1250	1856	2422	1605	2232	2105	1849	2574	1509	1158	1955	2523	2615	1437	1595
s_1251	1163	1360	1070	1464	1155	1113	1366	908	1019	1656	1660	1752	847	1076
s_1252	2028	2834	1729	2804	1944	2033	2620	1671	1076	1439	2715	3146	1599	1590
s_1253	1542	1948	1077	1758	1638	1540	1786	1408	1430	2305	1985	1999	1093	1348
s_1254	485	613	451	584	652	575	760	623	870	1476	859	1046	469	498
s_1255	1394	1770	1340	1611	1584	1489	1861	1071	691	1531	2061	1934	1027	1166
s_1256	2749	2411	2319	2686	2417	2188	3531	1573	1106	2132	3323	2932	1594	1742
s_1257	2910	3405	2511	3867	2507	2791	3410	2438	1132	2074	3468	3485	1874	2208
s_1258	1758	1679	1460	2178	1599	1228	2217	1010	912	1700	2356	1868	1311	1352
s_1259	2802	4139	2262	4378	2702	3599	3840	2391	1539	2680	3621	4690	1835	2366
s_126	1623	2761	1452	2449	1978	2325	2246	1918	1108	1267	2558	3066	1208	1918
s_1260	2453	2433	2089	2260	2032	1808	2804	1593	1601	2884	2976	2794	1633	1576
s_1261	2221	2419	1978	2910	1793	1941	2275	1812	1424	2252	2532	2677	1385	1765
s_1262	3525	4186	2852	4114	3141	3052	4128	2801	1347	2134	4276	4818	2236	2490
s_1263	1189	1317	754	1174	888	936	1225	642	712	1488	1450	1726	773	753
s_1264	1822	2116	1479	2024	1493	1542	1821	1283	998	1989	2421	2652	1217	1430
s_1265	998	1260	754	1136	880	976	1099	821	1456	2008	1227	1869	702	911
s_1266	1349	1464	1222	1221	1182	1146	1350	966	1122	1314	1599	1624	842	937
s_1267	1115	1392	1023	1376	1237	1320	1470	976	824	1580	1521	1848	717	1044
s_1268	2460	3452	2240	3643	2602	2920	2701	1974	767	2087	3426	3536	1638	1939
s_1269	180	275	207	201	283	284	211	233	820	1561	258	435	128	248
s_127	1275	1372	882	1155	1144	1219	1452	1114	637	1122	1510	1562	840	822
s_1270	406	413	237	452	556	413	562	401	1187	2190	646	950	239	518
s_1271	3475	3762	3023	3501	2815	3051	3901	2269	1058	2620	3725	4224	2149	2317
s_1272	496	518	431	455	436	397	545	371	851	1358	629	744	345	496
s_1273	710	835	636	860	841	637	941	715	818	1624	1077	1147	562	694
s_1274	4612	5296	3647	4864	4072	3866	5273	3045	1185	2217	5469	5207	2865	3169
s_1275	565	590	497	504	503	495	536	456	1120	1915	895	1278	402	696
s_1276	3397	4236	2993	4009	3183	3081	4130	2643	1697	2937	4556	5151	2207	2621
s_1277	978	1537	949	1619	947	1023	1151	957	1250	2766	1532	2370	631	1138
s_1278	2059	2851	1380	2811	1699	2009	2648	1633	787	1415	2422	3246	1216	1786
s_1279	1717	2001	1409	2042	1746	1290	1824	1111	1007	1588	1938	2148	1073	1356
s_128	3228	3789	2968	3729	3010	3261	3215	2553	1409	1622	3884	4041	2211	2534
s_1280	1008	1191	942	1192	974	950	1080	855	1285	2085	1474	1428	715	806
s_1281	593	944	613	929	659	548	664	371	1161	1023	904	1080	548	590
s_1282	1535	1812	1309	1833	1348	1467	1539	1297	1050	2382	1907	2044	972	1502
s_1283	1106	1207	797	1200	928	904	1278	957	1034	1422	1463	1624	645	937
s_1284	2327	2588	1961	2938	1876	2152	2424	2088	793	2102	2795	3203	1560	1699
s_1285	2602	3111	2616	2681	2744	2184	3616	2111	848	1349	3662	3455	1867	1936
s_1286	1370	1983	1157	1933	1442	1422	1744	1275	888	1705	1963	2226	1043	1094
s_1287	2837	3424	2313	3061	2480	2485	3215	2498	1388	2234	3649	4380	1612	2362
s_1288	3990	5208	3927	5520	4301	3905	4855	3202	1319	2726	5622	5519	2744	2916
s_1289	627	780	479	876	528	776	672	593	1049	1620	856	1362	481	630
s_129	1110	1287	869	1177	850	1076	1151	783	627	981	1328	1634	749	978
s_1290	2395	3820	2305	3607	2455	3132	3131	2676	953	2053	3375	3912	1837	2404
s_1291	2407	3167	2148	3283	2320	2430	2579	2014	700	2229	3067	3766	1404	2039
s_1292	917	962	911	1227	1500	1161	994	694	676	1299	1211	1187	810	904
s_1293	2335	3242	1761	3124	2138	2671	2613	2139	844	1469	2716	3400	1663	1960
s_1294	1664	2748	1319	2197	1448	1758	1711	1282	637	1283	2000	2590	1086	1520
s_1295	2428	2978	2237	2773	2617	2307	2900	1482	935	1685	3151	3223	1713	1671
s_1296	1645	1414	1349	1634	1350	1457	1645	997	1211	2318	2336	2456	1144	1091
s_1297	1984	3290	1837	2787	1754	2348	2187	1648	906	1829	2719	3327	1473	1652
s_1298	2088	2550	1589	2246	1754	2070	2056	1646	1012	1533	2642	2354	1243	1584
s_1299	1760	2122	1573	2387	1676	1777	1933	1423	1024	1976	2217	2566	1112	1385
s_13	201	332	173	250	259	207	166	115	1290	2328	301	737	214	364
s_130	3050	3175	2564	2935	2677	2206	3349	1850	952	2714	3508	3353	2365	1959
s_1300	1107	1316	921	1403	926	873	1115	690	996	1739	1210	1413	587	817
s_1301	1352	2056	1277	1820	1359	1475	1572	1191	1370	2246	1985	1983	938	1087
s_1302	2754	3787	2311	3498	2640	2835	3676	2425	1488	1687	3416	4083	2035	2224
s_1303	2324	3023	2269	2800	2198	2203	2840	1522	1105	2568	3116	3423	1648	1902
s_1304	3334	4289	2348	3673	2846	2551	4295	2787	1341	2056	4123	4494	2070	2411
s_1305	532	581	210	334	430	426	507	512	1118	1622	648	732	268	388
s_1306	186	230	193	214	280	314	330	287	670	980	402	521	139	447
s_1307	1161	1832	965	1455	1097	1156	1377	891	648	1525	1682	1933	789	1016
s_1308	325	352	228	410	185	398	331	270	860	2150	487	801	170	330
s_1309	1579	2004	1257	2132	2551	1984	2267	1704	987	2476	2294	2814	1279	1411
s_131	1974	2353	1697	1939	2145	1609	2271	1449	907	1551	2675	2296	1347	1543
s_1310	757	1387	877	1353	1852	1603	1855	1149	1012	1413	1673	1804	886	1084
s_1311	2749	2515	1860	2409	2357	1945	3037	1619	1466	2378	2943	3162	1536	1818
s_1312	2127	1827	1105	1609	1454	1196	2465	1142	1032	1714	2353	1758	1253	1153
s_1313	339	487	461	422	487	313	526	331	1367	1200	538	523	267	285
s_1314	1074	1495	865	1635	1209	1214	1312	1556	1218	1319	1228	2246	797	1223
s_1315	2124	1909	1888	2243	1846	2094	2416	1377	815	1201	2794	2134	1546	1359
s_1316	1724	2368	1308	2394	1543	2103	2175	1842	1151	2319	2075	2894	1050	1644
s_1317	1290	1536	1113	1217	1362	1272	1566	1038	840	1575	1874	1636	1022	1069
s_1318	1536	1672	1185	2156	1720	1578	1977	1206	927	1781	1934	2151	1060	1214
s_1319	587	701	488	799	569	546	643	575	652	1460	707	1203	374	509
s_132	2588	2401	1874	2859	2511	2127	2723	1516	1314	2349	3164	2790	1710	1476
s_1320	1695	2105	1394	1737	1450	1479	2099	1171	1425	1713	2309	1964	988	1207
s_1321	2446	2474	2064	2736	2212	2044	2609	1797	949	1217	3128	3014	1630	1808
s_1322	1390	1568	1387	1518	1326	1031	1446	889	544	1851	2185	2049	987	1234
s_1323	2710	2708	2192	2936	2433	2689	3767	1930	1310	1619	3936	3425	1982	1870
s_1324	2908	3965	2424	3785	2674	3042	3462	2099	893	2273	3847	3209	1679	2338
s_1325	873	826	859	915	813	578	1257	537	894	1862	1243	1425	597	743
s_1326	855	1028	661	1096	934	1037	939	662	1055	1591	1303	1640	579	664
s_1327	2962	3087	2371	2801	2726	2648	3338	1829	951	1881	3407	3437	1822	1914
s_1328	2532	2564	1970	2756	2416	2422	2686	1763	1391	2509	3437	3518	1752	1599
s_1329	1097	1095	860	1313	980	1066	1351	674	564	990	1227	1258	683	916
s_133	720	1143	679	871	1033	1186	1588	1187	858	1552	1363	1425	682	808
s_1330	2400	2481	2206	2896	2315	1990	2974	1526	630	1546	3255	2540	1687	1429
s_1331	2071	2417	1678	2333	1944	1887	2302	1540	1222	1787	2659	2688	1445	1467
s_1332	728	713	623	793	605	745	807	595	988	1382	884	1380	516	600
s_1333	2459	2859	1738	3268	2257	2533	2546	1719	1146	1741	3044	3240	1566	1916
s_1334	3624	3732	3202	4362	3346	3858	4763	2745	1148	1968	5207	4429	2556	2728
s_1335	3271	3870	2817	3315	3164	2991	3758	2179	1194	2283	4114	4575	2164	2482
s_1336	4006	5121	3419	5393	3650	4066	4480	3460	1290	2586	5053	5698	2630	2947
s_1337	1832	2754	1655	2371	2088	2667	2431	1666	935	1897	2776	3015	1299	1752
s_1338	2444	2154	1878	2460	2029	1652	2652	1300	1421	2834	3152	2552	1717	1689
s_1339	1055	917	781	1075	836	697	1028	545	1001	1147	1107	1112	737	685
s_134	2141	3051	1853	2653	2728	2743	4641	2435	996	1352	3463	2979	1808	1736
s_1340	3959	4856	3625	4992	3613	3732	5042	3143	1369	2479	4938	5369	2776	2956
s_1341	3220	4174	2909	4080	3506	3209	3372	2617	1450	2718	4117	4017	2276	2485
s_1342	1723	2059	1369	2182	1527	1702	2387	1480	839	1335	2445	2285	1289	1381
s_1343	3240	3534	2833	3532	3061	2975	3758	2129	1465	2131	4114	4374	2217	2262
s_1344	3250	3340	2874	2787	2862	2439	3623	2195	1026	2066	4254	3433	2117	2235
s_1345	1849	2795	1668	2902	1840	2247	2160	1729	1229	1694	2361	3374	1231	1678
s_1346	2097	2581	1992	2626	2180	1809	2532	1720	869	1924	2999	2650	1682	1725
s_1347	3148	2754	2533	3170	2851	2573	4033	1997	1441	1964	4105	3710	2242	2068
s_1348	1964	2038	1477	2020	1440	1990	1898	1347	977	1741	2199	2470	1104	1544
s_1349	1604	1941	1394	2030	1519	1379	1817	1194	923	1861	1972	2435	1047	1172
s_135	1001	1235	754	1432	1250	907	1607	989	1038	2308	1661	1593	722	986
s_1350	1133	1338	1173	1500	943	1061	1188	1265	503	1244	1347	1838	756	1075
s_1351	1091	1576	1353	1617	1194	1242	1346	1015	1088	1115	1864	1896	925	1104
s_1352	3115	4465	2663	3962	2846	3173	3971	2576	888	1458	3998	3712	1985	2479
s_1353	1204	1296	1109	1511	1312	1046	1259	977	1013	1975	1586	1637	647	933
s_1354	2001	2399	1960	2181	2063	1676	2325	1397	906	1888	2830	2447	1235	1478
s_1355	2396	3495	1990	3258	2192	2708	2496	1912	1560	2433	2758	3852	1453	1863
s_1356	2549	2901	2117	3026	2485	2499	3293	1799	1655	2575	3481	3658	2015	2111
s_1357	5475	4913	4276	5332	3474	3441	4237	2347	1287	2193	5511	5244	2641	2932
s_1358	3323	3407	2564	3482	2409	2307	3245	2210	1016	3014	3841	3581	1935	1994
s_1359	2627	2980	2384	2927	2237	2072	2925	2052	706	1826	3241	3232	1804	1769
s_136	1800	2729	1245	2292	2468	2155	3469	2225	1290	1995	2450	2766	1234	1647
s_1360	2078	2674	1953	2278	2185	2181	2519	1721	878	944	2569	2604	1537	1738
s_1361	3594	3719	3114	3819	3197	3047	3940	2471	1113	2142	4271	4300	2240	2617
s_1362	3803	4111	3535	4332	3672	3001	4339	2960	1631	2065	4709	4413	2524	2832
s_1363	416	620	409	712	394	420	441	370	622	1307	736	668	328	486
s_1364	417	408	462	576	417	458	472	346	1124	1561	629	925	286	518
s_1365	3556	3617	3019	3573	3418	2699	3796	2168	1061	2089	4372	3737	2582	2186
s_1366	3090	4045	2522	4070	2867	3418	4198	2385	847	2005	4018	4477	2020	2289
s_1367	1068	1294	913	1003	854	967	1100	775	794	1676	1322	1264	678	899
s_1368	2271	2641	2175	2246	2345	2000	2567	1987	1286	1999	3055	3516	1518	1728
s_1369	1538	1385	1387	1979	1301	1172	1537	778	800	1205	1644	2117	937	997
s_137	2447	4134	2279	3997	2648	3635	3134	3031	782	2111	3265	4433	1755	2529
s_1370	2092	2842	1681	2537	2153	2227	2313	1913	827	1617	2487	3072	1136	1629
s_1371	2136	2083	1942	2134	2065	1923	2502	1623	880	2324	3036	2594	1587	1466
s_1372	2607	3168	2224	3416	2444	2550	2822	2067	1404	2698	3546	3462	1853	2157
s_1373	3257	4193	2965	4470	2820	3252	3810	2704	1448	2025	3984	4008	2223	2586
s_1374	3308	4096	2819	3401	3137	3203	3953	2524	1208	2149	4201	3596	2048	2382
s_1375	2254	3337	1790	2895	2006	2668	2655	2321	1121	2094	2932	3419	1568	2223
s_1376	1800	2008	1623	1876	1772	1512	2407	1278	789	1044	2328	2133	1372	1137
s_1377	1029	1396	999	1298	699	862	876	584	707	1194	1072	1534	602	836
s_1378	3268	3669	2844	3876	2911	2810	3717	1920	1122	1907	4091	3998	2190	2382
s_1379	2035	3245	1966	2730	2217	2431	2309	1788	690	1282	3038	3299	1414	1894
s_138	4886	6059	4338	6117	4589	4550	5950	3456	2092	2747	6774	5757	3328	3689
s_1380	3078	4023	2411	3434	2804	2890	2942	2279	1597	2691	3855	4137	1863	2272
s_1381	3467	4470	3168	4479	3041	3217	3718	3147	961	1726	4475	4716	2193	2561
s_1382	2858	2995	2504	3068	2953	2659	3479	1937	1005	2545	3829	3695	1865	1791
s_1383	2596	2854	2257	2491	2129	1944	2918	1478	742	1798	3385	3192	1877	1763
s_1384	3784	4046	3564	4298	3615	3459	4158	2776	1102	2183	4583	3981	2630	2632
s_1385	2120	2166	1815	2157	1912	1822	2330	1699	1125	2334	2572	2554	1441	1594
s_1386	1871	2217	1512	2404	2158	1846	2361	1633	1448	1958	2699	2827	1433	1367
s_1387	1773	2418	1353	2173	1623	1840	1749	1359	1347	1994	2304	2502	1107	1455
s_1388	1582	2101	1278	2176	1505	1456	1543	1421	572	1194	1748	2658	970	1280
s_1389	982	1414	778	1205	773	943	896	749	617	1142	1137	1675	643	858
s_139	2410	3620	1975	3925	2009	2654	2804	1936	1361	2688	3190	3862	1464	2320
s_1390	1871	2198	1590	2484	1759	2147	2351	1482	781	1492	2391	2685	1291	1502
s_1391	1330	2002	1103	1841	1094	1164	1523	1154	1059	1645	1742	1949	964	1166
s_1392	2440	3212	1865	3338	2059	2395	2682	1781	927	1541	3017	3026	1608	1584
s_1393	466	618	386	566	512	649	517	391	506	875	771	757	249	462
s_1394	518	494	383	411	573	395	622	357	628	788	723	891	288	450
s_1395	1939	2485	1863	2764	1911	1826	2277	1358	864	1567	2696	2607	1253	1502
s_1396	2919	4040	2638	4494	2725	3376	3477	3056	952	1999	3909	4700	2022	2646
s_1397	2908	3432	2529	3402	2662	2683	3461	1913	1267	2380	3868	3636	1880	2137
s_1398	3416	3430	3333	3643	3135	2604	4290	2340	923	2357	4813	3808	2376	2095
s_1399	1590	2515	1491	2282	1754	1608	1742	1612	888	1946	2223	2748	1172	1497
s_14	3684	4973	3406	4802	3890	3990	4859	3498	1448	3207	5144	5321	2703	3048
s_140	1297	2208	1297	2400	1253	1562	1588	1118	1111	1207	1694	2453	956	1342
s_1400	1003	1102	1017	1228	1045	915	1196	704	1098	1940	1287	1419	833	832
s_1401	155	375	84	264	139	268	136	73	738	1722	241	434	102	130
s_1402	197	154	207	172	124	124	121	102	915	1262	323	415	116	188
s_1403	155	141	120	153	101	94	171	91	747	1284	183	155	128	113
s_1404	369	224	228	238	208	211	298	149	707	1387	400	291	175	162
s_1405	1717	2186	1404	2021	1465	1955	2110	1056	967	2112	2385	2167	1227	1256
s_1406	1097	1088	917	1177	1054	934	1261	870	747	1016	1410	1914	795	938
s_1407	1495	2115	1405	2168	1605	1817	1816	1155	1356	2221	2184	2322	1122	1529
s_1408	3850	5654	3582	5746	3805	3841	4809	3116	1147	2638	4744	5390	2646	3717
s_1409	1267	1630	1123	1815	1238	1430	1455	938	816	1511	1740	1656	954	1261
s_141	1838	2066	1542	2102	1616	1668	1959	1380	1455	2845	2371	3210	1430	1504
s_1410	1487	1740	1246	1828	1415	1344	1697	1349	541	1419	2201	2070	1022	1209
s_1411	1656	1943	1458	2363	1568	1588	2307	1286	1384	1632	2294	2092	1112	1629
s_1412	2858	3833	2233	4164	2679	2599	3175	1987	993	2251	3228	4121	1624	2309
s_1413	1769	2470	1547	2142	1566	1707	1931	1491	1428	1762	2168	2570	1064	1581
s_1414	2792	4404	2267	3821	2559	3156	3446	2551	921	1966	3514	4122	1912	2392
s_1415	2242	2723	2153	2635	2020	2013	2229	1659	1296	1995	2732	2826	1516	1697
s_1416	1622	2418	1542	2334	1642	1952	1963	1346	755	1514	1865	2285	1055	1542
s_1417	5526	7519	5136	7099	5279	5604	6341	4510	2305	3668	7493	7305	3554	4216
s_1418	2119	2591	1967	2427	1972	2015	2145	1572	1009	1060	2820	2664	1495	1638
s_1419	848	1157	961	1024	912	784	842	759	745	1195	1171	1513	664	862
s_142	731	890	693	849	743	734	850	686	852	1025	958	1075	472	595
s_1420	895	931	802	1017	658	705	866	515	874	1337	977	1139	420	655
s_1421	1285	1847	1283	1965	1329	1523	1552	1189	692	1185	1769	2246	1165	1187
s_1422	1734	2074	1654	1579	1918	1600	2118	1309	994	1655	2473	2108	1349	1161
s_1423	1850	2206	1455	2052	1841	1700	2551	1066	614	1066	2258	1927	1244	1217
s_1424	1738	2303	1798	2009	2257	1833	2355	1278	1175	1946	2522	2465	1303	1257
s_1425	1047	1106	903	1421	919	948	1268	633	994	1898	1400	1911	734	852
s_1426	1838	2101	1387	2606	1540	1829	1771	1163	789	1022	2209	2583	1093	1370
s_1427	1591	2182	1589	1508	1743	1482	2122	1239	777	1237	1984	2207	1089	1266
s_1428	2818	3555	2287	3741	2512	2685	3450	2149	1226	2123	3677	3940	1810	2204
s_1429	978	890	874	1064	922	938	906	692	1662	1973	1268	1298	606	819
s_143	2397	2716	2096	2971	2124	1961	2465	1736	1236	2316	3194	3079	1561	1818
s_1430	3197	3309	2731	3600	2373	3064	3615	2508	1119	1682	3857	4040	1840	2237
s_1431	2677	2728	2537	2881	2532	2173	3386	1735	1206	2835	3399	2668	1696	1925
s_1432	1955	2302	1701	1931	1906	1760	2288	1746	1050	1922	2718	2476	1330	1222
s_1433	1431	1878	825	1420	1081	1190	1293	844	974	1633	1478	1822	893	1086
s_1434	1881	2317	1362	2216	1464	1848	2223	1439	903	1447	2393	2154	1063	1712
s_1435	1490	1362	1294	1598	1385	1301	1743	864	675	1587	1820	1919	1069	1013
s_1436	1184	1649	1108	1630	1275	1480	1390	1074	1088	1544	1647	1562	881	1161
s_1437	4272	3894	3395	4623	3288	3014	4602	2632	2152	2869	5127	4597	2569	3101
s_1438	1648	1756	1732	1795	1337	1677	1839	1200	1114	1913	2277	2164	983	1129
s_1439	902	1153	809	1077	818	810	645	515	864	2201	1229	1093	644	602
s_144	3265	3390	3173	3101	3257	2578	3517	2632	1522	2526	4221	3821	2027	2151
s_1440	1649	1614	1423	1669	1755	1423	1744	1077	1043	1838	2362	2529	1149	1068
s_1441	2491	3629	2137	3532	2335	2661	2741	2088	878	1664	3101	3807	1644	1958
s_1442	2686	2644	2317	2451	2231	2115	3090	2020	1030	1800	3220	3134	1597	1748
s_1443	1884	2526	1558	2333	1742	1979	2345	1381	1335	1455	2456	2886	1176	1518
s_1444	2444	3535	2060	4184	2482	2661	3123	2373	1181	2049	2919	3936	1762	2152
s_1445	2814	2815	2340	2619	2550	2069	3292	1702	1305	1596	3504	3604	1725	1864
s_1446	1914	1694	1431	1765	1670	1750	2067	1214	399	656	2350	2197	1166	1201
s_1447	1025	1581	731	1357	971	1364	1168	1144	1200	2312	1460	1877	721	1137
s_1448	2228	3010	2141	2881	2333	2508	2426	1716	1261	1549	3138	2515	1518	1941
s_1449	3517	4389	2885	4181	3124	3122	4336	2872	968	1920	4699	4504	2420	2677
s_145	1886	2005	1357	1878	1691	1348	1765	1179	1206	1943	2111	2195	1187	1187
s_1450	973	1476	897	1588	889	1125	1170	911	916	1527	1451	1653	647	996
s_1451	1534	1616	1175	1481	1461	1309	1841	916	704	1570	2075	1645	1073	926
s_1452	1980	2309	1639	2538	1848	1755	2478	1551	585	1752	2527	3268	1406	1329
s_1453	2964	3151	2547	3429	3068	3114	3883	2238	854	2021	4323	4072	2061	2162
s_1454	1646	1915	1493	1652	1534	1515	1864	1353	711	1635	2137	2469	1001	1188
s_1455	3156	3975	2586	3874	2931	2971	3927	2882	945	2112	4101	4290	2190	2462
s_1456	2204	2640	2159	2922	2371	2505	2699	1779	868	1750	3304	2970	1638	1747
s_1457	2402	3119	1942	2913	2256	2287	2588	2124	841	1573	3001	2903	1569	1833
s_1458	1155	1520	1027	1607	1115	1236	1597	910	954	1784	1805	1913	747	1176
s_1459	2504	2959	2430	2899	2793	2325	2979	1808	1002	2146	3691	3837	1851	1807
s_146	2301	2458	2220	2566	2124	2135	2719	1587	816	1533	3221	2988	1701	1517
s_1460	1137	1366	1230	1436	1357	1249	1493	948	1103	2216	2026	1781	848	1031
s_1461	2418	3040	1974	3061	2342	2331	2716	1636	755	1330	3014	3059	1558	1755
s_1462	1056	1165	824	1322	875	1048	954	969	1081	1607	1068	1680	606	873
s_1463	2644	3420	2483	3369	2463	2527	2658	2009	694	1315	3152	3800	1642	2112
s_1464	1479	1501	1472	1577	1433	1607	1628	1180	567	1488	1875	1960	1012	1082
s_1465	2295	2531	1962	2662	2213	2256	2414	1591	1063	1888	2979	3305	1461	1562
s_1466	1020	1101	764	1395	881	901	1017	819	466	1218	1288	1415	681	769
s_1467	1631	1612	1256	1376	1348	1177	1573	1344	1034	1919	1631	1911	1015	1139
s_1468	1850	2435	1680	2399	1932	2195	2136	1659	1243	2806	2461	3526	1280	1804
s_1469	1741	2111	1634	1889	1704	1514	1877	1050	1207	1694	2255	2455	1165	1183
s_147	1496	1631	964	1838	1093	1309	1429	989	856	1535	1489	2214	926	1158
s_1470	2525	2798	2056	2872	2168	2343	2957	1839	985	1909	3291	3602	1580	1834
s_1471	869	1230	506	1020	557	790	709	861	724	1093	1019	1351	450	843
s_1472	2520	3117	2064	2998	1616	2581	2495	2359	1054	2101	2817	3234	1597	1929
s_1473	3134	3467	3011	3820	3165	3132	3790	2197	1041	2407	4691	3866	2253	2539
s_1474	1784	1847	1482	2087	1767	1709	1908	1155	959	2290	2439	1986	1115	1305
s_1475	3580	3271	2833	3697	3195	2962	3968	2494	1561	2103	4575	3696	2354	2175
s_1476	2786	3212	2368	3979	2729	3088	3161	2145	1233	2410	3486	3704	1659	2148
s_1477	1112	1218	1101	1565	1183	1159	1185	673	1085	1575	1390	1862	770	995
s_1478	2128	3373	2109	3768	1996	2706	2532	1878	1360	2536	3151	3907	1378	2333
s_1479	799	1104	735	1098	730	752	749	682	1161	1820	1072	1489	545	852
s_148	3044	3929	2508	4249	2784	3228	3513	2520	946	1615	3946	4785	1999	2501
s_1480	3507	4365	3530	4735	3554	3739	3760	3145	1227	2510	4488	5039	2470	2872
s_1481	1926	2719	1406	2583	2044	2012	2035	1609	1240	1731	2560	2773	1199	1698
s_1482	596	656	331	517	575	442	476	381	735	1516	674	1101	323	436
s_1483	2051	2630	1666	2661	1881	2193	2262	1565	765	1412	2603	3859	1363	1793
s_1484	1433	2317	1173	1661	1676	1552	2369	1343	688	1079	1871	2092	1152	1183
s_1485	860	1655	1146	1606	1341	1358	1788	1112	852	1602	1602	1827	743	1189
s_1486	2464	2439	2111	2509	2559	1946	3312	1635	853	1695	3328	2807	1819	1665
s_1487	1680	2113	1651	2231	1743	1835	2412	1396	789	1420	2553	2551	1276	1383
s_1488	4543	7423	5680	9302	6855	6701	8092	5464	1311	2772	7762	8001	4241	4928
s_1489	1080	1029	1020	1333	979	841	1279	792	852	2225	1378	1243	645	818
s_149	2926	2891	2544	2907	2526	2082	3274	1478	1126	1888	3774	3549	2021	1630
s_1490	4078	5782	3600	6026	4130	4482	4991	3795	1308	2793	5513	6772	2802	3499
s_1491	2340	2165	2112	2276	2252	1916	2586	1657	1620	2025	3258	3044	1662	2037
s_1492	1387	1507	988	1359	875	1117	1463	912	1027	1477	1572	1406	989	831
s_1493	1305	1401	1027	1579	1106	1391	1382	1086	533	909	1657	1886	767	1006
s_1494	1427	2291	1203	2096	1663	1652	1796	1423	849	1446	1830	2508	1120	1450
s_1495	5029	5706	4574	6473	5002	4432	5129	3643	2278	3608	6101	6924	3415	3743
s_1496	4045	5513	3881	4958	3917	4745	5275	3255	1684	2775	5722	6559	2832	3301
s_1497	2437	3176	2059	2844	2197	2531	2528	2011	1233	2028	2844	3289	1594	2033
s_1498	2380	3012	1886	2557	2131	2165	2710	1736	901	1662	3177	3471	1504	1600
s_1499	749	831	546	989	452	656	786	504	806	1436	848	1301	536	503
s_15	2602	3067	2546	3292	2590	2728	3092	1581	969	1581	3500	3790	1800	2117
s_150	951	1111	670	913	543	525	688	491	947	1291	903	1388	481	621
s_1500	819	920	733	764	676	681	1064	830	818	2111	967	1418	620	916
s_1501	1101	1534	831	1832	1061	1271	1578	1041	527	1173	1502	1913	803	1123
s_1502	2362	4025	1873	3701	2314	2995	3065	2474	947	1487	2929	3654	1593	2307
s_1503	2905	3182	2712	3335	2610	2636	3067	1828	1039	1703	3729	4175	1879	1925
s_1504	2746	3758	2661	4033	2731	2682	3147	2157	1386	2493	3830	4270	1976	2334
s_1505	1947	2238	2003	1980	2090	1592	2322	1313	798	1385	2618	2200	1401	1274
s_1506	961	772	590	820	766	638	884	602	732	1166	951	1469	550	605
s_1507	1888	1997	1712	1785	1718	1934	2327	1426	629	1248	2569	2406	1266	1316
s_1508	842	1083	688	852	795	524	907	638	797	1544	1145	995	534	819
s_1509	1438	1573	932	1716	1195	1361	1375	797	983	1655	1676	1663	782	1154
s_151	3880	4434	3027	4314	3475	3447	4743	2716	1395	2227	4991	5098	2602	2766
s_1510	1942	1747	1839	2191	1901	1488	2413	1281	1188	1575	2651	2280	1394	1374
s_1511	1340	1120	1044	1334	873	909	1263	778	1077	2206	1568	1732	788	963
s_1512	2569	2995	2330	3153	2624	2270	2570	1937	900	1742	3323	3353	1777	1764
s_1513	3322	3745	2896	3794	3078	2813	4173	2433	1236	2265	4650	3869	2213	2389
s_1514	2795	3281	2373	3020	3159	2501	2962	1661	851	1981	3606	3844	1662	1900
s_1515	2497	2465	2091	2467	2231	2246	2954	1806	1471	1538	3269	3226	1586	1627
s_1516	1585	2318	1171	2330	1388	1692	1513	1261	855	1551	1595	2537	1008	1377
s_1517	1751	2835	1466	2381	1597	1893	1914	1610	871	1720	2148	2988	1160	1479
s_1518	3661	4752	3390	4341	3447	3048	4161	2494	1022	1649	4912	5224	2612	2935
s_1519	1732	1735	1709	1841	1753	1598	2204	1018	973	1610	2360	2210	1198	1300
s_152	3570	4057	2924	3852	3549	3497	3782	3067	1204	2025	4784	4637	2117	2656
s_1520	2656	3453	2374	3162	2430	2837	3310	2189	1195	1294	3429	3511	1695	2261
s_1521	1670	1774	1138	2024	1583	1464	1953	1061	1458	2662	2036	2575	1269	1263
s_1522	1337	1468	991	1544	1251	1183	1208	888	1411	2410	1768	1788	835	926
s_1523	5080	6804	4475	6093	4502	4790	5246	4454	1829	3128	5985	6291	3099	4191
s_1524	739	718	659	788	741	387	801	579	445	800	929	865	478	525
s_1525	1492	1807	1553	1529	1548	1336	1468	1018	566	1539	1840	2091	987	1018
s_1526	2421	3376	2489	3071	2663	2737	2923	2198	992	2137	3431	3535	1797	2238
s_1527	3338	3557	3053	3864	3173	2995	3679	2088	1332	2051	4286	4460	2376	2030
s_1528	1668	2499	1513	2511	1537	1967	1606	1583	1032	1733	2015	3407	1190	1488
s_1529	2336	3296	1795	3099	2327	2246	2602	2119	793	1475	2578	3185	1523	1941
s_153	272	373	340	403	299	312	267	320	780	1108	450	605	237	293
s_1530	1139	1187	876	1237	1162	1180	1365	1068	1057	2562	1725	2022	899	1199
s_1531	1603	1960	1429	1678	1392	1270	1662	1226	722	973	2124	2446	1008	1264
s_1532	1027	1064	917	1318	1105	1066	1162	789	807	1405	1568	1476	909	848
s_1533	897	1171	748	1410	687	854	885	797	1065	2268	1114	1342	561	935
s_1534	4180	3729	3176	3273	4352	3081	4228	2470	1452	2158	4902	3623	2697	2375
s_1535	1156	1114	1255	898	1260	766	1113	649	996	1944	1722	1288	919	789
s_1536	2553	3246	1942	3014	2537	2513	2991	2374	749	1744	2951	3313	1610	2121
s_1537	2610	3492	2575	3553	2754	2801	2961	1844	1406	2313	3878	4032	1914	2225
s_1538	2088	1731	1968	1923	1873	1742	2306	1412	1355	1953	2573	2480	1581	1666
s_1539	2220	2223	1842	1980	2299	1701	2639	1536	806	1501	2702	3267	1443	1504
s_154	1114	1077	1054	968	1491	939	1451	703	945	1748	1808	1725	890	773
s_1540	2777	3361	2098	2865	2629	2232	2975	1978	1332	3275	3265	3687	1952	2212
s_1541	2323	2964	2075	2912	2361	2137	2720	1769	1081	2420	2874	2736	1389	1860
s_1542	4461	5500	4091	5850	4813	4140	5044	3537	1397	2891	6287	5596	3228	3594
s_1543	1835	2313	1627	2171	1677	1683	1965	1416	991	1748	2534	3005	1232	1380
s_1544	2451	2829	1950	3088	2191	2471	2548	1834	1374	2393	3466	3784	1620	2066
s_1545	1571	2756	1338	2492	1525	1922	2015	1427	685	1429	2238	2343	974	1552
s_1546	2914	3499	2575	3634	2402	2715	3035	2483	1445	3218	3614	4212	1752	2425
s_1547	1466	1599	1125	1740	1356	1387	1207	1045	904	1581	1541	2156	771	1163
s_1548	2742	3340	2297	3021	2676	2622	3275	2289	791	1905	3295	3475	1612	2063
s_1549	1510	2122	1084	2228	1447	1946	1639	1458	695	1186	1583	2143	1077	1491
s_155	387	444	269	673	403	565	326	293	1201	2333	771	1125	311	474
s_1550	4377	5042	3318	4915	3791	4301	5001	3580	1671	2544	5258	5401	2644	3425
s_1551	1529	2397	1355	2144	1373	2006	1619	1333	1384	2326	2282	2776	1159	1609
s_1552	2652	3346	2413	3434	2469	2596	2984	2224	1129	1906	3154	3820	1653	2039
s_1553	609	597	561	533	583	425	687	422	498	660	767	1107	376	435
s_1554	1220	1858	1092	1471	1296	1456	1390	1452	922	1657	1922	2184	917	1016
s_1555	962	823	885	942	887	635	1113	460	877	1807	1225	1270	702	644
s_1556	2906	3848	2750	3440	2856	2661	3364	2190	1038	2816	3946	4069	1877	2114
s_1557	1871	2733	1336	2601	1351	1587	2031	1527	1231	2420	2322	2813	1424	1560
s_1558	2922	2910	2360	3168	2587	2579	3746	1795	1408	2072	3583	3292	1882	1910
s_1559	2750	3276	2321	3399	2387	2573	2905	2145	1457	2368	3732	3319	1616	2150
s_156	2619	2773	2294	2511	2464	2089	2991	1561	975	1657	3323	3032	1829	1684
s_1560	2747	2940	2288	3059	2430	2595	3559	1959	845	1739	3690	2814	1954	1948
s_1561	1806	1766	1490	1979	1571	1740	1983	1280	878	1680	2043	2617	1199	1527
s_1562	4253	4925	3719	4800	4143	3877	4798	2749	1162	2243	5169	5011	2929	3367
s_1563	3068	3772	2513	3456	3062	3104	3196	2836	828	2396	3844	4249	2063	2307
s_1564	3625	4389	3614	5029	3766	3677	3933	2591	1805	3054	5103	5222	2477	2804
s_1565	3979	4608	3217	4303	3633	3385	4359	2816	1762	2836	4739	5156	2579	2875
s_1566	2713	2931	2485	3247	2801	2656	2985	1878	1921	2845	3647	3667	2113	2092
s_1567	2374	2981	2329	3259	2465	2388	2775	1698	1530	2274	3327	3498	1592	1886
s_1568	2776	3017	2333	3130	2495	2369	2893	1948	1696	2356	3372	3397	1755	1908
s_1569	1337	1348	1250	1450	1197	1121	1301	873	989	996	1754	1749	785	962
s_157	442	523	526	691	489	442	502	274	1003	2130	809	1104	437	574
s_1570	3817	3975	3093	5032	3413	3028	4018	2521	1254	2613	4785	5230	2483	2573
s_1571	2874	3234	2423	3263	2590	2790	3229	1789	1655	1828	3493	4093	2052	2239
s_1572	2381	2696	1891	2826	1931	2181	2227	1512	1212	2265	2841	3125	1504	1663
s_1573	716	890	465	860	713	620	567	425	902	1303	819	1196	442	667
s_1574	1192	1667	1389	1654	1224	1312	1722	1227	1398	1869	1659	2768	966	1250
s_1575	1212	1191	1208	1344	1335	1281	1394	974	1474	1976	1643	2029	965	1088
s_1576	2075	2347	1858	2275	2106	1775	2663	1242	1168	1846	2859	2891	1360	1526
s_1577	1987	2370	1937	2418	2423	1678	2538	1217	637	1723	2721	2486	1407	1359
s_1578	1925	1512	1552	1748	1908	1244	2166	923	1129	2034	2200	2251	1360	1132
s_1579	1338	1433	1034	1572	1321	1366	1605	970	508	1187	1549	1806	904	895
s_158	186	206	192	377	187	209	166	230	1506	2152	590	638	181	372
s_1580	957	1083	808	1189	826	1047	885	762	958	1051	1125	1452	581	652
s_1581	1520	2347	1386	2227	1855	1963	1770	1485	736	1796	2490	2739	1110	1622
s_1582	3027	3808	2732	3767	2910	2988	3701	2636	1159	2495	4237	4756	2318	2462
s_1583	2712	3882	2849	3878	2831	2882	3661	2513	1168	1365	3516	4518	1921	2208
s_1584	4175	5235	3357	5147	4041	4266	5244	3470	1461	2495	5060	6193	2800	2959
s_1585	2649	3220	2363	2977	2555	2195	3209	1653	1558	2158	3456	2825	1991	1841
s_1586	2003	2410	1445	2130	1838	1711	2317	1460	919	1778	2403	2716	1215	1404
s_1587	3672	4847	3227	4860	3326	3699	4459	3006	1231	2346	4653	4749	2385	2777
s_1588	2822	3773	2325	3381	2710	2516	3731	2459	1427	2288	3684	3946	1784	2661
s_1589	2677	3708	2432	3496	2560	2755	3191	2467	1492	2813	3595	4018	1853	2355
s_159	1482	1578	1115	1864	1491	1485	1723	1125	1022	1314	2070	2025	1022	1334
s_1590	2075	2605	2110	2274	1784	1784	2470	1358	597	1625	2509	2491	1476	1510
s_1591	3010	3750	2411	3842	2909	3295	3985	2776	1026	2462	3888	4530	2152	2399
s_1592	3574	4991	2926	4030	3635	3677	3719	3200	1596	2873	4476	4923	2277	2914
s_1593	4040	4890	3208	5117	3729	3481	4685	2877	1390	3255	5176	5212	2765	3048
s_1594	1469	1959	1131	1700	1259	1343	1484	1090	1097	2260	1672	2077	987	1373
s_1595	1224	1464	907	1659	916	1155	1175	1021	1182	2359	1609	2227	811	1369
s_1596	788	580	509	675	615	620	682	497	954	1969	1122	1152	496	777
s_1597	468	783	414	609	476	530	644	472	815	1991	770	961	390	664
s_1598	1268	1299	820	1348	911	1077	1212	817	836	1117	1645	1747	708	1003
s_1599	2165	2722	1753	2816	1868	2309	2144	1745	1004	2198	2750	3065	1354	1629
s_16	592	950	532	894	520	830	629	606	1151	1963	900	1495	535	769
s_160	4521	4885	3686	5933	3953	3990	5104	3026	1570	2489	5796	4771	2869	3181
s_1600	2591	3398	2568	3182	2688	2315	3022	1772	1203	2480	3610	3563	1694	1965
s_1601	1504	1511	1342	1662	1038	1091	1545	940	1269	1841	1802	1754	1139	918
s_1602	2092	3240	1772	2877	1904	2249	2494	1904	1055	1822	2834	3007	1386	1946
s_1603	1980	1947	1483	2048	1463	1616	2283	1305	1206	2234	2403	2266	1342	1389
s_1604	4828	5387	4290	5828	4454	4457	5065	3348	1869	3320	6332	5356	3014	3375
s_1605	2988	4433	2632	4190	2476	2754	3378	2597	1188	2388	3384	3916	1918	2485
s_1606	2814	3491	2491	4373	2276	2591	3081	1910	920	1345	3184	3803	1726	1902
s_1607	2214	2684	1758	2787	1842	2003	2654	1850	1410	1827	2511	2784	1271	1648
s_1608	2934	3599	2490	3310	2738	2657	3813	2138	968	1551	4214	3146	1948	1960
s_1609	1254	1441	1006	1518	1164	1411	1485	1072	822	1189	1697	1321	700	936
s_161	2108	2602	1896	2413	2106	1974	2262	2236	991	1582	2829	2638	1389	1702
s_1610	1184	827	821	1128	958	1035	1250	809	1178	1870	1243	1347	615	932
s_1611	4097	4669	3353	4373	3855	3744	5189	3185	1679	2832	5170	4953	2961	2938
s_1612	1117	1443	1073	1335	1026	1437	1581	784	979	1651	1780	1497	894	856
s_1613	2729	2541	2273	2487	2051	1696	2290	1359	1104	2115	3527	2399	1502	1448
s_1614	2634	3216	2371	2980	2229	1945	2969	1772	850	1924	3096	3383	1742	1629
s_1615	2017	2806	1786	2396	1868	2172	1831	1996	1016	1624	2566	2677	1218	1657
s_1616	3605	3915	2764	4444	3099	3111	4019	2495	1751	2663	4665	5238	2236	2692
s_1617	5412	6028	4404	5259	4675	4191	6220	3631	1923	3216	6655	6507	3408	3585
s_1618	3415	4354	3051	4150	2921	3414	3890	2472	1081	1628	4215	4330	2091	2736
s_1619	2553	3070	2021	3133	1945	2446	3065	1886	1169	1977	3147	3366	1626	1995
s_162	2918	3077	2632	3450	2740	2271	3588	1587	917	1422	3933	3593	2192	1780
s_1620	1807	1811	1398	1805	1405	1224	1623	1171	1466	3049	2052	2166	1220	1248
s_1621	1923	2140	1474	2346	1791	1950	1969	1639	740	1156	2373	2357	1319	1483
s_1622	2046	2495	1741	2570	1771	2272	2421	1585	1096	1830	2781	3107	1464	1638
s_1623	1047	1065	827	1176	1015	761	1241	701	1159	1639	1566	1183	721	826
s_1624	3253	4909	2968	5130	3257	3659	3915	2931	1408	2338	4415	4748	2241	2969
s_1625	2349	2646	1960	2875	1978	2095	2433	2085	1098	2230	2624	3145	1712	1771
s_1626	3409	4141	2802	3878	2928	3300	4207	2687	1008	2507	4195	4418	2286	2343
s_1627	2536	3313	1967	3003	2299	2696	2390	1972	1306	1900	3008	3685	1591	2224
s_1628	3306	4004	2673	4769	2864	3235	4014	2438	1702	2618	4375	3835	2109	2453
s_1629	2180	2510	1808	2298	2165	1992	2433	1564	901	2004	3263	2778	1272	1540
s_163	1886	2697	1885	2652	1797	2011	2378	1394	1176	1381	2516	2998	1322	1672
s_1630	3469	4425	2935	4400	2933	3148	3581	2683	1519	2074	4321	4386	2107	2813
s_1631	2425	3384	2443	3292	2671	2845	3137	2382	1385	2450	3687	4249	1824	2223
s_1632	2084	2784	1430	3098	1863	2377	2101	1702	1019	1500	2616	2612	1255	1712
s_1633	985	1325	765	1593	911	1063	1399	873	733	1393	1492	1892	713	931
s_1634	2016	2341	1751	2651	1790	1832	2104	1489	710	1429	2506	2597	1368	1484
s_1635	608	765	423	628	524	410	623	559	1039	1322	663	690	250	457
s_1636	1768	1937	1385	2041	1569	1678	2076	1348	1078	1967	2140	2041	1096	1319
s_1637	1205	1383	941	1333	916	1036	1376	1124	1211	1695	1537	2002	761	1044
s_1638	2297	2836	1957	2867	2083	2417	2986	2137	950	1038	2901	3119	1591	1888
s_1639	1566	1802	1437	1685	1375	1448	1666	1545	656	852	1798	2359	974	1266
s_164	1959	2324	1979	2259	1962	2140	2260	1648	1958	3076	2896	3175	1596	1649
s_1640	985	1396	721	1290	1007	1204	1072	832	891	1626	1255	1856	553	923
s_1641	2371	3080	1986	3127	2210	2545	2764	2171	861	1488	3357	3393	1614	1949
s_1642	2706	2773	2386	2742	2492	2253	2812	1702	1174	1759	3295	3318	1756	1682
s_1643	3436	3866	2545	4238	3071	3265	3989	2366	1087	2313	4310	4599	2241	2326
s_1644	1467	1701	1279	1306	1314	1146	1896	1113	731	2304	1823	2062	1064	1165
s_1645	3358	4681	2706	4634	3156	3390	3586	2557	1413	2875	4318	4944	2062	2643
s_1646	1022	1692	1029	1829	1837	1830	1754	1178	1183	1478	1926	2554	1010	1168
s_1647	1502	2210	1308	2481	2777	2082	2498	1670	1333	2830	2712	3007	1398	1575
s_1648	1643	2140	1465	2442	1796	1923	1975	1364	808	1525	2319	2487	1015	1357
s_1649	2434	2878	2022	2797	2222	2177	2713	1609	819	1882	3341	3528	1541	1896
s_165	1162	1384	1060	1274	962	1116	1338	910	902	2276	1511	1848	899	937
s_1650	1946	2841	1832	2537	1861	2580	2548	1768	1052	1551	2590	2978	1259	1649
s_1651	2163	2582	2157	2427	2204	1798	2628	1643	782	1513	3093	3402	1664	1680
s_1652	2496	2680	2058	2898	2204	1946	2930	1600	903	947	2978	2838	1367	1713
s_1653	858	1206	650	1230	898	1059	1066	862	1076	2215	1138	1706	648	870
s_1654	2101	2157	1651	2224	1732	2086	2173	1358	1143	1600	2433	2523	1305	1451
s_1655	2609	3096	2464	3536	2561	2376	3376	1862	848	1862	3686	3609	1866	2224
s_1656	1288	1499	1070	1434	1025	1258	1336	870	1129	1525	1521	2040	801	1171
s_1657	1294	1241	862	1398	1162	1457	1662	976	896	1906	1624	1599	770	933
s_1658	1484	1677	959	2166	1544	1695	1233	1361	1668	2042	1928	2628	938	1492
s_1659	948	1141	924	1064	925	1003	1006	693	934	1660	1392	1283	622	795
s_166	1620	2212	1400	2379	1582	1865	1829	1170	956	1664	1959	2489	1033	1430
s_1660	916	837	1030	964	1069	879	1299	611	1225	2352	1403	1019	890	630
s_1661	2642	2414	1864	2526	2378	1988	2860	1620	1327	1884	3362	3002	1827	1721
s_1662	1053	1362	958	1570	1082	1184	1237	1173	1303	2442	1359	1552	678	1230
s_1663	2231	2132	2083	2314	2028	1856	2198	1379	1121	2326	2697	2966	1323	1524
s_1664	2094	2532	1993	2553	2383	1657	2848	1494	975	1703	2889	2578	1516	1568
s_1665	1124	1447	650	1675	771	1176	864	798	769	2209	1502	1864	653	1215
s_1666	5112	6205	4209	6135	4285	4513	5704	3313	1362	2730	6279	6061	3076	3411
s_1667	1637	2065	1196	2073	1361	1545	1597	1348	1160	2022	1654	2442	939	1577
s_1668	1935	2517	1351	2510	1894	2017	2256	1888	1393	2315	2529	3010	1193	1741
s_1669	3176	4325	2852	4165	2884	3026	3904	2523	1111	2229	4359	4075	1916	2412
s_167	3974	4076	3612	4640	3493	3312	3802	2765	1348	2307	4822	4466	2659	2540
s_1670	1972	2212	1898	2099	1763	1793	1986	1502	953	1395	2360	2562	1107	1494
s_1671	852	1061	766	1048	706	915	686	639	1189	2333	1276	1446	605	790
s_1672	2363	3257	2216	3687	2581	2557	3230	1846	1015	1862	3378	3795	1596	2045
s_1673	933	1177	610	987	898	1129	938	765	986	1710	1192	1679	662	709
s_1674	2735	4113	2523	3599	2601	3533	3558	2973	1529	1715	3929	3889	2009	2657
s_1675	1372	1841	1095	1655	1303	1346	1416	997	1289	1797	1498	2248	1043	1117
s_1676	4011	5033	3211	4816	3610	4001	4344	2770	1462	2619	4977	5427	2736	3017
s_1677	388	344	313	533	442	454	604	390	694	1639	715	794	346	456
s_1678	711	473	480	721	815	542	833	318	1175	1638	1176	1230	441	601
s_1679	1524	1871	1311	1764	1598	1141	1621	1283	1638	2782	1990	2280	955	1266
s_168	2480	3315	1989	3047	2453	2889	2760	2135	1215	2955	3023	3944	1558	2041
s_1680	2147	2876	1680	3199	2188	2537	2392	2115	1050	2333	2980	3413	1492	1961
s_1681	2630	3279	2313	3137	2599	2274	3109	1810	971	2145	3733	3409	1785	1946
s_1682	1283	1390	1022	1379	1423	983	1605	878	1286	2226	1902	1225	817	984
s_1683	1908	2940	1895	2628	2095	2209	2325	1829	563	1391	3025	3061	1420	1870
s_1684	4857	5659	3828	6324	4183	4400	5025	3648	1545	2894	5654	6338	3138	3694
s_1685	1841	2722	1945	2775	1786	2010	2350	1707	987	2016	2763	2584	1320	1669
s_1686	1304	1459	1156	1446	1406	1545	1399	956	1079	2380	1900	1791	930	1149
s_1687	1842	2208	1310	2415	1527	1799	1957	1518	1052	2211	2222	3719	1242	1555
s_1688	2068	2792	1606	3149	1560	1802	2120	1338	773	1396	2272	2684	998	1633
s_1689	2437	3435	2201	2996	2384	2589	3045	2346	1019	1720	3237	4260	1859	2400
s_169	2809	3106	2310	3275	2135	2288	2875	1999	971	2238	3202	3801	1667	1943
s_1690	3195	4666	4313	5911	8084	5040	7914	3569	781	1699	7336	5371	4148	3076
s_1691	2768	3208	2556	3101	3019	2423	3567	2009	1213	1939	4197	3430	1979	2266
s_1692	1438	1607	1300	1715	1560	1221	1808	1131	804	1575	2078	2016	999	1155
s_1693	376	302	242	338	297	306	289	246	835	1877	591	633	254	348
s_1694	2808	3390	2380	3438	2329	2805	2745	1959	677	1896	3583	3541	1458	2108
s_1695	1226	1414	1106	1403	1213	1021	1248	821	1654	3056	1913	2268	807	1128
s_1696	1382	2411	1206	2256	1428	2141	1865	1614	1536	2550	2103	3227	1111	1717
s_1697	871	1066	646	1072	913	857	996	664	1285	1539	1094	1206	605	663
s_1698	163	191	185	235	169	122	99	70	1333	1092	284	549	125	192
s_1699	1333	1602	1182	1704	1307	1429	1641	1246	1211	2098	2164	2401	996	1400
s_17	1282	1420	971	1344	1152	1275	1417	1010	1146	1578	1481	2149	771	950
s_170	1542	1774	1364	1680	1448	1268	1688	938	965	1548	2096	2196	1039	1044
s_1700	157	242	160	244	70	200	71	197	644	1336	182	401	95	208
s_1701	947	1259	802	1141	1109	835	994	738	1157	1948	1311	1549	653	683
s_1702	1404	1855	1026	1809	1222	1545	1700	1128	1072	1610	1599	2217	962	1118
s_1703	1054	1530	853	1516	772	1060	1123	910	1212	1714	1196	2064	826	1037
s_1704	1251	1397	1121	1530	1140	1219	1493	794	954	2221	1735	1922	801	1060
s_1705	1323	1414	1271	1189	1456	807	1401	976	862	1383	1419	1540	912	937
s_1706	1261	1328	1137	1315	1153	971	1402	786	954	1657	1744	1716	811	869
s_1707	1746	2560	1580	2722	1720	2049	2395	1696	777	1188	2744	2470	1350	1546
s_1708	2059	2023	1232	1883	1682	1772	2106	1148	1031	1804	2207	2799	1136	1329
s_1709	1410	1582	1266	1420	1560	1286	1714	1016	1401	2139	1703	1945	1059	1217
s_171	964	1167	954	1103	938	838	999	895	1018	1990	1347	1696	601	689
s_1710	2067	2119	1464	2002	1787	1457	2210	1263	998	2275	2228	2541	1224	1389
s_1711	2294	3099	1912	3002	1938	2653	2659	1846	1150	2290	2790	3679	1519	1921
s_1712	2554	3812	2582	3296	2597	2776	3229	2375	1060	2099	3754	3773	2124	2484
s_1713	1889	2498	1662	2305	1710	1780	2319	1337	816	1393	2566	2541	1401	1526
s_1714	3057	3859	2529	4072	2942	2580	3610	2243	887	1509	4251	3541	1947	2368
s_1715	2191	3309	1526	3380	1783	2545	2473	1972	718	1440	2708	3765	1395	1996
s_1716	1881	2236	1765	2444	1687	1529	2208	1160	1286	2650	2572	2662	1275	1753
s_1717	1183	1695	966	1475	825	1455	1201	972	476	1090	1265	2189	648	1137
s_1718	945	1105	876	788	727	826	1048	845	1001	1492	1158	1229	641	741
s_1719	3718	3964	3202	3870	3186	2910	4540	2270	1362	2913	4469	4320	2506	2192
s_172	3457	4009	2915	3952	3638	3448	4343	2612	1267	2081	4406	4392	2443	2616
s_1720	3048	3737	2908	3421	3137	2677	3698	2151	1100	2001	3879	3744	2258	2418
s_1721	2303	2504	2096	2488	2230	1837	2461	1716	1012	1788	2877	2795	1576	1471
s_1722	1401	1713	1262	1801	1341	1334	1734	1293	1795	3107	1781	2621	1057	1204
s_1723	3458	4019	2808	4149	3207	3001	4031	2909	1586	2825	4547	4732	2232	2742
s_1724	3139	4077	2536	4131	2879	3101	3223	2074	1123	2086	4089	4184	1952	2292
s_1725	852	737	819	809	913	714	997	649	867	1303	1364	1401	493	759
s_1726	160	181	113	195	237	226	199	221	935	2198	608	777	298	540
s_1727	1827	2302	1415	2771	1862	2200	2330	1806	1139	2263	2562	3318	1346	1849
s_1728	538	498	291	513	515	414	512	296	943	1753	674	442	367	440
s_1729	1305	1430	914	1325	1097	1076	1512	1303	686	1419	1521	1824	777	1058
s_173	2971	2875	2522	2617	2114	2483	2744	1480	1370	2078	3541	3305	1632	1752
s_1730	2832	3535	2357	3410	2622	2980	2991	2361	1138	2142	3595	3510	1831	2254
s_1731	2368	3418	1760	3113	2234	2353	2970	2227	1353	2238	2700	3591	1474	2269
s_1732	2279	3275	1970	2832	2147	2206	2747	2233	1423	1633	3107	3091	1375	1958
s_1733	3729	4510	3109	4079	3522	3166	4239	2643	1549	2802	4532	4438	2453	2696
s_1734	2093	1738	1587	1784	1348	1575	1365	1134	919	1573	2100	2439	1135	1110
s_1735	974	906	977	1148	834	950	985	607	510	605	1415	1093	588	610
s_1736	1464	1865	1184	1592	1021	1099	1108	788	1505	2585	1376	1738	899	1114
s_1737	2750	2859	1985	3422	2301	2262	2768	1611	1075	1779	3418	3318	1529	1688
s_1738	2372	2721	2012	1923	2454	2114	2873	1594	987	1395	3419	2894	1540	1512
s_1739	1281	1889	1160	1703	1024	1390	1301	960	903	1654	1354	1692	800	1186
s_174	2741	3863	2390	4025	2897	2676	3267	2635	838	1946	3555	4044	1833	2405
s_1740	2755	3304	2106	3194	2209	2465	2850	2168	1317	2303	3297	3477	1902	2092
s_1741	1358	1600	940	1312	999	1184	1233	963	1544	2344	1485	2169	773	1332
s_1742	3116	3097	2658	3214	2845	2155	3272	1739	1050	1683	3831	3007	1959	1871
s_1743	2244	2980	1986	3659	2036	2493	2864	1861	863	2357	2992	2975	1453	1888
s_1744	2863	3742	3069	3169	2881	2943	3679	2571	1160	2230	4099	3985	2169	2123
s_1745	3127	2874	2282	3291	2460	2643	3007	2425	1775	3312	3529	3993	1866	1975
s_1746	1299	1574	1220	1273	1417	1368	1545	1246	962	1626	1573	1755	914	980
s_1747	1569	1663	1105	1633	1059	1201	1223	1040	1136	1737	1599	2025	849	1179
s_1748	2217	2310	1470	1501	1418	1580	1600	1265	1879	3190	2543	2422	1264	1463
s_1749	1696	2093	1441	1850	1474	1368	1869	1091	550	1194	1965	1675	1094	1341
s_175	2715	2786	2231	2990	2516	2662	2841	2289	1203	1600	3572	3621	1771	1839
s_1750	960	982	674	1386	809	793	997	592	755	1780	1437	1391	691	590
s_1751	1493	1882	1166	1920	1412	1581	1656	1280	839	1837	2081	1563	994	1266
s_1752	3604	4168	2826	4632	3049	3072	3615	2280	894	2846	4220	4792	2147	2680
s_1753	1916	2055	1643	2020	1515	1502	2218	987	663	1327	2380	1821	1116	1389
s_1754	2684	3523	2414	3836	2517	2211	3486	2136	1195	1781	3842	3414	1839	2063
s_1755	3056	3363	2721	3004	2719	2529	3245	1891	1332	2085	3871	3295	1852	2114
s_1756	2802	2997	2876	2799	2735	1955	3440	1713	796	1826	3965	3216	1947	1638
s_1757	1866	2588	1751	2855	2345	2555	2822	1995	1073	1289	2511	3009	1437	1796
s_1758	4490	4411	3421	3864	4125	3641	4952	2559	1598	2710	5230	4408	2703	2932
s_1759	2386	2656	2238	3046	2614	2254	3199	1970	820	1820	3506	2964	1627	1771
s_176	4014	4831	3255	5166	3821	3822	4702	2909	1595	2871	5132	5737	2651	3089
s_1760	2054	2320	1740	1952	1968	1801	2635	1509	1051	1220	2540	2294	1328	1346
s_1761	1296	1931	1170	2027	1380	1401	1383	1163	619	1222	1458	2238	820	1099
s_1762	630	641	731	629	818	561	880	553	590	1036	842	1061	514	521
s_1763	624	539	466	559	418	464	605	364	784	1324	634	1141	403	449
s_1764	1190	1764	1052	1510	968	1272	1490	845	1089	2341	1403	1893	858	1226
s_1765	1067	1645	806	1599	1917	1854	2105	1344	1340	2071	1553	2265	727	1338
s_1766	1214	1342	1038	1735	1444	1507	1565	1125	736	1527	1561	2253	1034	932
s_1767	1266	1595	1106	1550	2480	1534	3048	1230	1304	1840	2369	2237	1244	1197
s_1768	3969	4556	2945	4840	3546	3511	4472	2806	1302	3094	5062	5166	2428	2873
s_1769	2729	3234	2273	3109	2505	2483	3113	1844	1164	1851	3659	3552	1665	1985
s_177	1861	2137	1514	2337	1685	1868	1838	1398	1058	1071	2190	2560	1198	1481
s_1770	2878	2766	2216	3067	2400	2191	2934	1721	1124	1362	3350	3010	1697	1774
s_1771	2223	2971	2064	3383	2183	2571	3030	1994	1124	2109	3457	4394	1828	2123
s_1772	1711	1719	1348	2025	1294	972	1376	916	753	1147	1866	1678	969	1209
s_1773	2232	2957	2001	3058	2210	2305	2595	1808	1291	1775	2977	3455	1396	1827
s_1774	2128	2390	2155	2939	2317	1972	2515	1582	1014	1528	3098	3115	1303	1606
s_1775	1315	1377	1272	1641	1500	1316	1459	1162	1007	1790	1895	1842	916	1100
s_1776	938	1380	918	1400	1002	953	1028	944	917	1642	1261	2059	630	973
s_1777	1316	1061	1060	1413	1306	1083	1629	570	1168	1871	1576	1620	835	798
s_1778	1251	1606	936	1623	1177	1063	1179	932	649	2021	1609	1683	832	1155
s_1779	3926	5008	3625	5593	3889	3851	4564	3290	1403	3313	4994	5681	2670	3349
s_178	1068	1425	999	1523	1012	1031	1110	795	622	716	1364	1776	733	948
s_1780	942	786	890	978	1040	754	994	719	1161	2163	1376	1194	795	981
s_1781	1816	2702	1692	2630	1953	2187	2314	1839	1085	2207	2527	2575	1457	1668
s_1782	1752	3104	1450	2674	1705	2182	2012	1780	923	2289	2360	3901	1251	1864
s_1783	2426	2379	2150	2908	2602	1897	2806	1621	874	1866	3257	3072	1751	1770
s_1784	1960	2740	1757	2793	1977	1886	2164	1667	633	1524	2542	3181	1221	1529
s_1785	755	899	476	912	643	936	686	630	1023	1407	920	1703	537	769
s_1786	1926	2385	1955	2220	1999	1665	2298	1356	567	1858	2663	2537	1373	1225
s_1787	364	353	188	260	329	289	442	312	972	1156	520	593	223	240
s_1788	2223	2733	1677	2426	2143	1800	2258	1466	939	1809	2680	2702	1318	1689
s_1789	847	1291	952	1170	1389	1477	1639	1523	632	2022	1564	1914	891	980
s_179	2967	3544	2545	3875	2907	2853	3544	2170	949	2413	3842	3928	1868	2332
s_1790	1626	2172	1695	2344	1625	1788	1864	1169	598	1816	2004	2129	1228	1256
s_1791	1257	2777	1898	2981	3013	3392	3371	2728	702	807	2940	3736	1782	2018
s_1792	4861	5557	4406	5566	4836	4371	5808	3517	1627	2852	6002	5998	3239	3362
s_1793	1666	2056	1405	1992	1698	1673	1781	1314	1258	1924	2154	2503	1284	1412
s_1794	2406	3052	2175	2789	2179	1971	3061	1662	562	1320	3198	3242	1538	1830
s_1795	638	707	424	810	532	532	432	305	1264	2189	734	981	571	513
s_1796	562	794	469	665	547	591	548	346	709	1370	794	1133	406	500
s_1797	790	1002	707	1266	1201	1049	1281	860	923	1959	1632	1658	695	960
s_1798	872	1570	724	1674	1247	1210	1536	1108	822	1785	1353	1905	897	1046
s_1799	1038	1600	849	1593	1452	1357	2060	1274	1132	1540	2184	2008	966	1052
s_18	2121	3383	2176	2832	2406	2595	2849	2066	1539	2609	2756	3604	1488	2244
s_180	2768	2855	2507	3075	2469	2470	2700	1859	929	1755	3486	2996	1636	2182
s_1800	3424	3163	2849	3225	3457	2578	3892	1957	1126	2142	4534	3570	2278	2166
s_1801	1167	2212	1073	1886	1860	2272	2275	1689	747	1843	2030	2524	1023	1493
s_1802	1018	1238	799	1118	1362	1403	1728	1399	1064	2197	1567	2337	879	1212
s_1803	822	1033	808	908	1196	1308	1377	1078	883	1585	1164	1654	554	860
s_1804	877	1349	773	1151	1244	1440	1582	1623	976	1023	1500	2137	758	1057
s_1805	2287	2637	1878	2739	2260	2259	2582	1232	796	1956	2935	2701	1515	1446
s_1806	1232	1423	1161	1839	1410	1456	1670	1127	1032	2553	2091	2369	897	1034
s_1807	756	1007	641	1099	768	688	787	617	844	1419	1006	1205	540	828
s_1808	768	1059	850	931	1003	942	956	812	891	1332	1397	1408	681	879
s_1809	1585	2087	1341	2014	1895	1727	2521	1651	640	1554	2203	2242	1091	1631
s_181	3594	3911	3167	4302	3444	3116	4299	2525	1102	3091	4515	4264	2837	2425
s_1810	2234	2603	2522	2735	2323	2025	2994	1561	800	1416	3403	2720	1507	1438
s_1811	1575	2503	1109	1904	1756	2261	4016	2569	425	1254	2243	2127	1227	1498
s_1812	2807	3574	2341	3098	2604	2610	2933	1908	768	1361	3499	3012	1546	2052
s_1813	2461	2750	1719	2232	2571	2297	5868	2057	975	1823	3161	2665	1779	1577
s_1814	4506	6121	3666	6423	4182	4843	5724	3634	1969	3319	5323	7039	3158	4163
s_1815	1016	1328	995	1191	830	1059	1235	910	639	1580	1534	1461	642	991
s_1816	3680	4197	3084	4544	3597	3255	5147	2788	1596	2339	5000	4823	2764	2614
s_1817	2656	3496	2423	3576	2498	2714	3305	1909	1304	1566	3913	3929	1954	1854
s_1818	2574	3043	2252	2922	2253	2478	2813	2006	1310	1876	3420	3617	1674	1969
s_1819	2884	3370	2421	3451	2577	2296	3446	1943	889	1836	3660	3921	2052	1995
s_182	2444	4055	2307	3602	2600	3053	3303	2472	1041	1709	3655	3875	1683	2193
s_1820	3019	3072	2084	3793	2314	2808	3045	2114	1436	1851	3452	3419	1803	2037
s_1821	1435	2146	1363	2180	1364	1856	2101	1545	973	1670	2504	2710	1138	1139
s_1822	1062	1207	863	1125	894	988	1196	845	1199	2523	1254	1337	630	972
s_1823	2492	2942	1910	2733	2395	2460	2991	1529	1171	1619	3363	3173	1525	1734
s_1824	2333	2647	2194	1887	2537	1812	2610	1518	802	1993	2987	2652	1804	1567
s_1825	2389	3466	2050	2998	2661	2691	3294	2093	1282	1925	3154	3448	1741	2037
s_1826	1164	1652	1226	1859	1140	1221	1465	1029	843	2135	1800	2202	811	1212
s_1827	1806	2821	1754	3184	1756	1905	2163	1512	928	1615	2407	3446	1266	1662
s_1828	1280	2086	925	2011	1012	1364	1316	799	1156	1895	1537	2243	800	1090
s_1829	354	578	323	570	247	329	231	308	1031	1913	506	715	255	487
s_183	2041	2692	1762	2680	2029	2043	2305	2015	634	1820	2660	3473	1537	1782
s_1830	4744	5178	3920	5469	4695	4007	5647	3094	1875	3113	6572	6413	3047	3461
s_1831	1894	1922	1654	1593	1565	1405	1914	1316	824	1299	2083	1883	1242	1065
s_1832	2586	3134	2058	3033	2285	2248	2728	1787	701	2177	2941	3616	1610	1820
s_1833	162	337	166	245	165	374	214	166	377	949	444	494	184	217
s_1834	212	260	208	304	264	232	258	234	883	1726	470	655	212	244
s_1835	3557	4400	3247	4535	3775	3263	4317	2420	1076	2338	4968	4557	2628	2658
s_1836	2194	2372	2089	2530	2157	1962	2346	1867	872	1334	2868	3021	1449	1675
s_1837	2220	3436	1962	3119	2113	2814	2555	2138	1116	2319	3144	3482	1589	1981
s_1838	3076	3118	2438	2801	2564	2506	3394	2056	2125	3520	3992	3647	2084	2243
s_1839	2936	3729	2722	4038	3256	3166	3369	2348	1178	2433	3977	4554	1926	2403
s_184	2543	2393	1551	2508	2008	2276	2586	1490	1141	2318	2914	3140	1423	1494
s_1840	3904	5600	3840	5659	4258	3978	4994	3165	1843	2960	5545	6167	2891	3269
s_1841	1611	2360	1390	2502	1700	2289	2010	1353	716	1801	2506	2461	1077	1770
s_1842	1091	1148	1011	1207	1232	1267	1345	1016	861	2162	1537	1817	879	953
s_1843	780	878	741	921	691	953	874	445	673	1134	1033	999	455	533
s_1844	1152	1329	1308	1618	1609	1659	1563	990	912	1748	1796	2101	948	1027
s_1845	1251	1345	1105	1316	1186	1166	1271	858	782	1740	1616	1741	981	926
s_1846	955	1463	623	1455	862	966	907	922	1017	2172	1218	1970	596	874
s_1847	2496	3645	2195	3496	2412	2776	2703	2296	1189	1851	3093	4145	1577	2142
s_1848	1569	1884	1411	1766	1620	1659	1766	1156	1399	2323	2131	2203	1041	1182
s_1849	3276	3065	2631	3058	2911	2060	3559	1889	1390	1565	3832	3085	2249	1954
s_185	1207	1403	779	1304	1039	906	1268	944	1494	2056	1472	1364	646	1051
s_1850	1670	2202	1648	2066	1763	2032	2246	1341	969	1654	2598	3061	1382	1331
s_1851	1143	983	631	800	882	835	1010	660	1074	2160	1312	1294	652	743
s_1852	4562	4838	3484	4880	3966	3945	5188	2973	1216	2565	5384	5083	2808	3038
s_1853	2098	1947	1419	1894	1818	1454	2166	1506	1332	2074	2364	2203	1277	1511
s_1854	3342	3879	2387	3817	2879	2909	3769	2477	1512	1866	4149	4516	2158	2894
s_1855	872	1500	609	1228	721	979	1109	1112	980	1989	1319	1671	638	1026
s_1856	3418	3880	3268	3603	3041	2716	3384	2424	1808	3085	3992	4374	2016	2528
s_1857	1416	1479	1240	1496	1372	1568	1557	1065	1047	1301	1756	1696	1092	1247
s_1858	2774	2815	2272	2483	2225	2385	3310	1879	1117	1833	3584	3426	1748	1731
s_1859	2467	2341	2312	2330	1959	1758	2807	1649	1135	1506	3146	2402	1601	1587
s_186	684	758	474	536	474	419	650	443	814	1588	816	676	385	478
s_1860	1157	1882	1028	1496	1215	1360	1485	1271	650	1209	1606	2824	697	1129
s_1861	2441	3029	2106	2986	2586	2719	2733	2188	1122	1729	3347	3317	1615	2032
s_1862	1234	1621	1357	1805	1410	1304	1586	1166	734	1603	1928	2181	1028	1134
s_1863	1894	2213	1724	1859	2387	1652	2381	1498	471	1489	2883	2053	1453	1453
s_1864	1805	2351	1464	2774	1468	1614	1996	1526	778	1817	2168	2671	1089	1514
s_1865	1362	2120	945	1485	1254	1376	1465	1114	1043	1441	1616	1781	929	1134
s_1866	1558	1822	1225	1439	1584	1230	1943	1020	931	1325	2237	1546	1061	1166
s_1867	2878	3354	2172	3351	2788	3132	3151	2291	1251	2106	3694	4048	1789	2001
s_1868	616	485	553	479	465	378	525	377	1054	1586	798	682	368	423
s_1869	2237	2734	1868	2358	1724	1985	2309	1675	1479	2572	2521	3115	1443	1936
s_187	2685	3383	2359	2853	2647	2512	2908	1870	1128	1771	3413	3789	1822	2033
s_1870	1151	1663	1123	2069	1152	1157	1191	1103	987	1742	1661	2263	735	1349
s_1871	2147	2627	1628	2711	1713	2120	2060	1790	1353	1648	2438	3032	1215	1778
s_1872	3491	4293	3136	4397	3274	3456	4226	3153	1125	2165	4639	4159	2505	2858
s_1873	2260	3112	1635	3286	1758	2486	2519	1739	922	1673	2644	2810	1342	1845
s_1874	1863	2289	2074	2340	1756	1925	2325	1724	1299	1861	2495	2689	1240	1536
s_1875	2767	3014	2269	2985	2653	2040	3418	1681	824	1833	3491	3011	1921	1782
s_1876	2553	2375	2158	2063	2149	2166	2611	1455	1347	1506	3132	2940	1519	1558
s_1877	1713	2457	1510	2209	1801	1616	2042	1298	1098	1915	2367	2747	1124	1220
s_1878	2555	2989	2414	2997	2738	2618	3218	1987	1628	2610	3563	3216	1917	1843
s_1879	2912	3650	2637	3648	2479	2644	3132	1821	1409	2659	3568	3816	1828	2181
s_188	1633	1809	1754	2227	1841	1536	2060	1479	797	1850	2136	1927	1132	1329
s_1880	1637	1959	1313	2231	1332	1402	2002	1249	783	1680	1876	2243	1006	1450
s_1881	1612	1803	1120	1506	1280	1311	1491	1104	823	1182	1933	2126	948	934
s_1882	1388	1072	942	1328	1112	1018	1199	711	810	1127	1615	1584	769	888
s_1883	1611	2214	1273	2576	1333	1565	1651	1241	1037	1678	1901	2930	1126	1614
s_1884	3461	4785	3052	4199	3591	3038	4172	2256	1505	1920	4645	4428	2395	2675
s_1885	3679	4406	3184	5044	3669	3528	4654	2348	1384	2612	5116	4767	2747	2659
s_1886	2444	1821	1984	1752	1350	1134	1402	861	1482	2674	2265	1518	1367	1015
s_1887	1735	1459	1450	1827	1106	1163	1448	897	1006	1830	1777	2147	871	1125
s_1888	3510	3920	2560	4251	2962	3215	3820	2253	880	1838	4365	3726	2078	2399
s_1889	1493	1387	1365	1307	1294	1152	1483	888	1274	1691	1804	1588	896	1042
s_189	1833	2890	1584	2513	1686	2035	2168	1505	1197	1799	2271	2952	1181	1749
s_1890	2368	3317	1971	3375	2135	2420	2744	1731	760	1432	3279	3847	1823	2039
s_1891	2936	3095	2087	3410	2414	2341	3092	1904	774	1596	3308	3468	1475	1578
s_1892	1882	2240	1528	2113	1626	1549	1972	1351	1199	1897	2300	2940	1230	1343
s_1893	1970	1917	1586	2049	1695	1720	2097	1418	738	1365	2575	1985	1236	1285
s_1894	1429	2008	1078	2395	1272	1519	1696	1420	1095	1786	1813	2925	998	1452
s_1895	1993	2414	1794	2440	1770	2036	2301	1569	959	1728	2422	2905	1459	1484
s_1896	2512	2810	2438	2732	2439	2118	2773	1744	827	1349	3096	3560	1804	1675
s_1897	2884	3242	1850	2884	1718	1872	2542	1419	893	2458	3101	2778	1422	1554
s_1898	1836	1643	1267	1593	935	802	1628	980	1018	2225	1931	1925	941	1084
s_1899	2615	3041	2178	2888	1892	1804	2748	1535	1413	1961	3150	3195	1758	1562
s_19	2213	2745	2210	2701	2675	2405	2481	2211	1211	2015	3404	2893	1849	1999
s_190	2924	3213	2465	3285	2513	3042	3430	1884	1169	2526	3648	3308	1738	2162
s_1900	1559	1670	1165	1477	1146	979	1666	892	1110	1769	1935	1466	951	940
s_1901	1756	1906	1514	1934	1575	1425	1659	1191	749	1102	1808	2176	1129	1097
s_1902	1500	1764	1310	1737	1401	1761	1664	1214	1341	2441	2032	1737	824	1323
s_1903	3049	3049	2641	2805	3171	2457	3834	1883	1082	1665	4123	3462	2216	1923
s_1904	1808	2185	1195	2110	1464	1671	1888	1816	1375	2660	2018	2578	1105	1642
s_1905	1843	2242	1491	2385	1788	1848	2229	1433	655	1834	2400	2581	1226	1394
s_1906	1976	2662	1615	2294	1795	2263	2708	1688	1300	1987	2488	2998	1302	1614
s_1907	2517	2522	1846	2841	2269	2140	2658	1698	1256	2406	2949	3605	1421	1681
s_1908	3113	3747	2219	3496	2424	2733	3166	1836	1015	1778	3741	3754	1870	2057
s_1909	911	1490	802	1768	994	1400	1251	1341	850	1590	1203	1699	577	1261
s_191	2474	3918	2402	3707	2598	2803	3102	2274	784	1464	3402	3820	1716	2254
s_1910	1397	2012	975	1769	1244	1303	1765	1097	867	1487	1715	2197	934	1316
s_1911	2835	2969	2530	3082	2749	2639	3647	2130	1201	2232	4053	3246	1974	1958
s_1912	1210	1782	1303	2099	1322	1213	1784	1087	1041	1791	2084	2384	1000	1154
s_1913	2095	2540	1568	2572	1977	2128	2419	1745	1145	1931	2554	2773	1432	1665
s_1914	1241	1688	881	1546	1249	1278	1354	1223	1040	1184	1612	1905	917	1264
s_1915	2551	3537	1998	4414	2087	3210	2490	1870	1014	2120	2685	3890	1430	2019
s_1916	1762	1619	1289	1683	1313	1465	1927	1071	1101	2058	2031	1913	981	1167
s_1917	2634	3688	2195	3271	2415	2495	3547	1831	1269	2444	3252	3855	1744	2089
s_1918	830	1188	772	1220	832	661	877	829	1331	2268	1098	1594	556	791
s_1919	2477	2234	1760	2275	1725	2126	2641	1451	1072	1852	2760	2606	1390	1547
s_192	1393	1589	1032	1626	1400	1211	1659	956	635	1137	1830	1524	1078	1207
s_1920	2446	2857	1944	2553	2293	1947	2766	1586	1016	1052	3034	2745	1664	1500
s_1921	2377	2899	1913	2836	2395	2493	2674	1786	1378	3606	3167	3580	1658	2137
s_1922	1664	1893	1326	2199	1334	1610	1811	1060	966	1693	2140	2290	1057	1266
s_1923	1746	2143	1769	2180	1640	1629	1962	1409	593	1261	2314	1852	1274	1361
s_1924	2853	4348	2984	4181	2755	3488	3506	3113	1044	2690	3785	4566	2110	2697
s_1925	1777	2410	1609	2321	1764	1962	1994	1492	1097	1656	2439	3300	1392	1687
s_1926	2137	2145	1700	2064	2176	1873	2089	1433	1355	1891	2843	2682	1352	1635
s_1927	2195	1988	1547	1944	1779	1320	2348	1092	721	1337	2784	1918	1114	1201
s_1928	1533	2047	1297	1740	1477	1747	1569	985	811	1639	1988	2052	1012	1290
s_1929	1959	1697	1579	2017	1790	1248	1761	983	1727	2709	2207	2643	1167	1292
s_193	736	1040	628	880	1105	921	1273	949	937	1586	1224	1532	550	749
s_1930	1385	1271	961	1795	1089	1133	1440	1072	1170	1604	1647	1998	860	1218
s_1931	1617	1756	1233	1617	1367	1182	1825	1012	847	1619	1802	2068	1103	1175
s_1932	1595	1773	1191	1990	1679	1606	1909	1366	912	2110	2049	2587	1120	1147
s_1933	1632	1838	1458	1995	1222	1568	1745	1116	1197	1342	1991	2270	1264	1430
s_1934	2232	2607	1646	2758	1773	1946	2201	1513	1288	1862	2511	2900	1203	1634
s_1935	2440	3120	2095	3060	2219	2452	2479	2090	1447	2796	3113	3758	1665	2020
s_1936	2641	3563	2159	3764	2652	2807	3172	2071	1428	3176	3288	3982	1964	2372
s_1937	2909	3812	2688	3824	3078	2834	3135	2026	1165	2047	3771	3302	2020	2312
s_1938	1073	1638	843	1842	942	1162	1104	989	1061	1871	1390	1975	804	1173
s_1939	2199	3783	1866	3957	2040	2534	2647	2166	830	1758	2972	3625	1566	2358
s_194	2267	3333	1702	3273	2623	3072	3555	2352	1104	2955	3111	3606	1811	1949
s_1940	2313	3270	2144	3189	1954	2798	3005	2160	987	1618	2740	3602	1449	1842
s_1941	3418	4822	2871	4112	3095	3547	3964	2707	1398	2326	4564	4381	2282	3089
s_1942	436	646	375	532	285	579	339	535	817	1110	549	980	317	495
s_1943	398	665	398	778	367	453	522	540	656	1436	630	1036	403	577
s_1944	933	969	632	1243	876	820	859	667	1052	1580	1112	1323	607	653
s_1945	1642	1779	1247	1804	1461	1505	2069	1156	1194	1302	1825	2491	1025	1360
s_1946	1349	1913	1144	1984	1189	1637	1411	1326	994	1116	1877	2174	991	1321
s_1947	467	292	435	267	440	378	365	198	981	1070	680	570	356	301
s_1948	1354	1778	1609	1850	1485	1496	1631	1234	689	2004	2208	1890	1032	1238
s_1949	2366	2936	1899	3098	1922	2400	2356	2120	1540	2173	2476	3162	1410	2055
s_195	1383	1334	1299	1724	2335	1992	2659	1582	1310	1933	2318	2482	1169	1189
s_1950	2688	3325	2312	3621	2541	2748	2784	2062	1372	2538	3316	4295	1886	2296
s_1951	3210	4036	2804	3730	3192	3362	3820	2565	1377	2429	4243	4441	2029	2516
s_1952	759	888	702	810	739	576	850	483	844	1880	963	1229	605	658
s_1953	1673	2048	1167	2151	1438	1511	1738	1068	1108	1343	2106	2120	1018	1199
s_1954	1164	1573	1038	1433	1402	900	1465	774	878	1906	1824	1966	841	830
s_1955	1943	2056	1688	2255	1614	1769	2165	1332	927	2189	2408	2335	1454	1407
s_1956	1284	1452	1140	1216	1100	758	1307	737	1312	1781	1715	1913	916	906
s_1957	878	866	606	991	806	633	965	652	792	1940	1075	1345	522	739
s_1958	2586	3274	2373	3063	2267	2263	3029	1691	836	968	3696	3188	1892	1870
s_1959	2861	2792	2656	2475	2617	2193	3088	1893	903	1491	3265	2948	1736	1697
s_196	2269	3351	1927	2946	1959	2250	2796	1963	1202	1940	3361	3585	1669	2004
s_1960	2461	2462	1862	2848	2394	2017	2483	1606	1239	1639	3180	2390	1540	1492
s_1961	787	731	545	729	611	662	683	389	861	1328	916	1388	483	606
s_1962	225	292	265	430	267	317	339	253	1047	1994	437	665	219	430
s_1963	1137	1749	1185	1701	1245	1317	1282	1191	488	926	1816	1472	788	981
s_1964	3209	2638	3053	2703	3158	2490	3668	1800	1263	1968	4081	3531	2278	1848
s_1965	2322	2921	1770	2453	2387	2164	2273	1851	1449	2752	2970	3108	1401	1860
s_1966	627	739	497	443	666	520	988	546	837	1029	1132	988	488	556
s_1967	1637	1778	1419	1646	1604	1176	1695	1138	1189	2385	2278	2043	1256	1141
s_1968	840	766	682	836	795	615	892	667	868	1750	1059	1425	485	792
s_1969	864	1162	826	1180	933	924	863	853	1171	2396	1296	1474	620	926
s_197	2647	2885	2082	2744	2452	2374	2868	1970	1353	2374	3226	2962	1776	1947
s_1970	4078	3777	3463	3927	3692	2675	4823	2484	1483	2276	4962	4337	2352	2420
s_1971	3965	4559	3642	4536	3667	3187	4563	2475	1348	2737	5080	4088	2559	2686
s_1972	341	295	191	322	238	306	187	265	943	1931	437	462	282	329
s_1973	3493	3904	3100	4364	3427	3644	4469	2588	1194	2833	4859	4624	2410	2573
s_1974	1753	2088	1555	2162	1615	1742	2132	1630	616	1133	2281	2354	1299	1190
s_1975	2425	3554	2207	3310	2561	2434	3075	1798	1145	1760	3029	3262	1568	2154
s_1976	2757	3416	2306	3371	2492	2645	3154	2074	1517	1733	3375	3162	1813	1928
s_1977	1862	2615	1495	2404	1953	1923	2236	1692	1551	3030	2720	2914	1354	1620
s_1978	623	702	519	783	733	587	760	356	970	1403	1069	598	509	442
s_1979	3140	4023	3015	3838	3057	2714	3476	2558	991	1593	4403	4425	2235	2534
s_198	767	719	500	683	707	430	612	412	755	2247	968	1276	492	591
s_1980	698	968	550	1043	546	593	835	688	1052	1684	1084	1158	460	614
s_1981	1707	1776	1339	2072	1422	1516	1929	1334	730	1661	2286	2463	1036	1271
s_1982	969	905	747	921	798	956	1046	762	1088	1561	1188	1294	647	732
s_1983	1459	1615	1205	1795	1280	1253	1738	1194	1036	1754	1913	2166	910	1065
s_1984	670	1162	535	976	722	1084	769	726	805	1503	848	1391	495	764
s_1985	1308	1797	1150	1610	1040	1173	1331	1088	790	1427	1578	1598	687	979
s_1986	1099	1491	866	1378	1334	1281	1282	1046	1094	2149	1668	1548	743	1151
s_1987	2822	2974	2177	3003	2370	2233	3157	1613	1242	2395	3447	3110	1942	2035
s_1988	3300	4080	2627	3890	3055	3125	3418	2437	1614	2339	4019	4503	2404	2573
s_1989	1337	2215	1300	2132	1346	1669	1522	1344	1819	2558	1907	2278	974	1435
s_199	3110	4403	3366	4047	3296	3359	4034	2842	1459	2254	4433	4229	2507	2440
s_1990	1369	1647	1188	1850	1232	1472	1598	995	904	1947	1740	1851	749	1082
s_1991	2694	3383	2251	3319	2729	2337	3106	1910	1343	2165	3531	3553	1950	1837
s_1992	2674	3208	2174	3515	2641	2729	3062	2614	1059	1830	3714	3693	1830	2119
s_1993	2791	2665	2460	3039	2637	2300	3157	2237	1613	2494	3701	3513	1877	2060
s_1994	1747	2040	1725	2182	2055	1654	2392	1505	540	1328	2149	2074	1460	1419
s_1995	3038	3374	2667	3298	2895	2542	3417	2439	1315	2842	3821	3792	1889	2040
s_1996	3881	4388	2942	4263	3805	3367	4571	2865	1348	2442	5075	4809	2791	2690
s_1997	1020	875	718	941	917	719	933	595	803	1315	1084	1253	537	668
s_1998	1379	1873	1146	1908	1321	1584	1541	1266	938	1730	1822	2148	903	1235
s_1999	2463	2532	1911	2600	2087	2361	2468	1716	1369	2264	3223	3796	1545	1761
s_2	1198	1147	1013	911	893	893	1437	745	773	2080	1458	1208	779	787
s_20	709	859	594	848	721	939	1034	481	904	890	1276	1431	566	698
s_200	1370	1172	837	1444	886	1059	1103	853	1507	2058	1327	1544	668	913
s_2000	1454	1520	1160	1679	1192	1349	1420	974	1806	2875	1845	1971	1024	1140
s_2001	2690	2669	1963	3204	2290	2404	2712	1910	1158	2463	2863	3518	1573	1753
s_2002	1809	2490	1566	2073	1768	1601	2029	1235	1253	1727	2158	2734	1286	1447
s_2003	2906	3189	2819	3042	2784	2319	3539	1876	1052	1654	3834	3263	2022	2076
s_2004	2812	2993	2469	2979	2586	2371	3235	1816	999	1790	3500	3391	1770	1869
s_2005	489	545	433	677	318	433	608	392	739	1227	718	821	334	540
s_2006	3733	4249	3417	3867	3258	3486	3748	2636	1837	3207	4542	4401	2044	2898
s_2007	1077	1165	908	1141	1071	1128	1395	624	657	1537	1429	1328	761	1040
s_2008	2592	2800	1943	2633	2154	2111	3029	1942	1301	1991	2793	3726	1617	1919
s_2009	5557	6303	4680	6410	4914	5181	6606	3878	2129	3790	7392	6907	3792	3853
s_201	2407	2889	2291	3561	2216	2563	3063	2157	856	1708	3351	3719	1622	2103
s_2010	2205	2919	2045	3169	2049	2306	2684	1740	1103	1644	3119	3415	1778	1563
s_2011	986	1459	1158	1556	1151	1263	1286	881	672	925	1367	1347	802	978
s_2012	2281	2702	1813	2777	1833	2321	2221	1739	1679	2751	3034	3760	1363	1792
s_2013	1283	1507	1404	1774	1664	1541	1743	1253	1371	1712	1895	1930	1048	1278
s_2014	1517	1801	1065	1667	1734	1301	1674	986	904	1127	2114	1937	1080	1014
s_2015	911	1060	601	1199	714	993	893	767	1007	1676	1154	1384	656	763
s_2016	1242	1093	1058	1116	817	1016	1183	780	1092	1981	1272	1911	705	799
s_2017	1998	2730	1772	2199	2011	2110	2439	1729	1433	2657	2550	2941	1278	1756
s_2018	2977	3444	2572	3215	2882	3125	3625	2270	1189	2820	3961	3868	1954	2212
s_2019	1557	1729	1187	1667	1194	1421	1653	1314	1118	2046	2167	2376	887	1315
s_202	3100	3436	2794	4101	2933	2830	3539	2299	1132	2148	4130	3817	2113	2521
s_2020	3339	3568	2905	4116	3052	2934	3497	2164	1018	1801	4228	4426	2233	2103
s_2021	3459	4722	3064	4408	3248	3618	4083	2595	1181	1945	4532	4612	2291	2655
s_2022	1292	1266	1150	1255	1202	1180	1522	777	977	1334	1701	1710	1040	839
s_2023	2388	3270	2154	3418	2490	2687	2996	2358	1287	2707	3471	4169	1775	2467
s_2024	2934	4024	2744	3850	3025	3027	3381	2620	1470	1988	3720	4270	2023	2532
s_2025	2125	2543	1949	2341	2042	1890	2306	1466	1226	1671	2938	3064	1472	1474
s_2026	2432	2547	1862	2426	2167	1992	2845	1567	1038	2490	3318	2684	1652	1432
s_2027	1716	1596	1418	1967	1584	1426	1711	1028	685	1687	2052	2157	1152	1114
s_2028	3911	3748	3168	4294	3607	3229	4922	2495	2077	3267	4844	4248	2757	2651
s_2029	4213	5206	3508	5685	3985	4087	5112	3191	1632	3109	5412	5065	3087	3249
s_203	1507	2464	1285	1961	1195	1410	1407	1114	1474	1867	1683	2248	1035	1165
s_2030	1609	1799	1418	2235	1520	1767	1937	1113	997	1510	2204	2424	1139	1505
s_2031	1660	2172	1360	1989	1364	1602	1912	1279	929	1826	1852	2336	1000	1345
s_2032	5300	6115	3982	6159	5063	5173	5787	3681	2101	3195	6405	6954	3340	3788
s_2033	2830	4571	2653	4713	2422	3482	3752	2905	1432	2115	4179	5220	1910	2538
s_2034	4385	5810	3821	5577	3979	4333	5161	3542	1434	2434	5771	5507	2713	3329
s_2035	1555	1655	1148	2070	1255	1595	1707	1216	1176	1952	2054	2214	745	1213
s_2036	2878	4145	2303	3642	2531	2672	3494	2495	1099	1961	4179	4080	1959	2456
s_2037	2329	2761	1963	2991	2151	2048	2735	1849	680	2242	3135	2983	1493	1873
s_2038	2288	3384	1995	3062	2204	2184	2699	2017	1027	1934	3443	3180	1758	1828
s_2039	1970	2503	1862	2223	2037	1963	2265	1426	1311	1985	2876	2749	1509	1739
s_204	1436	2179	1160	2030	914	1272	1423	1241	1333	2722	1780	1908	841	1288
s_2040	1994	2261	1474	2258	1833	1835	2384	1797	1446	2643	2390	3058	1197	1606
s_2041	2140	3037	1710	3306	2285	2351	2894	1944	1200	2358	3146	3129	1339	1953
s_2042	1282	1027	1267	1382	1297	1066	1470	790	894	1516	1696	1823	915	831
s_2043	1298	1749	1191	1459	1229	1249	1200	1091	861	1608	1844	1950	945	1276
s_2044	1663	1689	1221	1540	1335	1341	1699	1072	826	1863	1906	2322	1072	1197
s_2045	3004	3432	2336	3665	2711	2472	3958	2030	2026	2526	3741	4393	2314	2191
s_2046	3074	3944	2662	3651	3108	2535	3018	2411	1110	2112	3584	4103	2038	2214
s_2047	2113	2556	2072	2280	2212	1802	2762	1778	1132	2382	3128	2829	1579	1619
s_2048	3110	4745	2964	4471	3557	3729	3092	2793	1070	2775	4136	4814	2324	2630
s_2049	435	515	412	628	302	439	385	351	1318	2438	622	979	241	437
s_205	1694	1885	1259	1894	1358	1508	1717	1248	1399	1578	2005	2336	981	1205
s_2050	3430	3792	2824	3953	3072	3106	3678	2235	1695	2844	4060	4155	2092	2479
s_2051	4108	6355	3849	6564	4125	4513	4727	3468	1494	2481	6066	6002	2904	3655
s_2052	4169	4703	3610	4615	3991	3654	4909	2865	1545	2592	5285	4333	2766	2833
s_2053	2323	2658	2093	2650	2053	1843	2697	1470	786	2563	3138	3009	1481	1612
s_2054	1091	1290	983	1355	1035	1186	1197	996	1426	2744	1537	2015	827	1163
s_2055	4028	4998	3282	4172	3756	3508	4556	3029	1362	3405	5239	4566	2754	2779
s_2056	4625	5709	3965	6096	4629	4736	5848	4048	2040	2905	6287	6756	3167	3873
s_2057	1639	1358	1381	1633	1599	1212	1614	791	1019	1770	1975	2041	1153	932
s_2058	1895	1661	1989	1369	1911	1111	2046	1063	517	1613	2779	2018	1311	1077
s_2059	2469	3112	2008	3170	2066	2282	2693	2171	1319	2349	3253	3346	1616	2208
s_206	1459	1534	1345	1493	1473	1425	1756	1141	1558	2118	1830	2617	923	1185
s_2060	829	1101	884	1114	907	1004	637	525	948	1828	1058	1383	545	752
s_2061	555	474	429	450	494	476	671	427	1053	1654	630	867	292	450
s_2062	1371	1770	1178	2119	1449	1647	1506	1183	1048	1970	1890	2068	898	1449
s_2063	1733	2099	1342	2058	1804	2132	1934	1476	1028	2014	2265	2405	1045	1348
s_2064	2465	3346	2440	3216	2775	3137	3415	2685	1303	2311	3771	4789	1869	2322
s_2065	2895	3420	2466	3136	2938	2507	3588	2062	1526	3300	3895	3416	2136	2140
s_2066	2327	2628	1814	2716	2106	2185	2541	1655	1146	1910	2644	3264	1500	1711
s_2067	2399	2944	2000	3057	2159	2447	2183	1707	1625	2841	2889	3812	1343	2088
s_2068	2646	2869	1948	3701	2215	2336	3060	2059	1000	1903	3246	3697	1663	2023
s_2069	1727	2380	1376	2343	1631	1748	1885	1250	1250	1836	2298	2982	1112	1547
s_207	993	1310	661	1036	908	889	923	528	1311	2314	1325	1357	639	716
s_2070	3355	4022	2939	4157	3127	3007	3978	2230	1315	2252	4427	3474	2090	2249
s_2071	3296	4562	3007	4869	3260	3854	4060	3194	1355	2646	4472	5633	2342	2612
s_2072	2737	3888	2193	3716	2474	2797	3013	2734	918	1588	3181	3619	1766	2352
s_2073	760	565	590	594	833	516	897	442	1093	2033	1079	1276	439	622
s_2074	2298	2625	1932	3188	2220	2196	2417	1895	1018	1697	2766	3171	1701	1855
s_2075	1377	1918	1270	1993	1776	1818	1840	1385	1574	2370	2523	2407	1180	1655
s_2076	1306	2118	1213	2152	1641	1835	2337	1573	954	1448	1959	2505	1054	1502
s_2077	1871	2451	1707	2420	1842	1666	2228	1557	1153	2078	2772	2834	1315	1540
s_2078	1587	2299	1639	1932	1650	1661	1894	1643	1259	2245	2459	3331	1213	1706
s_2079	2283	3295	1944	3380	2429	2208	2702	1866	1134	2083	2941	3269	1429	1842
s_208	2785	3624	2494	3190	2694	2908	3333	2496	1508	2876	3745	4547	1881	2261
s_2080	2771	3345	2225	2824	2385	2492	3163	2104	879	1189	3484	3334	1821	1952
s_2081	1585	1467	1215	1819	1149	1528	1459	955	1754	2019	1730	2288	901	1174
s_2082	2107	3123	1741	3327	1834	2472	2191	1604	1297	1803	2711	3044	1130	1956
s_2083	1040	1256	789	1548	835	1010	1086	844	946	1462	1375	1370	542	815
s_2084	1155	883	745	884	844	761	892	631	1018	2293	1357	1418	648	978
s_2085	1645	1446	1532	1627	1091	997	1875	904	1347	2656	2001	2092	1111	1251
s_2086	1803	2279	1359	2797	1608	1881	1894	1308	1003	1876	2276	2666	1173	1470
s_2087	1750	2340	1658	2114	1669	1669	1909	1413	682	1827	2450	2478	1046	1342
s_2088	1179	1534	907	1578	975	1056	1145	809	1162	2094	1369	1612	726	1117
s_2089	1006	1367	902	1575	833	1364	1282	1026	904	1728	1332	2039	800	1121
s_209	1614	1849	1348	1985	1505	1446	1698	1265	1432	2616	2039	2771	1129	1273
s_2090	4804	5857	4181	5543	4508	4616	5360	3260	1212	2508	6286	5664	2991	3319
s_2091	2888	3166	2154	3137	2616	2563	3225	1972	1438	2459	3384	3767	1942	1860
s_2092	2227	2654	1875	2329	2522	2516	2827	1897	1826	2447	2943	3666	1555	2016
s_2093	1041	1152	792	1182	964	945	1019	823	1109	1485	1363	1380	746	791
s_2094	892	1283	868	1031	1048	1055	1063	843	1079	2578	1485	1719	668	772
s_2095	2819	3232	2504	3233	2965	2579	3330	2299	1812	3534	3643	4270	1911	2339
s_2096	1903	3064	1705	3449	2423	2293	2445	1786	1173	2293	2712	3420	1436	2107
s_2097	1517	1897	1463	1965	1962	1615	2088	1096	1235	2261	2353	2781	1137	1361
s_2098	1228	1175	1036	1149	1061	936	1275	704	757	824	1528	1531	731	894
s_2099	3601	4548	3304	4205	3174	3639	4104	2522	1482	1910	4111	4539	2353	2736
s_21	2282	3066	1842	2630	2216	2318	2958	1998	1126	1953	2823	3296	1437	1704
s_210	1717	1721	1372	1569	1666	1376	2040	981	1225	1583	2073	2127	1060	1112
s_2100	2002	2200	1551	2124	1704	1800	2022	1531	1084	2202	2167	2385	1274	1463
s_2101	1888	2084	1435	1781	1295	1800	1688	1287	2116	3318	2432	2896	1210	1728
s_2102	1103	1214	860	1388	1085	1152	1172	985	1738	2220	1617	2394	835	1127
s_2103	3221	3855	2660	3731	2915	3037	3612	2040	1610	2538	4068	3965	1990	2083
s_2104	2078	2544	1443	2763	1588	1887	2343	1391	996	1970	2551	2377	1312	1599
s_2105	2519	2209	2131	2822	2155	1946	2744	1698	1038	2490	3048	3360	1864	1833
s_2106	1543	2347	1484	2159	1940	1615	1975	1325	1206	2267	2172	2737	1216	1452
s_2107	1611	2230	1215	2037	1498	1593	1857	1230	1245	2141	2050	2587	1207	1529
s_2108	3416	3636	2931	4184	3202	3043	4433	2344	910	1137	4618	4084	2394	2509
s_2109	903	826	478	721	439	627	765	509	679	1077	758	827	461	732
s_211	2303	2535	2156	2614	1988	1778	2278	1492	1481	1924	3229	1997	1623	1602
s_2110	2730	4068	2656	3687	2826	2891	3064	2151	1131	2626	3659	4286	1873	2111
s_2111	902	644	372	644	464	722	657	553	647	1641	751	1180	462	389
s_2112	2452	3261	2078	3378	2312	2614	2849	1840	865	1476	3263	3600	1678	2218
s_2113	1428	1940	1030	1771	1223	1203	1510	1019	645	1481	1719	1858	999	1155
s_2114	2480	3107	1938	2662	1869	2296	2749	2035	1734	2923	3187	3459	1582	1985
s_2115	1242	1525	899	1173	1069	1121	1626	1059	1465	2148	1574	1570	899	998
s_2116	1097	1072	1224	1009	1102	775	1327	689	1311	2044	1670	1458	890	816
s_2117	2293	3573	1960	3192	2383	2380	2973	2065	1615	2764	2929	3124	1598	2088
s_2118	2846	3452	2456	3636	2979	2926	3596	2213	1391	1889	3669	3491	1783	2290
s_2119	1446	1631	1147	1852	1383	1364	1934	1268	1258	1413	1801	2092	876	1098
s_212	1737	2386	1523	2456	1584	1826	1928	1518	1382	2198	2337	2384	1100	1747
s_2120	2991	3852	2623	3125	2785	2519	3485	2314	1929	2955	3827	4075	1942	2250
s_2121	1248	1533	1006	1126	461	734	600	528	1506	1829	1117	1683	620	800
s_2122	415	468	453	384	276	438	322	303	1086	1253	594	577	216	415
s_2123	1060	1095	673	1068	737	864	718	646	968	2167	975	1139	567	841
s_2124	1807	2255	1635	1995	1524	1729	1607	1199	1604	2353	2681	2703	1195	1433
s_2125	731	900	652	844	739	629	591	348	728	1559	1142	1081	524	628
s_2126	3049	3493	2061	3613	2203	2662	3248	2060	1524	1810	3794	4023	1867	2180
s_2127	3968	4735	3354	4447	3882	4078	5256	2717	1438	1970	5089	5332	2626	2927
s_2128	2332	2879	1767	2533	1930	2060	2025	1776	906	2043	2821	3129	1455	1809
s_2129	1198	1727	700	1141	696	1114	919	878	1089	1886	1092	1902	536	1074
s_213	1959	2320	1582	2600	1527	2028	2012	1529	986	2106	2344	2959	1184	1680
s_2130	1370	1727	1006	1629	935	1104	1295	1003	686	1440	1754	2476	836	1061
s_2131	722	636	468	595	553	572	607	595	1423	1863	824	1462	440	581
s_2132	1435	1805	1174	1865	1153	1537	1544	1286	808	1799	1623	2663	792	1433
s_2133	1144	1274	904	1012	899	944	1360	900	1090	1064	1227	1590	730	972
s_2134	2663	3247	2685	3586	2606	2581	3243	1868	1036	1957	3679	3355	1884	2001
s_2135	2545	3057	2111	2769	2400	2392	3382	1912	1278	1999	3352	3320	1822	1882
s_2136	2271	3388	2222	3198	2338	2402	2482	2219	721	1588	2988	3785	1456	2339
s_2137	2627	3177	2258	2647	2607	2182	3032	1790	1272	1552	3373	2842	1692	1942
s_2138	2728	3116	2324	3376	2711	2566	2826	2031	1138	1535	3354	3382	1882	2065
s_2139	2624	3119	2480	3579	2584	2381	2816	1800	1213	1744	3421	3368	1846	2109
s_214	2801	3364	2398	3515	2532	2473	3152	1893	817	1649	3407	3125	1674	2170
s_2140	723	652	646	608	616	765	849	465	460	1087	818	1006	386	442
s_2141	3496	4042	3125	4109	3318	3120	3914	2569	1188	2371	4319	4079	2453	2515
s_2142	1332	1492	1023	1411	1155	996	1816	1128	927	1058	1836	1956	942	996
s_2143	569	789	617	998	509	509	540	748	775	1317	811	1012	409	482
s_2144	7996	9916	7283	10250	7742	8140	9949	6503	4136	6795	10543	12115	5491	6201
s_2145	2555	1639	1613	2736	142	713	277	98	839	2317	1373	1135	740	701
s_2146	776	758	488	855	542	751	723	498	784	781	994	1428	514	513
s_2147	3850	4008	3071	3909	2036	2484	2430	1956	1586	3432	3574	4408	1801	2224
s_2148	1877	1366	1236	1824	83	466	124	142	952	1582	1142	1152	403	651
s_2149	2461	3105	2510	3330	2330	2180	3441	1921	1326	2162	3299	3022	1800	1805
s_215	3081	3318	2497	3511	2831	2635	3404	2205	930	1555	3870	3554	1824	2157
s_2150	1432	2330	1777	2443	4151	3237	3248	1943	1184	1359	3198	3227	1872	1636
s_2151	4082	4239	3584	4324	4046	3058	4472	2650	1462	2478	5424	4488	2638	2795
s_2152	598	1459	752	1485	2524	2313	2145	1338	847	2045	1909	1988	888	1287
s_2153	2735	2472	2426	2471	2228	1918	3175	1326	971	1731	3285	2656	1747	1456
s_2154	1555	2081	1456	2209	2554	2523	2763	1728	863	1525	2506	2838	1345	1603
s_2155	2109	2566	1666	2621	2113	2480	2840	1671	1271	2265	3106	3267	1546	1559
s_2156	1103	2712	1433	2914	7241	6423	6436	4055	1390	1984	3739	4511	2161	2849
s_2157	2343	5932	3781	8011	8541	9344	7928	4866	1156	2416	6515	7640	3631	4810
s_2158	547	1067	795	1030	1251	1144	1385	959	1053	1306	1044	1749	568	783
s_2159	3591	3313	2701	3321	3238	2452	3990	1887	1471	2333	4208	3867	2034	2224
s_216	2840	2394	2205	2314	1287	1497	1659	1301	1015	1608	2269	2689	1342	1318
s_2160	1213	2071	1708	2224	4361	3143	3674	1677	567	1240	3186	2706	1566	1645
s_2161	3252	3447	2797	4373	3127	3048	3930	2324	1361	2732	4279	3879	2251	2121
s_2162	3329	3445	2306	3509	3096	2771	3987	2101	826	2111	4038	3497	1874	2147
s_2163	1759	2737	1837	2691	2235	2052	2398	1843	1434	2803	2316	3384	1322	1872
s_2164	2315	3733	2124	3516	2317	2503	2858	2524	1224	1446	3292	3912	1545	2114
s_2165	1149	1358	1132	1580	1260	1240	1330	702	1325	2071	1678	1824	915	983
s_2166	2410	2493	2009	2648	2324	1918	2959	1614	926	1335	3020	2771	1511	1698
s_2167	1390	1508	1376	1559	1363	958	1390	971	929	1722	1797	2233	986	1023
s_2168	1574	1821	1243	2022	1369	1360	1576	1130	2141	3909	2224	1960	937	1268
s_2169	2468	2414	1754	2340	1861	1651	2591	1763	1235	2028	3002	2973	1373	1465
s_217	2838	3310	2583	3200	2600	3098	3304	2245	2222	4254	3973	4197	2047	2549
s_2170	1642	2493	1368	2841	1580	2091	2084	1607	1272	2003	2253	3027	1194	1555
s_2171	1870	2831	1616	2885	1962	2134	2168	2017	709	1228	2373	3016	1421	1653
s_2172	2629	3686	2388	3905	2613	3146	3305	2261	1020	1601	3472	3603	1902	2415
s_2173	1270	1468	1273	1725	1458	1361	1433	973	927	2235	1715	1990	871	942
s_2174	557	725	362	623	439	495	626	451	589	1062	732	840	366	495
s_2175	1255	1399	1180	1527	1134	1219	1177	1029	821	1331	1578	1653	907	1024
s_2176	1363	1519	1086	1720	1145	1292	1228	900	1202	1304	1700	2087	781	1016
s_2177	3853	4630	3734	4711	3646	3850	4511	3091	1714	3037	5229	4853	2908	2623
s_2178	3071	3886	2670	4042	3010	3293	3865	2622	972	2374	4378	4204	1793	2483
s_2179	813	699	584	894	856	626	694	591	845	1826	1005	1252	603	689
s_218	3434	4497	2841	4487	3425	3406	3883	2719	1507	2437	4485	4715	2217	2695
s_2180	1053	1424	1093	1395	856	940	1420	765	539	1302	1515	1640	735	936
s_2181	713	923	455	1070	528	779	627	536	803	1377	880	1163	618	708
s_2182	2089	2953	1689	2787	2023	2130	2259	1834	803	1637	2635	2876	1353	1567
s_2183	2470	2967	2174	3069	2461	2536	2953	2050	1091	2027	3445	3475	1759	1905
s_2184	2170	2954	2158	2332	2433	2184	2426	1658	975	1826	3029	2643	1548	1469
s_2185	1438	1774	1258	1601	1137	1308	1100	1063	1438	2524	1836	1894	832	1158
s_2186	2170	2559	2073	2584	1776	1803	2468	1592	965	1456	2747	2697	1438	1434
s_2187	1122	1664	884	1490	925	1219	1506	872	795	1525	1337	1652	743	1156
s_2188	3047	2891	2253	3057	2616	2351	2941	1666	1263	2837	3321	3305	1603	1990
s_2189	1019	1228	1010	1340	916	1022	1178	1053	936	2312	1570	2011	703	982
s_219	3183	4017	2641	4173	2875	3481	3366	2570	1243	1831	3743	4611	1879	2510
s_2190	1293	1498	1119	1541	1083	1152	1702	940	662	1327	1661	1929	870	884
s_2191	1965	2552	1737	2658	1957	2020	2632	1582	843	1492	2506	2896	1472	1608
s_2192	2369	3014	2117	2891	2606	2887	2834	2183	1414	1987	3237	3992	1760	2156
s_2193	1587	1535	1345	1529	1458	1251	1741	813	794	1071	2075	1640	1179	932
s_2194	503	535	370	617	546	527	438	529	570	1570	704	1086	262	517
s_2195	3124	3067	2530	3678	2632	2735	3290	2376	1970	2393	3455	3878	2106	2476
s_2196	1663	1976	1415	1806	1563	1814	2020	1527	1205	2114	2406	2432	990	1323
s_2197	710	887	517	741	612	650	871	661	1308	2285	837	1258	385	683
s_2198	1751	1599	1766	1575	1534	1374	1810	1104	855	1258	2324	2302	1151	1023
s_2199	417	538	396	708	351	317	481	320	978	1988	408	655	371	398
s_22	1980	2147	1992	2461	1710	1425	2159	1287	889	1529	2455	2636	1335	1306
s_220	2723	2830	2329	3169	2637	2813	2964	1806	1340	1931	3462	3749	1836	2166
s_2200	2736	2857	2604	2781	2647	2373	3172	1997	1009	1983	3816	3909	1812	1778
s_2201	1526	1964	1180	1963	1111	1467	1576	1623	1077	2539	1832	2426	1038	1329
s_2202	2932	3903	2809	3866	3053	2838	3497	1965	1716	2120	4193	3973	2090	2131
s_2203	4823	4737	4109	5006	4116	3800	5901	3102	1763	2791	5757	5624	3355	2867
s_2204	1193	1223	936	1264	1120	959	1187	990	619	1442	1549	1928	792	1077
s_2205	1458	1710	1199	1202	1812	1198	2170	1046	684	838	2211	1780	1300	973
s_2206	1280	1688	1238	1769	1577	1781	1940	1329	837	1600	1930	2257	1012	1244
s_2207	2449	3403	2072	3272	2273	2384	3017	1969	512	1542	2821	3209	1604	1962
s_2208	2167	2678	2129	2387	2735	2092	2966	2286	1445	2006	3131	3055	1584	1606
s_2209	2061	2603	1679	2404	1960	1939	2083	1759	1034	1165	2302	2542	1261	1478
s_221	744	952	538	929	626	637	887	566	877	1498	1168	1211	530	607
s_2210	2468	2664	1768	2588	2114	2064	2587	1854	1345	1978	2884	2935	1597	1658
s_2211	1796	2201	1565	2122	1790	2116	2040	1255	1180	1621	2447	2893	1378	1228
s_2212	3623	4375	2896	4463	3349	3818	4243	2821	1661	2305	4970	5574	2487	2827
s_2213	387	471	279	491	732	763	589	343	1246	1610	744	1425	369	488
s_2214	2370	2636	1739	2406	1899	2424	2148	1631	684	1012	2904	2895	1168	1443
s_2215	1113	1287	739	1247	716	1160	1036	808	1338	2386	1262	1687	633	966
s_2216	1238	1649	1241	1616	1422	1583	1476	1309	1029	2412	1900	2031	952	1278
s_2217	1339	2388	1358	2782	1307	1883	1623	1437	608	891	1774	2234	861	1398
s_2218	1282	1697	1353	1456	1583	1441	1612	1051	544	1131	1909	1671	932	1083
s_2219	538	571	558	663	658	477	841	536	813	1113	873	1141	490	538
s_222	1464	1713	1048	1593	1405	1453	1704	1010	1537	2721	1863	2306	1091	1136
s_2220	2661	3658	2214	3452	2305	3088	3227	2069	1195	2040	3558	3895	1749	2249
s_2221	1046	1061	780	1226	1144	824	1265	671	943	1530	1307	1475	822	838
s_2222	699	893	624	1289	661	780	757	676	427	982	951	1590	431	674
s_2223	1112	1508	843	2013	994	1258	1385	1040	411	858	1681	2023	710	1292
s_2224	1590	1791	1314	1882	1433	1558	1836	1115	452	979	1815	1938	953	1104
s_2225	1003	2031	760	1479	1407	1462	1630	1417	1044	1883	1604	2234	726	1212
s_2226	1762	1730	1273	1785	1447	1531	1723	1372	705	1914	1926	2384	877	1254
s_2227	1971	2659	1703	2872	2219	2326	3093	2201	1157	1927	2646	3138	1516	1893
s_2228	1832	2507	1807	2507	2394	2249	3107	1639	1013	2049	2841	2926	1463	1834
s_2229	1921	2720	1649	2728	1692	2193	2034	1544	1031	2166	2466	3180	1325	1535
s_223	2504	2709	2264	2741	2176	2068	2601	1640	1287	1835	2984	3282	1520	2007
s_2230	715	992	743	1138	704	648	773	548	447	986	1116	1101	599	619
s_2231	1545	1652	1275	1758	1504	1287	1890	948	577	1026	2103	1719	1064	995
s_2232	1272	1355	1296	1491	1226	1057	1399	886	848	1183	1704	1829	791	948
s_2233	757	1064	758	1355	573	821	781	734	1272	1929	1116	1858	543	849
s_2234	1464	1709	1178	1582	1369	1362	1755	958	815	1739	2151	2322	1213	1130
s_2235	2205	3341	1909	3501	2124	2659	2965	2218	763	1530	3337	3513	1482	1745
s_2236	2874	3502	2492	3377	2746	2650	3584	2056	1177	1873	3756	3970	2128	2113
s_2237	942	1421	844	1384	1020	1205	1247	815	930	1118	1574	1471	792	897
s_2238	1253	1360	1087	1328	1070	999	1390	813	443	1505	1347	1573	751	845
s_2239	2096	2146	2032	2113	2029	1866	2410	1570	823	1488	2575	2475	1313	1506
s_224	931	1244	794	1386	981	1042	864	969	1321	1746	1286	1556	735	1045
s_2240	2394	3459	2372	3270	2724	2403	2833	2393	1371	3107	3444	3565	1533	2184
s_2241	874	1174	710	1233	813	832	1154	605	664	1204	1295	1755	628	759
s_2242	502	769	293	798	558	734	679	470	665	1244	683	1140	378	531
s_2243	2575	3508	2002	3618	2330	2782	2865	2552	1257	2381	3333	3809	1606	1968
s_2244	46	34	31	17	28	32	47	28	37	59	36	35	19	29
s_2245	1292	1910	1209	2005	1208	1692	1589	1021	584	1109	1503	2318	961	1274
s_2246	3206	3372	2223	3326	2456	2566	3034	1958	1034	1626	3349	3836	1877	2030
s_2247	3799	4365	2900	4448	2960	3422	3668	2537	1197	2741	4995	4612	2231	2541
s_2248	1401	1727	1150	1605	1268	1356	1519	961	770	1191	1889	1832	804	1031
s_2249	2883	3160	2446	2802	2683	2738	3184	2010	1140	1846	3154	3041	1912	2243
s_225	2850	3031	2624	3156	2409	2349	2847	1660	968	1734	3140	3629	1784	1762
s_2250	1293	1280	977	1283	1198	1083	1388	955	1328	2070	1626	2328	724	1083
s_2251	667	969	440	710	634	795	749	529	850	1714	901	917	474	711
s_2252	840	815	597	1123	794	800	1045	668	1075	1504	1143	1609	649	946
s_2253	1182	1245	1062	1128	1272	1037	1480	849	866	1225	1510	1245	928	967
s_2254	1726	1664	1717	1877	1852	1770	2204	1326	657	1485	2433	1826	1291	1351
s_2255	1621	1960	1634	1957	1615	1392	1935	1166	1265	1710	2509	2695	1120	1283
s_2256	2289	2878	1781	2663	1801	2264	2315	1463	919	1645	2747	2901	1249	1600
s_2257	3950	4104	3023	4590	3950	3783	4153	2843	1324	2305	4709	4654	2401	2845
s_2258	1076	1288	939	948	1098	896	1361	803	971	1258	1539	1370	776	775
s_2259	1653	2055	1274	2187	1238	1455	1706	1112	1010	1609	1945	2295	942	1162
s_226	2865	3402	2513	3662	2521	2422	3222	2029	1572	2215	3716	4103	1944	2411
s_2260	2341	2232	1618	2721	1736	1957	1878	1324	1108	1449	2498	3010	1236	1498
s_2261	1102	994	685	1050	902	811	1149	591	1433	1737	1197	1669	544	760
s_2262	1771	2049	1435	1802	1663	1441	1718	1229	1003	1542	2351	2252	1084	1318
s_2263	2006	3063	1910	2726	1881	2149	2499	1752	1055	2367	3009	3231	1314	1669
s_2264	3597	4207	3577	4742	3499	3751	4265	2812	1582	2380	4748	5726	2251	2966
s_2265	2352	3224	1953	3048	1316	2184	2402	2134	1200	2025	2652	3580	1372	2258
s_2266	2401	4010	2434	3778	2186	2654	2971	2564	1292	2919	3046	4300	1477	2377
s_2267	2836	3519	2361	2922	1855	2447	3037	1789	1029	1627	2940	3094	1731	1776
s_2268	3285	4107	2429	3603	3035	2560	3638	2307	1401	2229	4141	3728	2131	2349
s_2269	1281	2095	1085	1968	1314	1409	1624	1254	1098	1908	1617	2178	822	1063
s_227	1929	1805	1727	1961	1428	1201	1948	1153	1074	1665	2379	2081	1258	1166
s_2270	1219	1315	1010	1414	1083	1025	1065	877	921	1745	1347	1761	918	831
s_2271	2582	2860	2294	2701	2573	2408	3596	2046	943	1451	3374	3226	1736	1858
s_2272	2292	2612	1600	2524	2228	1972	2502	1525	1148	1858	2638	2638	1615	1654
s_2273	2533	2889	2334	2794	2359	2135	2962	1995	1194	1888	3216	3185	1879	1643
s_2274	2287	2699	1966	2703	1916	2152	2688	1694	803	1663	3100	2976	1525	1803
s_2275	1740	2108	1496	2236	1607	1590	1598	1046	901	1871	1932	1989	984	1239
s_2276	735	808	568	816	501	549	824	484	1033	1293	899	976	525	607
s_2277	2136	2469	1715	2743	1827	2161	2346	1569	1117	1676	2783	3069	1195	1739
s_2278	1522	2329	1298	1936	1350	2107	2177	1695	679	1244	1840	2986	1091	1380
s_2279	809	867	723	1093	759	925	857	907	883	1205	1069	1066	608	903
s_228	2627	2702	2348	2259	2490	1525	2984	1715	556	1693	3350	2566	1575	1371
s_2280	1117	1399	991	1565	1195	1000	1298	927	845	1153	1404	1801	832	814
s_2281	1763	2030	1591	2124	1702	1874	1835	1433	976	2127	2228	2674	1154	1410
s_2282	1723	2108	1621	2406	1782	2074	1799	1449	986	2092	2306	2867	1192	1407
s_2283	901	813	789	878	784	563	756	706	1451	2002	1136	1240	552	687
s_2284	2757	2317	2490	2949	2595	1677	3333	1474	886	1617	3331	2777	1888	1472
s_2285	3353	3936	2895	3846	3257	2953	4385	2285	1004	1877	4706	4034	2417	2182
s_2286	2772	2796	2313	2583	2620	2319	2754	1511	1012	1996	3226	3101	1825	2078
s_2287	1775	2703	1569	2465	1883	1859	2102	1627	871	1872	2682	2492	1285	1505
s_2288	5234	6928	4544	5876	3919	4792	5194	3866	1762	3980	6267	6167	3413	3755
s_2289	1272	1627	891	1432	1136	1289	1527	923	785	1328	1728	1847	810	1069
s_229	2644	2510	2009	2369	2187	2066	2820	1663	1616	2314	2929	2685	1486	1901
s_2290	1730	2275	1388	2296	1404	1728	1938	1431	790	1562	2244	3186	1124	1457
s_2291	1796	2234	1578	2774	1742	1925	2031	1687	1155	2414	2446	2991	1270	1713
s_2292	2202	2506	2268	2985	2359	2014	2607	2059	769	1276	2921	2857	1558	1627
s_2293	688	904	816	749	663	690	903	711	865	1263	975	1409	594	568
s_2294	631	825	462	834	610	822	734	511	1018	1558	814	954	413	540
s_2295	1449	1524	1034	1663	1115	1140	1491	1133	864	1556	1902	1500	1016	988
s_2296	2294	2139	2005	2516	2018	1891	2503	1519	877	1619	2976	2720	1560	1357
s_2297	3857	4363	3485	4182	3476	3678	4423	3062	1423	2142	4776	4793	2629	2538
s_2298	2861	3755	2565	3107	3129	2960	3536	2106	1331	1816	4193	3906	1995	2225
s_2299	1732	2123	1354	1879	1787	1449	1902	1228	891	1821	2157	2445	1108	1434
s_23	1059	1268	880	1366	656	948	1011	811	1098	1382	1109	1588	577	864
s_230	808	847	556	926	628	839	909	713	695	1323	947	1165	589	533
s_2300	2951	3887	2670	3370	3124	2683	3695	2178	1345	2700	3915	4876	2050	2412
s_2301	1139	1691	1061	1296	1231	1395	1510	1110	803	1499	1648	2034	792	1038
s_2302	1001	1389	748	1501	978	972	1092	827	898	901	1321	1464	776	814
s_2303	2830	2887	2352	2696	2956	2550	3476	2105	1512	2335	3776	3248	1834	1944
s_2304	1710	1724	1250	1941	1488	1484	1967	1428	704	946	2216	2076	958	1146
s_2305	2010	2471	1740	2497	1976	2068	2318	1449	559	1597	2423	2446	1278	1738
s_2306	2636	2753	2520	2859	2324	2338	2862	2058	1304	2462	3501	2986	1781	1982
s_2307	2827	3385	2302	3206	2749	2525	3427	2155	1210	1584	3813	3533	1837	2076
s_2308	2183	2232	1851	2082	1781	1516	2331	1655	1121	1277	2829	2484	1447	1331
s_2309	1176	1436	889	1687	1097	1251	1503	1071	1630	1940	1493	1939	718	1354
s_231	1106	1559	937	1278	838	1065	1301	938	1139	2224	1545	1692	782	1049
s_2310	2823	3707	2634	3829	2696	3124	3542	2139	1245	3022	3623	4071	2051	2609
s_2311	1678	2132	1630	2273	1698	1550	2143	1487	998	1999	2326	2730	1256	1389
s_2312	2160	2639	1826	2500	2046	2312	2305	1557	866	1124	2811	2711	1560	1684
s_2313	3209	3601	2748	3439	3066	2786	3879	2281	1277	1981	4310	3982	2152	2223
s_2314	865	794	868	1018	891	640	902	582	1035	2188	1356	1218	637	771
s_2315	3100	3621	3076	4559	3303	3035	4100	2529	1228	1934	4444	4553	2279	2798
s_2316	1062	1446	909	1819	983	1069	1259	1006	763	1553	1374	1791	858	1002
s_2317	679	373	538	509	717	440	729	273	732	1065	903	609	439	386
s_2318	1247	1628	1084	1488	1162	1565	1453	1227	757	1524	1728	1824	982	1095
s_2319	2937	3862	2248	3534	2659	2778	3003	2037	1016	1812	3486	3444	1914	1888
s_232	4170	4883	3803	4786	4332	3741	4882	3046	1483	4016	5725	5125	3173	3253
s_2320	1647	1903	1359	1985	1643	1674	2217	1361	807	1577	2495	2614	1167	1301
s_2321	5488	5277	3323	4642	1851	1933	2977	1568	1399	2758	4285	4161	2212	2177
s_2322	1289	1398	1111	1214	529	645	802	522	368	600	1202	916	713	645
s_2323	3257	3335	2461	3299	2777	2660	3107	1721	916	1893	3542	4202	2095	2040
s_2324	1842	1946	1343	1861	1411	1354	1900	1050	872	1631	1879	2246	916	1170
s_2325	2586	2932	1792	3535	2081	2563	3029	1964	798	1859	3186	3526	1843	1970
s_2326	3560	3749	3163	3538	3080	3182	3604	2728	1840	2382	4230	4376	2168	2178
s_2327	1028	1279	707	1321	969	1067	960	930	658	1235	1076	1566	585	1062
s_2328	2536	2775	1905	2480	2281	2067	3091	1648	561	1185	3125	2840	1563	1422
s_2329	1056	1316	1007	1064	915	887	1262	733	581	1327	1468	1128	714	915
s_233	2721	2835	2611	3339	2815	2406	3039	2162	1394	2544	3338	3159	1855	2320
s_2330	1390	1427	1296	2038	1280	1339	1463	985	785	2005	1898	1978	855	1060
s_2331	889	897	635	999	776	904	1083	567	810	1376	1122	1229	511	635
s_2332	785	1040	629	831	661	569	946	597	633	1115	1036	1208	463	609
s_2333	1649	1557	1379	2221	1423	1730	1606	1042	943	1334	1740	2077	1102	1167
s_2334	1859	1754	1516	1809	1816	1659	2004	1067	841	1624	2349	2486	1075	1421
s_2335	3296	2974	2616	3474	3072	2426	3538	2172	800	2593	4389	4219	2165	2295
s_2336	1284	1553	1131	1286	1260	1153	1191	1241	941	1221	1802	2231	782	952
s_2337	3057	3014	2782	3725	2724	2743	2973	1975	736	1868	3455	3173	2106	2003
s_2338	782	816	866	684	864	628	734	399	595	1442	1004	1047	612	550
s_2339	3596	3989	3067	4673	3243	2861	4165	2677	1253	2218	4310	4868	2413	2742
s_234	3065	3701	2604	3555	3062	2603	3208	2218	1336	2290	3881	2921	1847	2112
s_2340	846	717	613	975	782	843	925	574	850	1870	1179	1173	511	592
s_2341	1165	1668	781	1994	1204	1141	1355	1258	1102	1236	1583	1672	676	1230
s_2342	2278	2803	2043	2660	1982	2694	2992	1776	905	2177	3191	3329	1681	1822
s_2343	3026	3544	2705	3113	2943	2614	3927	1899	1255	2019	3784	3758	2068	2067
s_2344	2101	3195	2077	2687	2144	2127	2170	2013	1067	1823	2769	3628	1434	1927
s_2345	1038	1233	778	974	918	1110	1095	666	1526	2018	1241	1674	692	949
s_2346	1787	2199	1865	2127	2027	1694	2257	1503	808	1034	2444	2793	1568	1277
s_2347	2518	2580	2259	2738	2204	2188	2500	1653	828	1648	3091	3206	1711	1764
s_2348	781	845	674	1073	832	955	1115	800	610	920	1302	1657	556	906
s_2349	1997	3015	1719	2829	1938	2048	2213	1364	1020	1648	2664	2787	1343	1650
s_235	2763	3681	2601	3458	2674	2882	3250	2488	1013	2174	3687	4195	1917	2149
s_2350	1961	2582	1801	2972	1772	2006	2087	1530	1037	1540	2648	2658	1424	1566
s_2351	2865	3175	2450	3137	2748	2670	3057	2017	1220	1989	3940	3648	1821	2127
s_2352	1593	1821	1570	1818	1672	1545	1648	1138	1162	2273	2110	2331	1134	1240
s_2353	2432	2958	1756	2975	2376	2459	2700	2017	1573	2820	2897	3447	1469	2139
s_2354	1908	2261	1516	2311	1759	1791	2653	1612	842	1417	2448	3014	1399	1575
s_2355	1563	1976	1680	2417	1602	1572	2315	1337	2166	2956	1993	1986	1276	1492
s_2356	2759	4067	2328	4387	2688	3202	3361	2847	1204	2213	3467	4683	2029	2807
s_2357	376	702	295	561	453	334	539	313	926	1512	619	771	370	395
s_2358	2069	2356	1435	2628	1765	1910	2220	1433	876	1446	2644	2317	1359	1563
s_2359	1235	1207	926	1328	943	1338	1146	972	987	1520	1440	1754	750	988
s_236	615	955	561	759	610	682	761	739	1237	2305	1120	1507	510	747
s_2360	2110	2701	1731	2538	2005	2020	2682	1725	833	1259	2734	2628	1265	1525
s_2361	1124	1590	990	1671	1272	1677	1396	1197	664	1480	1751	1987	777	1006
s_2362	1508	2155	1435	2356	1542	2222	2205	1598	875	1348	2146	2467	1326	1576
s_2363	2417	2532	2065	2518	1939	2133	2370	1684	580	932	2928	3148	1533	1545
s_2364	3444	4617	3196	4259	3614	3843	4088	2964	2122	3472	4702	5820	2366	3252
s_2365	2934	3783	2409	3648	2712	3033	3361	2312	1175	2147	4005	3858	1900	2288
s_2366	1338	1696	1161	1429	1054	1349	1245	1108	1464	1973	1690	2727	923	1078
s_2367	2546	3004	2042	3298	2256	2816	3209	1864	1045	1842	3262	3676	1823	2144
s_2368	1510	2115	1504	1835	1758	1604	1780	1016	699	1080	2123	1961	1077	1224
s_2369	831	1384	696	1354	604	985	992	744	525	803	951	1307	651	774
s_237	1928	2495	1712	2378	1795	1743	2175	1493	1498	2675	2455	2605	1316	1629
s_2370	2956	3178	2638	2917	2957	2514	3644	2101	1422	2970	4080	3749	2302	1860
s_2371	4771	5268	4296	5379	4469	3551	5595	3231	1926	3183	6207	6584	3294	3508
s_2372	1429	2028	1433	1871	1072	1510	1654	1129	640	1272	1843	2101	850	1266
s_2373	1102	1387	871	1244	949	870	1174	687	486	618	1491	1591	663	852
s_2374	3917	4374	3596	4129	3418	3478	4409	3122	1425	2439	5355	4984	2708	2694
s_2375	1835	2412	1756	2417	2026	1992	2239	1548	802	1154	2410	3147	1445	1400
s_2376	804	847	499	952	517	841	686	472	1496	2512	1052	1304	464	735
s_2377	3002	4079	2877	4261	2812	2912	3482	2272	1150	1599	4014	4087	2096	2504
s_2378	1978	3286	1634	3537	2054	2328	2444	1759	882	1560	2705	3017	1461	1794
s_2379	867	1163	620	1179	463	831	681	706	1028	1645	985	1506	394	784
s_238	1300	1718	1177	1611	1332	1422	1534	1136	480	959	2051	1805	1064	1101
s_2380	1873	2124	1472	2238	1527	1461	1727	1255	860	1730	2231	2335	1069	1414
s_2381	1178	1405	1089	1517	956	936	1270	876	549	1720	1460	1762	719	896
s_2382	964	919	767	1155	1012	834	1097	581	1113	2117	1345	1475	729	683
s_2383	2591	3773	2019	3314	2434	2635	3060	2273	868	1811	3079	2973	1545	1968
s_2384	1144	1394	993	1311	1145	1312	1272	996	685	796	1442	1380	881	929
s_2385	1739	1961	1292	1854	1616	1473	2053	1158	909	1253	2344	2682	1081	1202
s_2386	1935	2364	1430	2042	1720	1873	2286	1507	1248	1668	2362	2494	1322	1434
s_2387	2190	3136	2155	3038	2081	2482	2355	1643	1570	2429	2771	2963	1345	2042
s_2388	1016	1297	792	1123	813	1007	952	786	969	1488	1056	1608	621	762
s_2389	2379	2992	1922	2396	2102	2233	3158	1778	1032	1539	3275	2813	1437	1693
s_239	1040	1326	884	1730	1043	1109	1244	879	850	1646	1429	1708	835	1102
s_2390	177	151	125	179	157	155	173	120	44	133	223	213	109	131
s_2391	1277	1533	1096	1290	1158	1006	1327	984	903	1157	1739	1620	902	1023
s_2392	3534	4554	3194	3797	3572	2861	4173	2443	880	2148	4484	4498	2304	2318
s_2393	1846	1945	1665	2044	2355	1853	2317	1767	654	1624	2699	2664	1562	1285
s_2394	522	750	607	1011	675	652	641	501	855	1985	809	1353	524	560
s_2395	772	791	494	878	689	704	672	468	1849	2786	1061	1609	563	926
s_2396	2061	2944	1552	3118	1977	2298	2478	1852	878	1961	2804	3010	1274	1837
s_2397	9126	10749	7453	9832	8239	8950	9911	7290	3372	5805	12175	11852	5751	6388
s_2398	1160	1269	1018	1181	902	979	1253	750	932	1439	1561	1461	770	838
s_2399	4953	5760	3966	5470	4492	4637	5060	3274	2594	3723	6178	5682	3276	3376
s_24	4870	6093	4786	5453	4969	4159	5505	3562	1924	3302	6918	6297	3217	3839
s_240	1107	1654	808	1532	1033	1465	1019	1087	800	1999	1384	1963	775	1124
s_2400	3790	4609	3034	4856	3479	4170	4873	2724	1773	2461	5071	5542	2756	3024
s_2401	2973	3405	2553	3960	3060	2468	3234	2121	1193	1962	3842	3491	1863	2144
s_2402	2501	4297	2324	3772	2728	3413	2963	2338	1290	2076	3350	4738	1771	2650
s_2403	4479	6014	4088	5221	4422	3732	5242	3470	1984	3485	5963	5274	2995	3522
s_2404	3571	4498	3129	4466	3333	3452	3882	2598	1115	2620	4737	4681	2208	2769
s_2405	4953	5760	3966	5470	4492	4637	5060	3274	2594	3723	6178	5682	3276	3376
s_2406	9126	10749	7453	9832	8239	8950	9911	7290	3372	5805	12175	11852	5751	6388
s_2407	1160	1269	1018	1181	902	979	1253	750	932	1439	1561	1461	770	838
s_2408	3790	4609	3034	4856	3479	4170	4873	2724	1773	2461	5071	5542	2756	3024
s_2409	3364	3396	2738	2979	3203	2746	3931	2105	1115	2278	4485	3286	2144	2162
s_241	1721	2388	1508	2572	1663	1721	1996	1440	606	1536	2177	2647	969	1602
s_2410	1168	1450	1185	1639	1263	1170	1239	977	1143	1928	1982	1961	904	1089
s_2411	1411	1415	1160	1552	1563	1400	1587	1311	1067	1715	1878	1905	1090	1075
s_2412	3184	3970	2625	3316	2691	3085	3750	2032	680	1991	3714	3479	2060	2289
s_2413	3950	4727	3097	4892	3004	3457	4405	2948	1217	2436	4723	4538	2585	2901
s_2414	1482	1637	1210	1553	1423	1419	1545	1214	1417	1832	1764	2372	951	1255
s_2415	324	344	218	365	410	339	405	220	1254	2245	701	861	357	437
s_2416	385	413	469	434	563	377	495	300	834	1648	786	1044	399	566
s_2417	721	750	511	1010	771	720	928	737	1094	1361	1322	1160	567	679
s_2418	618	711	601	626	496	722	730	640	1148	1516	829	1241	479	748
s_2419	2419	3242	2147	2830	2675	2682	2915	1898	1067	2004	3326	4029	1705	2061
s_242	703	610	522	740	443	542	622	313	861	2056	954	771	502	514
s_2420	1062	980	993	998	1048	1050	1189	761	743	929	1546	1733	755	778
s_2421	3875	4580	3524	5015	3659	4115	4715	3168	1769	3676	4982	5137	2600	3094
s_2422	2510	2711	2011	2782	2707	2292	3165	1770	743	1564	3503	3103	1763	1980
s_2423	882	1136	694	964	786	603	964	691	1303	2021	1204	1539	587	671
s_2424	2736	3534	2757	3316	2646	2609	3326	1880	1012	1895	3551	3322	1795	2169
s_2425	2159	2722	1613	2499	1922	1913	2362	1470	735	1899	2530	3196	1239	1501
s_2426	3395	3053	3170	3632	3384	2580	3809	2222	1447	1960	4115	4072	2266	2161
s_2427	2511	3074	2318	3413	2574	2292	3237	2175	882	1613	3238	3037	1818	2013
s_2428	1799	2221	1289	2496	1746	1864	2003	1556	854	1714	2394	2754	1115	1403
s_2429	3289	4231	2441	3720	2793	2896	4114	2222	1407	2137	4513	3946	2316	2341
s_243	4143	5590	3292	5848	3672	4963	4984	3767	1416	2785	5111	6445	3107	3864
s_2430	1848	2395	1407	2317	1998	1775	2141	1100	596	1630	2515	2608	1407	1387
s_2431	2940	3709	2939	3677	2967	2892	3432	2189	1201	1863	3884	4776	2190	2388
s_2432	4284	4514	4107	4390	3955	3824	4717	2750	1002	2254	5198	4951	2878	2694
s_2433	2893	2860	2455	3198	2513	2540	2981	1809	724	2069	3461	2928	1723	1994
s_2434	3033	3418	2587	3777	2719	2488	3377	2251	1306	1840	3592	3865	2042	2093
s_2435	4675	5858	3902	5510	4442	4063	5351	3645	1731	2876	6093	6063	3432	3676
s_2436	2022	1758	1746	1874	2021	1404	2259	1110	399	1224	2171	2176	1446	829
s_2437	2541	2764	2063	2848	1933	2205	2433	1813	874	1760	2879	3009	1532	1654
s_2438	2120	2721	1985	2671	2250	2435	2373	1971	866	1933	3109	3173	1492	2034
s_2439	4091	4524	3338	4577	3895	3214	5006	3034	979	2951	5684	5143	2653	2594
s_244	4162	5050	3551	4285	3461	3565	4230	3273	1249	2140	5096	4654	2487	2798
s_2440	1739	2418	1346	2841	1409	1904	2263	1598	652	1425	2252	2735	1039	1559
s_2441	2338	2089	2114	1917	2195	1698	2594	1751	569	1347	2787	2670	1528	1441
s_2442	2309	3598	2044	3715	2144	2733	2737	1940	814	1508	3413	3108	1620	2072
s_2443	1821	2481	1922	2813	2174	1999	2601	1459	487	1058	2756	2799	1354	1590
s_2444	2390	3366	2391	3490	2378	2340	3008	1854	802	1921	3372	3278	1702	1945
s_2445	3465	4545	3227	4442	3360	3370	4544	2818	1093	2552	5109	4917	2560	2689
s_2446	2184	2863	2071	2855	2212	2384	3026	1928	1228	2220	2886	2946	1613	1760
s_2447	3743	4493	3286	3978	3617	3152	4378	2781	1451	2080	4655	4836	2609	2488
s_2448	2534	2011	2162	2319	2449	1882	3158	1706	649	1456	3240	2123	1773	1342
s_2449	3410	4603	3016	4480	3454	2999	4606	2801	1210	2288	4767	5116	2398	2461
s_245	1031	1119	797	1179	755	796	916	706	1509	2171	1270	1637	549	865
s_2450	2292	2452	2529	2491	2189	2069	2786	1341	636	1250	3039	2575	1648	1561
s_2451	3270	3536	2580	3523	3043	2753	3642	2305	1284	1685	4064	4023	2171	2187
s_2452	2685	3682	2777	3888	2509	2644	3384	2727	1171	1766	3513	3694	1725	2401
s_2453	2389	2851	2209	3000	2338	2542	3025	1551	952	1771	3499	3353	1689	1933
s_2454	2984	4180	2500	3914	2629	3037	3316	2154	1198	1995	4025	4107	2028	2202
s_2455	4578	4971	4194	4856	4193	3957	5609	3410	1425	2958	6093	5576	3064	2913
s_2456	3256	4370	2903	4392	3398	3127	4787	2601	980	2190	4726	4512	2440	2443
s_2457	2261	2257	1615	2396	2040	1637	2348	1487	537	1335	2491	2354	1419	1365
s_2458	2648	3367	2491	3164	2860	2628	3411	2400	936	2456	4119	2955	2201	2267
s_2459	3289	3634	2611	3412	2703	3264	3323	2403	1008	2061	3839	4041	1894	2329
s_246	3041	2323	2485	2563	2794	2041	3062	1586	1443	1979	3677	3583	1858	1832
s_2460	3113	2638	2799	2812	2777	2366	3502	1800	1128	1909	3736	3998	2150	1689
s_2461	3124	3997	3069	3623	3076	3109	3869	2549	1200	1887	4482	3999	2254	2381
s_2462	2689	3803	2369	3122	2609	2752	3112	2005	867	1726	3892	3745	1732	1975
s_2463	4359	5640	3601	5959	3822	4530	4808	3982	1727	2715	5052	5624	2667	3635
s_2464	2779	3410	2677	3404	2634	2613	3436	2334	1114	2193	3838	3876	1952	2251
s_2465	4258	4379	3202	4555	3451	3314	4802	2807	1600	2369	5350	4979	2759	2632
s_2466	2933	3512	2956	3350	3043	2758	3696	2267	1179	2005	4096	3404	2141	2390
s_2467	3826	4755	3449	4801	3540	3421	4466	2881	1331	2731	4643	5232	2699	3049
s_2468	3951	5125	3446	5825	4021	4551	4501	3589	1278	3478	5421	6348	2863	3547
s_2469	2172	3281	2097	3387	2020	2200	2631	1631	861	1767	2637	3058	1380	1667
s_247	545	731	389	765	316	377	537	468	1211	2303	805	1013	313	603
s_2470	3137	3183	3073	3099	3189	2140	3332	2008	854	1794	3906	3501	2202	2023
s_2471	3179	4099	2911	4119	3243	3017	4023	2576	1052	2320	4719	4387	2337	2459
s_2472	1939	2273	1610	2389	1726	1938	1879	1126	823	1478	2484	2095	1205	1299
s_2473	3722	4706	3108	4098	3338	3399	4544	2635	1230	2144	4687	4834	2351	2572
s_2474	3954	4586	3486	4833	3756	3788	4692	2748	1425	2783	5397	4671	2746	2558
s_2475	2477	2590	1988	2584	1816	1891	2602	1454	698	1314	2996	2996	1699	1480
s_2476	3603	4224	3137	4237	3311	3435	3799	2808	1337	2336	4442	4957	2158	2660
s_2477	2682	3789	2490	3910	2622	2847	3626	2629	885	1735	3489	4278	1780	2445
s_2478	4352	5418	3532	5106	3713	4426	4745	3513	1505	2453	5258	5657	2702	3118
s_2479	3950	5092	3560	4796	3934	4076	4628	2880	1545	2705	4990	4771	2409	2782
s_248	929	1076	638	977	710	803	722	727	964	1913	969	1522	438	790
s_2480	3461	3503	3136	3676	3429	2467	4015	1822	1152	1814	3984	3451	2067	1935
s_2481	4199	5497	3297	4856	4025	4279	4818	3241	1463	2617	5142	5414	2716	2916
s_2482	4155	5596	3606	5780	4024	4666	5021	3338	1392	2545	5275	6242	2751	3457
s_2483	4701	5596	3864	5347	4307	4362	5276	3620	1640	2712	5248	6362	3100	3414
s_2484	3760	5047	3626	4962	3484	4056	5012	2678	1722	2796	4944	4799	2700	2821
s_2485	2798	3551	2200	3356	2240	2677	2879	2164	836	1829	3428	3736	1871	2326
s_2486	2878	2809	2084	3250	2224	2629	3005	1872	954	1443	3478	3664	1569	1776
s_2487	3549	3871	3449	3689	3553	3059	3893	2596	1231	2666	4612	4049	2266	2352
s_2488	3750	4891	3229	4815	3405	3423	4265	2645	1538	1996	4936	4424	2431	2784
s_2489	5432	5495	4625	5559	4956	4770	6133	3333	1861	3701	7042	6346	3689	3608
s_249	1091	1672	978	1556	1098	1263	1371	1032	723	1982	1472	1587	927	1046
s_2490	4242	4880	3339	4533	3527	3796	4016	3095	1417	2305	5133	4643	2791	2702
s_2491	5588	6674	4829	6303	5617	4421	6698	3433	2356	4154	7232	6768	3925	4061
s_2492	4415	5437	3809	4868	4081	3706	5111	3209	1196	3083	5472	5212	2776	2771
s_2493	4615	5147	4270	5399	4220	3958	5399	3107	1604	3127	5944	5976	3217	3205
s_2494	5155	5903	3678	6074	4481	4651	6356	3695	1722	3112	6716	6528	3207	3444
s_2495	4354	5101	3750	4184	4188	3904	5177	3269	1376	2245	5430	5414	3115	2842
s_2496	4573	6118	3851	6092	4636	4309	5422	3854	1478	2998	6666	6300	3094	3581
s_2497	7637	8240	6276	8595	7509	6753	8788	5378	2825	4908	10270	8967	5242	5444
s_2498	5429	5945	4591	5619	5231	4281	6466	3854	1630	4112	6965	6947	3729	3753
s_2499	4251	5475	3855	5985	4115	4515	5794	3077	1619	2685	6000	7500	2902	3373
s_25	1293	1482	886	1656	898	1468	1331	831	388	954	1505	1707	1168	716
s_250	2138	2591	2089	2730	2429	1926	2480	1440	1207	1320	2746	3219	1501	1715
s_2500	3832	5386	3462	5023	3383	4101	4348	2797	1798	2234	5304	5223	2501	3202
s_2501	3710	4898	3521	5242	3408	4170	4810	2984	1096	2016	5110	4708	2474	2925
s_2502	3612	3896	3227	4138	3104	3025	3643	2432	1073	1938	4544	4660	2219	2347
s_2503	3308	4329	3091	4118	3127	3480	3915	2681	900	1818	4102	3972	2083	2866
s_2504	5352	7159	5333	6161	5475	5528	6439	4486	1955	3552	7340	6961	4021	3796
s_2505	2802	3976	2094	3942	2613	2926	3685	2681	854	1447	3697	3577	1722	2506
s_2506	3384	3577	2886	3858	2975	3419	4231	3004	1247	2524	4191	3917	2313	2303
s_2507	3710	4468	3109	4116	3540	3421	3789	2929	1460	2673	4176	4721	2304	2834
s_2508	4937	7008	4709	6949	4996	5188	6229	4155	1961	3957	6460	7448	3571	4475
s_2509	4205	5060	3614	5442	3879	3892	4842	3214	1903	2800	5107	5934	2693	3356
s_251	1025	1289	762	1452	981	1311	1200	759	1068	1107	1163	1568	688	890
s_2510	3085	4205	3115	3535	3045	3127	3757	2332	1312	2661	4133	3813	2351	2425
s_2511	5701	7289	5084	7722	5444	5968	6506	4781	2296	3499	7972	8477	3963	4965
s_2512	4180	5189	3798	5078	3916	3741	4924	3058	2364	3481	5762	5884	3010	3417
s_2513	4711	4953	3561	5034	4003	3886	5282	3279	1325	1881	5144	5653	2983	3019
s_2514	3288	4195	2930	4663	2792	3441	3837	2656	1221	2403	4053	4607	2253	2576
s_2515	4326	5922	3959	5930	4202	4211	4829	3476	1713	3573	5518	6493	3112	3301
s_2516	4478	5534	3617	5256	4246	4490	4765	3268	1883	2429	5803	6318	2948	3704
s_2517	4078	5071	4075	4461	3768	3605	4480	3140	1245	2470	5138	4787	2542	2814
s_2518	3960	4221	3242	4449	3747	3219	4630	2670	1551	1857	4999	4980	2592	2546
s_2519	2940	3875	2456	3644	2454	3193	3512	2914	1238	2249	3574	4021	1778	2612
s_252	2465	3054	2036	2893	2270	2567	3276	2113	1082	1837	3155	4035	1659	2106
s_2520	3140	4133	2650	4296	3164	2997	3506	2078	1224	2688	4212	3653	2011	2309
s_2521	3559	4630	3150	4308	3661	3094	3941	2737	1118	2256	4823	4451	2592	2689
s_2522	8416	9405	6997	10656	7657	7921	9791	6309	3133	5327	10291	9824	5763	6176
s_2523	5586	6074	4802	5751	5062	4758	5664	4111	2219	3843	6657	6721	3469	4000
s_2524	5091	6740	3802	6030	4701	4360	5874	4385	2092	2800	6285	6816	3197	3763
s_2525	3967	4861	3336	4893	3858	4312	4416	2626	1328	2499	4757	5145	2533	3087
s_2526	4784	6153	4045	5864	4531	4384	5903	4027	1828	3227	5762	6184	2785	3858
s_2527	5077	6145	4838	6167	5431	4654	6405	3958	2499	3566	7039	7034	3951	3748
s_2528	4596	5105	3844	5069	4342	3976	4885	3512	1523	2805	5483	5272	2942	3194
s_2529	3895	4345	3548	4068	3710	4027	4929	3067	1455	3156	5581	4519	2630	2571
s_253	3247	4175	3063	4464	3019	3147	3866	2499	890	2541	3963	4628	2241	2567
s_2530	4339	6107	3922	6406	4250	4278	5629	3495	2008	2963	5864	6116	3100	3714
s_2531	5449	5991	5122	6316	5451	4526	5753	3684	2081	4187	7259	6756	3777	3766
s_2532	2896	3745	2225	4752	2297	2991	3532	2295	1156	2590	3876	4374	1885	2511
s_2533	2883	3597	2307	3894	2294	2652	2915	1989	781	1936	3606	4046	1733	2170
s_2534	5223	7021	4437	6662	5423	4841	5937	4463	1765	3577	6769	7688	3599	4478
s_2535	5254	5462	4331	5920	4945	4489	6569	3765	1823	3993	7235	5969	3483	3381
s_2536	3641	4366	3334	4484	3585	3563	4375	3021	979	2161	4550	4487	2530	2696
s_2537	4739	5984	4509	6467	4235	4376	5731	3858	1939	2905	6308	5984	3262	3664
s_2538	2694	3098	2329	2873	2963	2280	3796	1924	990	1730	3774	3458	1957	1648
s_2539	2779	3529	2352	3248	2521	2854	3027	2425	902	1689	3148	3291	1768	2422
s_254	1986	3094	1662	3191	1595	2134	1997	1807	1317	2268	2592	2731	1092	1722
s_2540	3181	4125	2529	4041	3391	2974	3831	2533	945	2171	3814	4268	2585	2431
s_2541	4331	5211	3870	4464	3687	3380	4561	3232	1801	2381	5154	5094	2589	3196
s_2542	4101	4898	3506	5132	3956	4022	4550	3078	2060	3092	5541	5346	2833	3129
s_2543	2532	2767	1921	3095	2338	1991	2770	1420	643	1566	3063	2925	1503	1661
s_2544	2680	3011	2197	2811	2732	2306	3037	1814	984	2093	3396	2923	1806	1843
s_2545	2612	3589	2378	3932	2677	2819	2885	2419	708	1564	3086	3565	1592	2190
s_2546	5000	5729	4388	5849	4543	4684	5374	3490	2284	2500	6026	5742	3268	3146
s_2547	4581	5877	3720	5688	4219	4527	5296	3349	1551	2817	5618	6334	3039	3130
s_2548	2886	3209	2356	3924	2747	2777	3474	1999	1044	1518	3530	3979	1888	2268
s_2549	5785	5598	4986	6169	5731	4869	6613	3877	1852	3097	7477	5973	4275	3403
s_255	964	1095	823	1356	981	909	1020	880	855	1901	1418	1713	616	878
s_2550	4043	4845	3386	4623	3684	3374	4901	2791	1652	2084	5085	4964	2438	3147
s_2551	3417	4780	2813	4894	2808	3207	4026	2717	1757	2316	4264	5052	1986	2814
s_2552	2738	3887	2485	3718	2813	2794	3391	2198	1044	1938	3417	3693	1773	2119
s_2553	3661	5636	2998	5452	3858	4162	4619	2921	1742	2100	4614	5946	2564	3243
s_2554	3211	3833	2607	3547	2931	2838	3990	2441	1035	1921	4234	4121	2104	2557
s_2555	2596	3210	2481	3073	2489	2816	3308	2159	1027	1248	3537	3323	1965	1941
s_2556	2248	2987	1840	2893	2066	2375	2572	2401	903	1345	2660	3399	1509	1910
s_2557	4829	5414	3654	5757	4140	4285	5544	2921	1673	2911	6264	6058	3099	3223
s_2558	2937	4604	2632	4523	3045	3461	3467	2676	1220	2083	3878	4927	1823	2772
s_2559	5477	6478	4521	6513	5304	4748	6376	3887	2155	3585	6848	7485	3605	4043
s_256	2417	3707	2397	3673	2531	2608	2528	2661	1222	1769	3431	3786	1575	2264
s_2560	3002	3539	2703	3648	3154	2826	3318	2383	1055	2377	3759	3918	2221	2416
s_2561	2754	3248	2673	3024	2721	2491	3089	2162	936	1961	3399	3638	1879	1793
s_2562	4283	4952	3627	5115	3876	4250	4700	3438	1539	2794	5457	5545	2883	3188
s_2563	3045	4866	2358	5204	2971	3905	4054	2850	1167	1507	3808	5479	2001	3010
s_2564	4162	4625	2924	4641	3556	3725	4925	3419	1696	2993	4825	5660	2706	3185
s_2565	2888	3535	2655	3687	2906	2604	3156	2004	1142	2603	3650	3881	1883	2250
s_2566	3893	4603	3088	4412	3536	3805	4825	3288	1767	2521	5136	5267	2714	2805
s_2567	474	419	275	547	466	227	608	291	37	363	522	309	245	277
s_2568	3250	4229	2971	4091	2949	3205	3901	2280	938	2296	4382	3732	2078	2186
s_2569	3330	3921	2715	3999	3084	3510	3721	2432	1035	2508	4196	4589	2161	2608
s_257	253	271	145	233	200	346	202	202	814	2317	341	632	141	357
s_2570	2597	3705	2592	3318	2503	2428	3383	1932	1068	1951	3665	3394	1806	2297
s_2571	3677	4907	3407	4963	3667	3690	4520	2813	1579	2770	4984	5557	2560	2839
s_2572	3252	4099	2614	3974	2620	2851	3595	2278	1154	1630	4214	4033	2059	2266
s_2573	3501	4060	3123	4052	3007	3320	4241	2886	1290	2367	4274	4674	2342	2600
s_2574	2428	2681	2056	2680	2138	2024	2408	1588	735	1716	3016	3071	1480	1717
s_2575	7007	7986	5408	8080	6441	6124	7757	5192	2073	5457	8941	8772	4630	4882
s_2576	4210	4503	3595	4617	3664	3554	5017	2861	1657	3007	5230	4778	2766	2627
[truncated: 914 more rows]

## Sheet: Basal Mitophagy-Processed 
	High_Mitophagy_Vs_Unsorted_Basal	High_Mitophagy_Vs_Unsorted_Basal	High_Mitophagy_Vs_Unsorted_Basal	High_Mitophagy_Vs_Unsorted_Basal	High_Mitophagy_Vs_Unsorted_Basal	High_Mitophagy_Vs_Unsorted_Basal	Low_Mitophagy_Vs_Unsorted_Basal	Low_Mitophagy_Vs_Unsorted_Basal	Low_Mitophagy_Vs_Unsorted_Basal	Low_Mitophagy_Vs_Unsorted_Basal	Low_Mitophagy_Vs_Unsorted_Basal	Low_Mitophagy_Vs_Unsorted_Basal
	Rep1	Rep2	Rep1	Rep2	ave_Rep1_Rep2	ave_Rep1_Rep2	Rep1	Rep2	Rep1	Rep2	ave_Rep1_Rep2	ave_Rep1_Rep2
	Mann-Whitney p-value	Mann-Whitney p-value	average of all phenotypes	average of all phenotypes	Mann-Whitney p-value	average of all phenotypes	Mann-Whitney p-value	Mann-Whitney p-value	average of all phenotypes	average of all phenotypes	Mann-Whitney p-value	average of all phenotypes
gene			Given as Log2 FC	Given as Log2 FC		Given an log2 FC			Given as Log2 FC	Given as Log2 FC		Given an log2 FC
ABTB1	0.896149	0.153076	-0.0324518	-0.154595	0.145124	-0.0935236	0.785899	0.137492	-0.0648238	-0.103695	0.133794	-0.0842593
ABTB2	0.599139	0.00526308	0.0279111	-0.371536	0.0454731	-0.171812	0.331977	0.167783	-0.0826057	-0.197178	0.176651	-0.139892
AMFR	0.952178	0.86276	-0.00103894	0.0154076	0.700587	0.00718433	0.39915	0.969045	0.0488267	-0.0177906	0.599139	0.0155181
ANAPC11	0.176651	0.0144952	-0.253124	-0.470523	0.0545252	-0.361824	0.1132	0.0620139	-0.429239	-0.595434	0.0519187	-0.512336
ANKFY1	0.339058	0.00104802	-0.080823	-0.324689	0.00227678	-0.202756	0.643981	0.500435	-0.0255082	-0.143974	0.24293	-0.084741
ANKIB1	0.0260122	0.448168	0.146582	-0.0356721	0.346235	0.0554551	0.901733	0.604051	0.0271405	-0.0360333	0.654133	-0.00444638
AREL1	0.633896	0.726901	-0.163353	-0.0264777	0.491505	-0.0949154	0.00492894	0.851682	-0.281468	0.02383	0.0736817	-0.128819
ARIH1	0.000663317	0.0103266	-0.464192	-0.264188	0.000716615	-0.36419	0.0910648	0.570053	0.107997	-0.0383372	0.360877	0.03483
ARIH2	0.346235	0.00695999	0.0610301	-0.181293	0.133794	-0.0601316	0.0208496	0.721611	0.137706	0.0149361	0.131974	0.0763209
ARMC5	0.210438	0.360877	-0.0950096	-0.0441797	0.151057	-0.0695947	0.974671	0.482661	-0.00802638	-0.11173	0.66948	-0.0598782
ASB10	0.411092	0.929722	-0.0680031	0.0126761	0.383557	-0.0276635	0.997185	0.705822	0.0044548	-0.0635592	0.813152	-0.0295522
ASB11	0.24293	0.495959	0.0620803	0.0408656	0.20034	0.051473	0.857218	0.700587	0.0447993	-0.053213	0.980299	-0.00420684
ASB13	0.912916	0.52313	-0.000446814	-0.0368885	0.695366	-0.0186676	0.391306	0.245788	0.0469173	-0.104518	0.695366	-0.0288005
ASB14	0.824119	0.288298	-0.0698961	-0.0522248	0.473905	-0.0610604	0.0536445	0.00227678	-0.150637	-0.24355	0.00148023	-0.197093
ASB15	0.124886	0.0311247	-0.110432	-0.12807	0.0144952	-0.119251	0.20283	0.275676	-0.0612187	-0.137518	0.151057	-0.0993683
ASB16	0.0783463	0.0237402	0.101733	-0.173644	0.594245	-0.0359553	0.147081	0.574854	-0.0910712	0.0358019	0.700587	-0.0276347
ASB17	0.690159	0.130173	-0.0324486	-0.0996551	0.21825	-0.0660519	0.153076	0.608981	-0.0851803	-0.0456706	0.245788	-0.0654255
ASB18	0.110024	0.213019	0.105064	-0.167261	0.86831	-0.0310988	0.423244	0.851682	-0.072729	-0.0261699	0.705822	-0.0494494
ASB2	0.456658	0.00858388	0.00181797	-0.156186	0.124886	-0.0771839	0.840633	0.27258	-0.00906255	-0.157504	0.27258	-0.0832832
ASB3	0.111603	0.21825	0.0875145	-0.091306	0.907322	-0.00189575	0.143186	0.565272	0.077428	-0.0687474	0.89057	0.00434028
ASB4	0.197871	0.56051	0.08849	-0.0543775	0.46956	0.0170563	0.73752	0.1132	0.0180545	-0.133784	0.339058	-0.0578646
ASB5	0.780479	0.311312	-0.0212128	-0.0530176	0.339058	-0.0371152	0.997185	0.726901	-0.0216575	0.0168194	0.94656	-0.00241905
ASB6	0.929722	0.0425119	-0.00672495	-0.114302	0.118098	-0.0605136	0.153076	0.0189774	0.0807906	-0.17636	0.298017	-0.0477845
ASB7	0.478272	0.288298	0.0344419	-0.0474733	0.796771	-0.00651573	0.163477	0.41917	0.0985103	-0.0846616	0.86276	0.00692435
ASB8	0.46956	0.151057	-0.0878578	-0.0828339	0.1132	-0.0853458	0.353508	0.565272	-0.0618466	-0.0611284	0.288298	-0.0614875
ASB9	0.339058	0.074826	0.1639	-0.136338	0.66948	0.0137812	0.159254	0.46956	-0.0798169	-0.0500977	0.167783	-0.0649573
ATRX	0.478272	0.00932306	-0.0446659	-0.267316	0.00549706	-0.155991	0.000972114	0.304616	-0.281291	-0.200919	0.0197079	-0.241105
BACH1	0.711072	0.143186	0.0153493	-0.139103	0.245788	-0.061877	0.427341	0.26646	0.0442327	0.0628607	0.210438	0.0535467
BACH2	0.684967	0.758907	0.0183563	-0.0079082	0.991556	0.00522405	0.952178	0.980299	0.000654698	-0.00992979	0.980299	-0.00463754
BARD1	0.0454731	0.0581695	-0.19219	-0.404508	0.0403995	-0.298349	0.119767	0.00537892	-0.456782	-0.39042	0.00858388	-0.423601
BCL6	0.0519187	0.00217203	-0.147959	-0.241748	0.00287332	-0.194854	0.41917	0.692761	-0.060015	0.0677196	0.997185	0.00385234
BCL6B	0.896149	0.324992	-0.0217226	-0.0724777	0.491505	-0.0471001	0.215623	0.41512	-0.0783338	-0.120892	0.108463	-0.0996131
BFAR	0.00932306	0.137492	-0.183748	-0.179061	0.0114251	-0.181405	0.0147812	0.0692466	-0.166043	-0.152192	0.0114251	-0.159117
BIRC2	0.000735247	0.00386158	-0.356705	-0.278694	0.000663317	-0.3177	0.000646386	0.014214	0.503549	0.332037	0.000878816	0.417793
BIRC3	0.570053	0.579674	0.0250098	0.0342682	0.411092	0.029639	0.527731	0.176651	0.0334445	-0.127665	0.383557	-0.0471102
BIRC7	0.324992	0.0200822	0.0508068	-0.154484	0.684967	-0.0518384	0.20034	0.594245	-0.113449	0.038125	0.824119	-0.0376619
BIRC8	0.0610336	0.952178	-0.142185	0.000301838	0.20283	-0.0709417	0.0390412	0.353508	-0.130575	-0.0786496	0.0650332	-0.104613
BMI1	0.969045	0.215623	-0.00923879	-0.0704578	0.318104	-0.0398483	0.391306	0.307952	-0.0737565	-0.113022	0.360877	-0.0933895
BRAP	0.269508	0.00250027	-0.162288	-0.245896	0.00549706	-0.204092	0.00806435	0.100918	-0.389009	-0.241607	0.00212133	-0.315308
BRCA1	0.0212428	0.0807672	-0.172899	-0.295317	0.0478064	-0.234108	0.0725517	0.00329654	-0.387709	-0.557924	0.00586568	-0.472816
BTBD1	0.41917	0.495959	0.0633636	-0.034116	0.674627	0.0146238	0.427341	0.969045	-0.0402762	0.0271144	0.985927	-0.00658091
BTBD10	0.952178	0.291514	0.000919725	-0.0680437	0.608981	-0.033562	0.124886	0.41917	-0.111829	-0.0470886	0.123161	-0.0794589
BTBD11	0.896149	0.532354	-0.0151946	-0.0562739	0.664349	-0.0357343	0.165619	0.574854	-0.117986	-0.0743818	0.0591115	-0.0961837
BTBD2	0.89057	0.758907	0.0271699	-0.0212737	0.918514	0.00294811	0.604051	0.980299	-0.0296795	-0.00892731	0.879428	-0.0193034
BTBD3	0.193001	0.24293	0.0787677	-0.0701207	0.851682	0.0043235	0.165619	0.00840747	-0.0869589	-0.206346	0.0156692	-0.146653
BTBD6	0.0519187	0.879428	-0.149051	0.00722959	0.116447	-0.0709108	0.565272	0.21825	-0.0479692	0.0628093	0.935331	0.00742004
BTBD7	0.846154	0.0224613	0.0108116	-0.285014	0.0994607	-0.137101	0.86831	0.197871	0.0140287	-0.096037	0.452401	-0.0410041
BTBD8	0.589369	0.0364408	-0.0453258	-0.144004	0.368342	-0.0946649	0.52313	0.0128794	0.0306381	-0.223045	0.161355	-0.0962037
BTBD9	0.00175318	0.0432364	-0.267505	-0.194447	0.000947966	-0.230976	0.0397154	0.0241803	0.225773	0.210381	0.0289845	0.218077
BTRC	0.116447	0.0630072	-0.132059	-0.188745	0.0681728	-0.160402	0.0182707	0.443957	-0.19866	-0.133716	0.119767	-0.166188
CBL	0.991556	0.0470177	-0.00605016	-0.12867	0.0910648	-0.0673599	0.328472	0.0279628	-0.0946719	-0.162128	0.0169262	-0.1284
CBLB	0.435603	0.924116	0.0365073	0.00483257	0.50945	0.0206699	0.360877	0.169968	-0.0869299	-0.0919679	0.145124	-0.0894489
CBLC	0.935331	0.00695999	-0.0430864	-0.208693	0.0128794	-0.12589	0.896149	0.50945	-0.0298496	-0.113504	0.857218	-0.071677
CBLL1	0.0311247	0.879428	0.1437	-0.00232883	0.176651	0.0706854	0.918514	0.108463	-0.0816765	-0.11828	0.149059	-0.0999782
CCIN	0.957798	0.183527	-0.000927012	-0.126023	0.331977	-0.0634749	0.391306	0.0924232	-0.0448437	-0.137957	0.13937	-0.0914004
CCNB1IP1	0.0771582	0.00344976	-0.220375	-0.22281	0.00441445	-0.221592	0.0439714	0.00840747	-0.204048	-0.206008	0.00233087	-0.205028
CCNF	0.0610336	0.780479	0.107238	0.0160678	0.183527	0.061653	0.251576	0.513989	-0.0636693	-0.0453345	0.195425	-0.0545019
CGRRF1	0.0910648	0.0462399	-0.164317	-0.223443	0.00137572	-0.19388	0.20034	0.269508	-0.0761027	-0.0456657	0.240094	-0.0608842
CHFR	0.50945	0.130173	0.00878749	-0.216074	0.659233	-0.103643	0.123161	0.879428	-0.0907584	0.00285731	0.41512	-0.0439505
CISH	0.0118928	0.0105385	-0.215932	-0.164441	0.00192921	-0.190187	0.00386158	0.0832485	-0.247002	-0.152088	0.00222384	-0.199545
CNOT4	0.86276	0.0486062	-0.0599018	-0.107142	0.41512	-0.083522	0.411092	0.281939	-0.102722	-0.20828	0.487072	-0.155501
CPSF1	0.205344	0.00099683	0.0705509	-0.317269	0.00951651	-0.123359	0.20283	0.00238613	-0.0628993	-0.284964	0.00202318	-0.173931
CUL9	0.119767	0.0870859	-0.133585	-0.110553	0.0370767	-0.122069	0.623878	0.0572399	-0.0343777	-0.162437	0.0725517	-0.0984072
DCST1	0.0279628	0.570053	0.137323	0.0408092	0.0703343	0.0890661	0.478272	0.604051	-0.0357294	0.0284767	0.940944	-0.00362635
DDB1	0.00294022	0.423244	-0.282079	-0.415433	0.0260122	-0.348756	0.0228808	0.226268	-0.199614	-0.240689	0.0279628	-0.220151
DPF1	0.726901	0.551045	0.00880773	-0.0499579	0.473905	-0.0205751	0.873866	0.307952	-0.00193582	-0.153914	0.513989	-0.0779247
DTX1	0.43146	0.157174	-0.0397682	-0.120239	0.13937	-0.0800035	0.52313	0.716335	0.0332754	-0.0331995	0.86831	3.79549e-05
DTX2	0.193001	0.532354	-0.0772317	0.0423065	0.608981	-0.0174626	0.0572399	0.465237	-0.11157	-0.0532997	0.0650332	-0.0824348
DTX3	0.679789	0.716335	-0.0237885	-0.0234327	0.659233	-0.0236106	0.518549	0.339058	0.0343951	0.0602211	0.37211	0.0473081
DTX3L	0.096596	0.0937977	0.0763682	-0.138097	0.608981	-0.0308642	0.991556	0.780479	0.000592787	-0.100351	0.608981	-0.0498791
DTX4	0.205344	0.324992	0.0670808	-0.0483602	0.775069	0.0093603	0.163477	0.785899	0.0889733	-0.103166	0.504931	-0.00709644
DZIP3	0.796771	0.0250818	-0.0608292	-0.160043	0.0328176	-0.110436	0.969045	0.0351969	0.000713085	-0.218802	0.0554179	-0.109045
ECT2L	0.285107	0.604051	0.110925	-0.158201	0.711072	-0.0236376	0.807682	0.780479	0.0143881	0.022534	0.753542	0.0184611
ENC1	0.726901	0.829616	0.0240627	-0.0120549	0.83512	0.0060039	0.346235	0.79133	-0.0530277	-0.0514079	0.39915	-0.0522178
FANCL	0.207879	0.997185	-0.0751025	-0.102522	0.24293	-0.088812	0.0486062	0.753542	-0.169851	-0.00797995	0.407088	-0.0889155
FBXL12	0.79133	0.141268	-0.0617906	-0.0986626	0.118098	-0.0802266	0.79133	0.137492	0.0207398	-0.128255	0.251576	-0.0537576
FBXL13	0.321536	0.0403995	-0.060029	-0.195132	0.00599341	-0.127581	0.167783	0.0370767	-0.0887635	-0.323362	0.0311247	-0.206063
FBXL14	0.0951886	0.00549706	0.0939966	-0.186942	0.349859	-0.0464727	0.824119	0.403108	-0.0126065	-0.0726894	0.500435	-0.0426479
FBXL15	0.924116	0.0620139	-0.0356803	-0.211291	0.0883963	-0.123486	0.195425	0.012133	-0.119184	-0.398759	0.0295074	-0.258971
FBXL16	0.147081	0.178921	-0.0814157	-0.0865056	0.0671127	-0.0839606	0.66948	0.346235	0.0271522	-0.0629349	0.802222	-0.0178914
FBXL18	0.952178	0.294753	-0.00578137	0.0825611	0.307952	0.0383899	0.0370767	0.281939	-0.131055	-0.123618	0.0563228	-0.127336
FBXL2	0.518549	0.0439714	-0.138809	0.133524	0.997185	-0.00264237	0.0333991	0.360877	-0.128162	0.0586377	0.46956	-0.0347621
FBXL20	0.0620139	0.56051	0.135279	0.0327253	0.037722	0.0840023	0.997185	0.197871	-0.000914969	-0.0845604	0.335505	-0.0427377
FBXL3	0.546342	0.0502396	0.0426705	-0.116248	0.452401	-0.0367887	0.940944	0.775069	0.00719741	0.0360412	0.478272	0.0216193
FBXL4	0.000924375	0.0650332	0.621511	0.324779	0.00212133	0.473145	0.00322227	0.00773382	-0.680357	-0.547842	0.00244259	-0.614099
FBXL5	0.456658	0.0563228	-0.0367858	-0.163535	0.0260122	-0.10016	0.00757315	0.0339895	-0.243074	-0.248521	0.0101185	-0.245797
FBXL6	0.205344	0.00394912	-0.0763132	-0.248243	0.00244259	-0.162278	0.0660662	0.00971353	-0.184649	-0.277165	0.00526308	-0.230907
FBXL7	0.245788	0.0650332	0.0537114	-0.141694	0.20034	-0.0439911	0.307952	0.00159202	0.0532687	-0.293269	0.0175872	-0.12
FBXL8	0.285107	0.901733	0.0550077	0.00416533	0.851682	0.0295865	0.884996	0.395217	0.00118199	0.0436205	0.726901	0.0224012
FBXO10	0.79133	0.0714359	0.0119693	-0.08683	0.26646	-0.0374304	0.753542	0.980299	-0.0144735	-0.0254213	0.780479	-0.0199474
FBXO11	0.197871	0.108463	-0.0941602	-0.175483	0.137492	-0.134822	0.375902	0.802222	0.074897	-0.0302751	0.912916	0.022311
FBXO15	0.298017	0.375902	0.0742668	0.0444045	0.407088	0.0593356	0.335505	0.103884	-0.0696846	-0.191858	0.0681728	-0.130771
FBXO16	0.456658	0.604051	-0.02072	-0.0420129	0.73752	-0.0313664	0.551045	0.00612365	0.0321729	-0.246992	0.0264885	-0.107409
FBXO17	0.952178	0.119767	0.000572304	-0.115459	0.237282	-0.0574431	0.443957	0.0470177	0.0462514	-0.257348	0.248671	-0.105548
FBXO18	0.0486062	0.324992	-0.1261	-0.0592372	0.0432364	-0.0926686	0.0322448	0.991556	-0.142511	-0.0141269	0.13937	-0.0783188
FBXO2	0.106919	0.985927	0.1195	0.00402738	0.185863	0.0617639	0.43146	0.980299	0.0608752	-0.0337599	0.368342	0.0135577
FBXO21	0.364597	0.840633	-0.0633029	-0.156642	0.368342	-0.109973	0.220899	0.690159	-0.105003	-0.0646606	0.46956	-0.0848316
FBXO22	0.851682	0.298017	-0.0142501	-0.0788358	0.574854	-0.0465429	0.0105385	0.00639179	-0.225375	-0.2581	0.00386158	-0.241738
FBXO24	0.26646	0.105393	0.0631299	-0.124444	0.716335	-0.0306568	0.780479	0.570053	-0.0158568	-0.0495551	0.604051	-0.0327059
FBXO25	0.159254	0.321536	0.101975	0.0590375	0.102393	0.0805063	0.124886	0.328472	0.123943	-0.0672438	0.439769	0.0283495
FBXO27	0.174402	0.123161	-0.0862673	-0.190318	0.119767	-0.138293	0.342634	0.0591115	0.0519974	-0.182548	0.20283	-0.0652752
FBXO28	0.278796	0.102393	-0.0690016	-0.118288	0.0383768	-0.0936448	0.403108	0.879428	-0.0403548	0.0208979	0.807682	-0.00972844
FBXO3	0.118098	0.0502396	-0.125802	-0.161115	0.0333991	-0.143458	0.901733	0.0502396	-0.00866742	-0.182212	0.278796	-0.0954398
FBXO30	0.278796	0.599139	0.0224645	0.0268652	0.985927	0.0246648	0.349859	0.89057	-0.0781193	-0.0166725	0.353508	-0.0473959
FBXO31	0.0109739	0.00163098	-0.286952	-0.337548	0.000878816	-0.31225	0.339058	0.00192921	-0.11409	-0.330841	0.0030783	-0.222466
FBXO32	0.213019	0.237282	0.0740729	0.0633611	0.0714359	0.068717	0.301305	0.0417976	-0.0521838	-0.188692	0.0289845	-0.120438
FBXO33	0.13937	0.111603	0.101195	-0.183448	0.963421	-0.0411267	0.465237	0.700587	-0.0589187	-0.149508	0.161355	-0.104213
FBXO34	0.435603	0.00344976	-0.13643	-0.271402	0.00741548	-0.203916	0.0725517	0.228987	-0.171256	-0.106977	0.0328176	-0.139117
FBXO36	0.679789	0.0364408	-0.0446463	0.13724	0.181213	0.0462968	0.929722	0.131974	-0.0413739	-0.145402	0.0660662	-0.0933882
FBXO38	0.21825	0.185863	0.065438	-0.0825901	0.940944	-0.00857605	0.368342	0.0783463	-0.102143	-0.194041	0.193001	-0.148092
FBXO4	0.223572	0.0175872	-0.0744729	-0.177084	0.0454731	-0.125779	0.207879	0.690159	-0.0689236	-0.0236202	0.298017	-0.0462719
FBXO40	0.969045	0.0832485	-0.0176526	-0.086778	0.291514	-0.0522153	0.465237	0.997185	0.0453189	-0.0117978	0.579674	0.0167605
FBXO41	0.124886	0.00314954	-0.144572	-0.354063	0.00757315	-0.249318	0.0771582	0.907322	-0.162078	-0.0457897	0.331977	-0.103934
FBXO42	0.00352878	0.41512	0.172887	0.0448872	0.0153681	0.108887	0.0316805	0.0101185	-0.116724	-0.273551	0.00561754	-0.195137
FBXO44	0.307952	0.00422266	-0.0935998	-0.183055	0.0172539	-0.138328	0.0289845	0.0351969	-0.168686	-0.230149	0.0046141	-0.199418
FBXO45	0.0883963	0.169968	-0.139244	-0.169529	0.0910648	-0.154387	0.0295074	0.0671127	-0.121189	-0.185961	0.0260122	-0.153575
FBXO46	0.00360944	0.153076	-0.194406	-0.14804	0.00757315	-0.171223	0.0233071	0.0128794	-0.202358	-0.213364	0.00403846	-0.207861
FBXO5	0.742848	0.758907	-0.00260341	-0.025302	0.758907	-0.0139527	0.123161	0.785899	-0.0829343	-0.0242165	0.318104	-0.0535754
FBXO6	0.482661	0.151057	-0.0142995	-0.123054	0.176651	-0.0686768	0.769671	0.705822	0.0232227	-0.0337086	0.952178	-0.00524295
FBXO7	0.0545252	0.00155392	0.112557	-0.29091	0.0671127	-0.089177	0.291514	0.0447169	-0.0699681	-0.130208	0.0478064	-0.100088
FBXO8	0.769671	0.18822	0.0243798	-0.0748751	0.748189	-0.0252476	0.379717	0.304616	-0.0478167	-0.0805851	0.18822	-0.0642009
FBXO9	0.00130987	0.0383768	-0.243679	-0.181844	0.00222384	-0.212761	0.00991418	0.00858388	-0.149231	-0.2255	0.00233087	-0.187365
FBXW11	0.443957	0.633896	0.043309	-0.0261962	0.829616	0.00855641	0.0714359	0.0172539	-0.253963	-0.219084	0.0107542	-0.236524
FBXW2	0.391306	0.133794	-0.0391099	-0.121325	0.172174	-0.0802173	0.318104	0.0328176	0.0523744	-0.194397	0.197871	-0.0710113
FBXW4	0.628878	0.465237	-0.137003	-0.163537	0.570053	-0.15027	0.18822	0.106919	-0.0968212	-0.25635	0.176651	-0.176586
FBXW5	0.00412963	0.0048219	-0.24165	-0.343655	0.00137572	-0.292652	0.705822	0.223572	0.00193814	-0.135403	0.210438	-0.0667324
FBXW7	0.00099683	0.000878816	-0.347952	-0.477756	0.000663317	-0.412854	0.66948	0.785899	0.0555208	0.0168385	0.857218	0.0361797
FBXW8	0.952178	0.0951886	-0.0354893	-0.119301	0.335505	-0.0773954	0.957798	0.197871	-0.00266013	-0.10139	0.26646	-0.0520252
G2E3	0.0502396	0.478272	-0.108526	0.0485451	0.427341	-0.0299907	0.654133	0.901733	0.0276997	0.00811017	0.764283	0.017905
GAN	0.969045	0.114814	-0.0134417	-0.137271	0.205344	-0.0753562	0.0527757	0.884996	-0.105864	0.0318554	0.460936	-0.0370043
GMCL1	0.633896	0.38742	0.0487517	-0.151805	0.304616	-0.0515267	0.111603	0.83512	-0.149055	-0.0845681	0.391306	-0.116812
GTF2H2	0.570053	0.157174	0.048454	-0.301961	0.846154	-0.126754	0.974671	0.27258	-0.0252032	-0.208226	0.846154	-0.116714
GZF1	0.532354	0.427341	-0.0723268	-0.0444818	0.50945	-0.0584043	0.231729	0.153076	0.105943	0.0912209	0.153076	0.0985818
HACE1	0.758907	0.0591115	0.0479806	-0.305787	0.46956	-0.128903	0.183527	0.121455	0.128282	-0.134142	0.94656	-0.0029298
HECTD1	0.0193396	0.963421	0.183901	0.00970733	0.0305774	0.0968042	0.0311247	0.364597	-0.165	-0.0939287	0.00894665	-0.129464
HECTD2	0.427341	0.335505	-0.0590893	-0.120419	0.147081	-0.0897543	0.912916	0.726901	-0.0567608	0.0275726	0.813152	-0.0145941
HECTD3	0.0274637	0.00360944	-0.132424	-0.2304	0.00155392	-0.181412	0.304616	0.884996	-0.0539786	-0.0118849	0.342634	-0.0329318
HECTD4	0.0759848	0.0111975	-0.106774	-0.171831	0.00386158	-0.139303	0.26646	0.21825	-0.0684646	-0.0857214	0.116447	-0.077093
HECW1	0.145124	0.0425119	-0.143416	-0.127927	0.0136662	-0.135672	0.879428	0.674627	0.00425917	-0.0463738	0.732204	-0.0210573
HECW2	0.353508	0.0620139	-0.0607846	-0.186852	0.0736817	-0.123818	0.000856826	0.00625642	-0.271054	-0.254102	0.000814368	-0.262578
HERC1	0.0714359	0.0390412	-0.164132	-0.134667	0.0172539	-0.149399	0.0370767	0.732204	-0.119129	-0.0362549	0.0910648	-0.077692
HERC2	0.119767	0.0771582	-0.152977	-0.0983678	0.0383768	-0.125672	0.952178	0.633896	-0.0123553	-0.0481651	0.896149	-0.0302602
HERC3	0.613929	0.307952	0.0464969	-0.0708621	0.695366	-0.0121826	0.705822	0.0897226	-0.0224163	-0.144077	0.0795493	-0.0832465
HERC4	0.00386158	0.133794	-0.352075	-0.17714	0.00681384	-0.264607	0.153076	0.66948	-0.109767	-0.0903908	0.857218	-0.100079
HERC5	0.161355	0.901733	-0.0951845	-0.00423407	0.119767	-0.0497093	0.103884	0.851682	-0.0977925	-0.0484063	0.335505	-0.0730994
HERC6	0.0783463	0.0937977	0.144438	-0.15614	0.997185	-0.00585128	0.234494	0.00280781	0.0698788	-0.261836	0.0671127	-0.0959785
HIC1	0.156142	0.0951886	0.10764	-0.108147	0.997185	-0.000253575	0.628878	0.1132	0.0318884	-0.141915	0.298017	-0.055013
HIC2	0.215623	0.0447169	-0.0903656	-0.136798	0.0581695	-0.113582	0.24293	0.66948	-0.0896296	-0.0770702	0.163477	-0.0833499
HLTF	0.674627	0.24293	0.0390596	-0.095091	0.969045	-0.0280157	0.700587	0.237282	0.0477008	0.0608102	0.342634	0.0542555
HUWE1	0.969045	0.00537892	-0.0094326	-0.34996	0.0681728	-0.179696	0.0870859	0.0048219	-0.1975	-0.39657	0.00412963	-0.297035
IBTK	0.0279628	0.0284697	0.148992	-0.120756	0.628878	0.014118	0.86831	0.0478064	0.0120932	-0.198431	0.403108	-0.0931687
IPP	0.114814	0.884996	-0.11448	-0.00410555	0.18822	-0.0592926	0.368342	0.969045	-0.0425462	-0.0757338	0.448168	-0.05914
IRF2BPL	0.935331	0.0103266	-0.106301	-0.22952	0.0311247	-0.16791	0.628878	0.193001	-0.0522255	-0.105757	0.111603	-0.0789915
ITCH	0.119767	0.0328176	0.137197	-0.192292	0.813152	-0.0275474	0.608981	0.711072	-0.0413994	0.017417	0.918514	-0.0119912
IVNS1ABP	0.0241803	0.207879	-0.191823	-0.168851	0.00329654	-0.180337	0.223572	0.301305	0.0625091	-0.0431244	0.633896	0.00969234
KBTBD11	0.83512	0.213019	-0.0460113	-0.0812485	0.546342	-0.0636299	0.546342	0.342634	0.0297357	-0.0679792	0.705822	-0.0191218
KBTBD12	0.395217	0.46956	0.05403	-0.0409028	0.840633	0.00656358	0.0536445	0.00806435	-0.118725	-0.267194	0.00639179	-0.192959
KBTBD2	0.151057	0.0241803	-0.0876765	-0.239617	0.00431759	-0.163647	0.896149	0.0432364	0.00945909	-0.143597	0.223572	-0.0670691
KBTBD3	0.0425119	0.56051	-0.170333	-0.0999741	0.135633	-0.135154	0.278796	0.980299	-0.145679	0.0100665	0.360877	-0.0678064
KBTBD4	0.518549	0.096596	0.0282467	-0.191607	0.301305	-0.0816801	0.0714359	0.0116569	-0.119469	-0.275127	0.00710895	-0.197298
KBTBD6	0.541659	0.818631	-0.0447978	-0.00846931	0.857218	-0.0266335	0.375902	0.758907	-0.0579945	-0.0364211	0.608981	-0.0472078
KBTBD7	0.275676	0.135633	-0.0610622	-0.0885013	0.0358143	-0.0747818	0.633896	0.711072	-0.00336115	-0.000200732	0.63893	-0.00178094
KBTBD8	0.997185	0.829616	-0.153606	0.00791504	0.278796	-0.0728453	0.137492	0.0870859	-0.243185	-0.255512	0.0193396	-0.249348
KCNA1	0.0136662	0.0390412	0.15172	-0.228178	0.285107	-0.0382292	0.275676	0.220899	-0.0621269	-0.11577	0.0630072	-0.0889482
KCNA10	0.695366	0.695366	0.0151702	-0.0171941	0.974671	-0.00101193	0.18822	0.716335	-0.0870434	-0.0383566	0.395217	-0.0627
KCNA2	0.527731	0.349859	-0.0322787	0.0589607	0.940944	0.013341	0.213019	0.124886	-0.047157	0.0839053	0.935331	0.0183741
KCNA3	0.599139	0.161355	-0.0528787	-0.0920205	0.335505	-0.0724496	0.26646	0.924116	0.0911072	0.0113127	0.613929	0.05121
KCNA4	0.102393	0.690159	-0.105878	-0.0184709	0.161355	-0.0621746	0.0937977	0.103884	-0.100726	-0.10652	0.0228808	-0.103623
KCNA5	0.0233071	0.0116569	0.153971	-0.145991	0.957798	0.00398996	0.618895	0.824119	0.0272301	-0.0270008	0.912916	0.000114663
KCNA6	0.321536	0.411092	-0.0477522	-0.1019	0.167783	-0.0748262	0.0937977	0.570053	-0.121673	-0.0457145	0.116447	-0.0836939
KCNA7	0.633896	0.518549	-0.037148	-0.0340874	0.608981	-0.0356177	0.0807672	0.56051	-0.0883881	0.0215647	0.52313	-0.0334117
KCNB1	0.0345887	0.94656	-0.142025	0.00185138	0.135633	-0.070087	0.119767	0.684967	0.0850049	0.0200774	0.231729	0.0525412
KCNB2	0.43146	0.0144952	-0.0389445	-0.209742	0.0105385	-0.124343	0.929722	0.00344976	-0.00491	-0.24156	0.0175872	-0.123235
KCNC1	0.818631	0.159254	0.0300593	-0.0920065	0.482661	-0.0309736	0.35718	0.0681728	-0.0509919	-0.161066	0.100918	-0.106029
KCNC2	0.732204	0.0454731	0.0174362	-0.111493	0.254506	-0.0470282	0.579674	0.153076	0.0268535	-0.12778	0.278796	-0.050463
KCNC3	0.41917	0.79133	0.0206728	0.013113	0.52313	0.0168929	0.574854	0.56051	-0.0274651	-0.0544481	0.407088	-0.0409566
KCNC4	0.314696	0.311312	-0.0658679	-0.113223	0.311312	-0.0895455	0.423244	0.0870859	0.0488515	-0.164111	0.215623	-0.0576299
KCND1	0.0650332	0.0260122	0.122855	-0.162468	0.764283	-0.0198067	0.285107	0.375902	0.0660115	-0.180184	0.527731	-0.0570861
KCND2	0.963421	0.991556	0.00440686	0.00285983	0.818631	0.00363335	0.288298	0.536996	-0.0556043	-0.0566214	0.24293	-0.0561129
KCND3	0.969045	0.0640136	-0.00819191	0.107229	0.285107	0.0495184	0.37211	0.298017	0.066436	0.0475314	0.163477	0.0569837
KCNG1	0.0572399	0.0390412	-0.136204	-0.212736	0.0182707	-0.17447	0.659233	0.1906	-0.0219926	-0.141124	0.205344	-0.0815581
KCNG3	0.427341	0.935331	0.0377138	0.0232423	0.532354	0.030478	0.0924232	0.0417976	-0.112611	-0.149336	0.0126262	-0.130974
KCNRG	0.94656	0.119767	-0.0145564	-0.0902417	0.339058	-0.052399	0.304616	0.796771	-0.0719759	-0.0249488	0.307952	-0.0484623
KCNS1	0.153076	0.226268	0.0641821	-0.0988149	0.775069	-0.0173164	0.63893	0.807682	0.0399244	-0.0243246	0.884996	0.00779992
KCNS2	0.613929	0.513989	-0.0282368	0.00337888	0.963421	-0.012429	0.285107	0.375902	0.0618221	0.0407141	0.254506	0.0512681
KCNS3	0.79133	0.41917	-0.0154166	-0.0487196	0.478272	-0.0320681	0.89057	0.443957	0.0224002	-0.0762183	0.460936	-0.026909
KCNV1	0.796771	0.748189	-0.0287587	0.0150345	0.813152	-0.00686212	0.52313	0.929722	-0.0520472	-0.0102712	0.716335	-0.0311592
KCTD1	0.0193396	0.604051	0.126556	-0.0899714	0.633896	0.0182925	0.775069	0.240094	0.0182209	-0.079245	0.541659	-0.0305121
KCTD10	0.121455	0.0397154	-0.191929	-0.369458	0.0486062	-0.280693	0.901733	0.969045	0.00981214	-0.0043025	0.846154	0.00275482
KCTD12	0.94656	0.00412963	0.00461649	-0.216062	0.0166039	-0.105723	0.0581695	0.108463	-0.10476	-0.175146	0.0454731	-0.139953
KCTD13	0.551045	0.103884	-0.0380679	-0.158647	0.105393	-0.0983575	0.0714359	0.18822	0.140514	-0.0860039	0.628878	0.0272552
KCTD14	0.940944	0.721611	-0.00419317	-0.0236117	0.896149	-0.0139024	0.83512	0.0581695	0.0169361	0.103447	0.155115	0.0601915
KCTD15	0.176651	0.331977	-0.0840629	-0.0699667	0.257459	-0.0770148	0.711072	0.748189	0.0189976	0.0144864	0.628878	0.016742
KCTD16	0.403108	0.074826	-0.0545746	-0.140329	0.0610336	-0.0974518	0.726901	0.307952	-0.0263321	-0.106091	0.491505	-0.0662114
KCTD17	0.237282	0.0536445	0.0610852	-0.113037	0.379717	-0.0259758	0.260436	0.257459	0.0295346	-0.0771179	0.935331	-0.0237916
KCTD2	0.997185	0.147081	-0.00272615	-0.0779449	0.456658	-0.0403355	0.50945	0.207879	-0.0108316	-0.0946666	0.301305	-0.0527491
KCTD20	0.997185	0.00537892	-0.00363195	-0.199001	0.0224613	-0.101317	0.41917	0.278796	0.0466762	-0.101365	0.674627	-0.0273445
KCTD21	0.248671	0.0857912	-0.127957	-0.118052	0.0470177	-0.123005	0.335505	0.721611	-0.0692606	-0.0657642	0.21825	-0.0675124
KCTD3	0.0383768	0.0820003	0.101561	-0.128169	0.711072	-0.0133039	0.0250818	0.0153681	-0.153368	-0.177409	0.00337236	-0.165388
KCTD4	0.234494	0.133794	-0.101698	-0.0763783	0.0447169	-0.0890382	0.24293	0.705822	0.0558324	-0.0502412	0.769671	0.00279559
KCTD5	0.0186211	0.802222	-0.182465	0.053265	0.257459	-0.0646001	0.00913313	0.775069	-0.174249	-0.0312335	0.0545252	-0.102741
KCTD6	0.0147812	0.281939	-0.174694	-0.0841074	0.0527757	-0.129401	0.172174	0.690159	-0.0702181	-0.0818346	0.215623	-0.0760263
KCTD7	0.26646	0.379717	-0.0703674	-0.0393899	0.157174	-0.0548787	0.281939	0.281939	-0.0692814	-0.0863168	0.133794	-0.0777991
KCTD8	0.176651	0.118098	-0.0984987	-0.177325	0.0910648	-0.137912	0.331977	0.165619	-0.0632676	-0.157248	0.176651	-0.110258
KCTD9	0.234494	0.20034	0.090476	0.103208	0.105393	0.096842	0.0425119	0.0994607	-0.164437	-0.188414	0.0410935	-0.176425
KDM2A	0.0795493	0.513989	0.249801	-0.0203088	0.570053	0.114746	0.00320835	0.00274367	-0.39406	-0.835176	0.00312466	-0.491857
KDM2B	0.288298	0.248671	0.0466521	0.0594584	0.275676	0.0530553	0.912916	0.257459	-0.0125776	0.0527467	0.716335	0.0200845
KEAP1	0.985927	0.0591115	0.0085988	0.124995	0.151057	0.0667967	0.0246275	0.86276	0.128405	-0.00185651	0.119767	0.0632745
KIAA1987	0.0237402	0.0200822	-0.350375	-0.607922	0.00386158	-0.479148	0.0166039	0.0364408	-0.312146	-0.520988	0.0175872	-0.416567
KLHL1	0.570053	0.495959	-0.030238	0.0443312	0.924116	0.00704658	0.780479	0.957798	0.0107251	-0.0227113	0.974671	-0.00599307
KLHL10	0.551045	0.674627	0.0269417	-0.0191178	0.813152	0.00391193	0.753542	0.342634	0.0140058	-0.0840773	0.753542	-0.0350358
KLHL11	0.121455	0.360877	0.112037	-0.0699805	0.700587	0.0210284	0.0563228	0.00757315	0.109987	-0.196404	0.35718	-0.0432083
KLHL12	0.546342	0.969045	0.029732	0.0022252	0.896149	0.0159786	0.584512	0.364597	-0.0629932	-0.0710012	0.237282	-0.0669972
KLHL13	0.997185	0.135633	-0.000410735	-0.0788049	0.278796	-0.0396078	0.491505	0.0620139	0.0553976	-0.168996	0.240094	-0.0567991
KLHL14	0.251576	0.929722	-0.100564	-0.0334123	0.52313	-0.0669881	0.43146	0.574854	-0.0598162	-0.0657641	0.375902	-0.0627902
KLHL15	0.183527	0.193001	-0.0795207	-0.0715138	0.126629	-0.0755172	0.0820003	0.857218	0.11052	-0.0028762	0.220899	0.0538217
KLHL17	0.20034	0.478272	-0.110699	-0.157546	0.0447169	-0.134122	0.0462399	0.346235	-0.116731	-0.145126	0.0857912	-0.130929
KLHL18	0.654133	0.555768	0.0270828	-0.107114	0.679789	-0.0400157	0.00710895	0.0454731	-0.222643	-0.238596	0.00412963	-0.230619
KLHL20	0.985927	0.0105385	-0.0151656	-0.145779	0.119767	-0.0804723	0.901733	0.105393	0.024499	-0.147133	0.248671	-0.0613168
KLHL21	0.00121653	0.00110163	-0.310359	-0.331296	0.000680659	-0.320827	0.00102213	0.00144461	0.329404	0.287399	0.000698422	0.308401
KLHL22	0.0845121	0.0502396	-0.165367	-0.143865	0.00549706	-0.154616	0.500435	0.360877	-0.0511351	-0.0587684	0.285107	-0.0549517
KLHL23	0.857218	0.0289845	-0.0131445	-0.21958	0.0494172	-0.116362	0.155115	0.487072	-0.0824243	-0.145657	0.1132	-0.114041
KLHL24	0.301305	0.0237402	-0.0635119	-0.188391	0.0116569	-0.125951	0.997185	0.231729	-0.000898286	-0.0871797	0.38742	-0.044039
KLHL25	0.09802	0.63893	0.13192	-0.0255842	0.281939	0.0531677	0.518549	0.674627	-0.033643	0.013317	0.935331	-0.010163
KLHL26	0.0216424	0.0182707	-0.167413	-0.127059	0.00322227	-0.147236	0.0494172	0.143186	-0.141289	-0.0993028	0.00951651	-0.120296
KLHL28	0.159254	0.679789	-0.0869446	-0.0585116	0.504931	-0.0727281	0.726901	0.427341	-0.0171605	-0.0640577	0.52313	-0.0406091
KLHL29	0.775069	0.00913313	-0.00694716	-0.155961	0.0807672	-0.0814541	0.0832485	0.228987	0.119	-0.135508	0.935331	-0.00825406
KLHL3	0.423244	0.0502396	-0.0422382	-0.186598	0.0783463	-0.114418	0.116447	0.775069	-0.0961685	-0.0358379	0.185863	-0.0660032
KLHL30	0.118098	0.851682	0.0861819	0.0130647	0.27258	0.0496233	0.50945	0.131974	-0.0349234	-0.112979	0.0994607	-0.0739511
KLHL31	0.0545252	0.147081	-0.222044	-0.168438	0.0736817	-0.195241	0.407088	0.331977	0.0456961	-0.120621	0.35718	-0.0374623
KLHL32	0.918514	0.448168	-0.0770855	-0.0341821	0.555768	-0.0556338	0.991556	0.110024	0.00429776	-0.119582	0.360877	-0.0576422
KLHL34	0.599139	0.131974	-0.0332688	-0.0849375	0.220899	-0.0591031	0.551045	0.935331	-0.032866	0.00614749	0.775069	-0.0133593
KLHL36	0.83512	0.0581695	-0.0771703	-0.126928	0.213019	-0.102049	0.495959	0.0600662	-0.0771464	-0.148552	0.193001	-0.112849
KLHL38	0.167783	0.102393	-0.0797112	-0.171072	0.0169262	-0.125392	0.452401	0.46956	-0.0401866	-0.0870562	0.448168	-0.0636214
KLHL4	0.0610336	0.00526308	0.148845	-0.259987	0.423244	-0.0555711	0.912916	0.0563228	0.00356489	-0.168311	0.105393	-0.082373
KLHL40	0.659233	0.613929	0.0287758	-0.0073879	0.829616	0.0106939	0.197871	0.628878	0.113081	-0.039046	0.318104	0.0370177
KLHL41	0.742848	0.0169262	-0.0316797	-0.133767	0.124886	-0.0827234	0.700587	0.38742	-0.0840192	-0.0483239	0.769671	-0.0661716
KLHL42	0.940944	0.00840747	0.00115287	-0.214268	0.0295074	-0.106558	0.901733	0.349859	0.0207831	-0.154932	0.857218	-0.0670743
KLHL5	0.711072	0.628878	-0.00237714	-0.0405408	0.807682	-0.021459	0.391306	0.174402	-0.0732609	-0.125138	0.263436	-0.0991994
KLHL6	0.487072	0.935331	-0.0368031	-0.0384636	0.935331	-0.0376334	0.147081	0.383557	-0.108349	0.0587724	0.674627	-0.0247882
KLHL7	0.263436	0.379717	-0.0611396	-0.0641118	0.1132	-0.0626257	0.0255433	0.0725517	0.143167	0.11798	0.0208496	0.130573
KLHL8	0.0454731	0.291514	0.0920938	-0.0868153	0.952178	0.00263927	0.589369	0.130173	-0.05929	-0.116248	0.141268	-0.0877689
KLHL9	0.00514949	0.00188374	-0.180013	-0.32239	0.00104802	-0.251202	0.0116569	0.00932306	-0.239848	-0.218578	0.00377581	-0.229213
KRT8	0.149059	0.427341	0.0667785	-0.0495018	0.89057	0.00863832	0.742848	0.103884	-0.0127205	-0.115737	0.174402	-0.064229
LGALS3BP	0.269508	0.143186	0.0678524	-0.101361	0.907322	-0.0167542	0.311312	0.210438	-0.0684587	-0.117517	0.103884	-0.0929881
LIN7B	0.298017	0.167783	0.0496369	-0.0983851	0.478272	-0.0243741	0.884996	0.518549	-0.00493082	0.0330737	0.608981	0.0140714
LNX1	0.896149	0.335505	0.00589739	0.0605265	0.570053	0.0332119	0.63893	0.527731	-0.028476	-0.0457465	0.443957	-0.0371112
LNX2	0.46956	0.278796	-0.0741721	-0.171433	0.251576	-0.122803	0.840633	0.460936	-0.00790455	-0.097622	0.604051	-0.0527633
LONRF1	0.491505	0.0897226	0.0349586	-0.152136	0.27258	-0.0585888	0.00625642	0.157174	-0.182963	-0.155822	0.0057404	-0.169393
LONRF2	0.73752	0.824119	-0.028796	0.0166718	0.935331	-0.00606215	0.912916	0.0572399	0.0736717	-0.173931	0.301305	-0.0501299
LONRF3	0.748189	0.0295074	0.0190619	-0.21471	0.0714359	-0.0978238	0.09802	0.623878	-0.173443	-0.205247	0.195425	-0.189345
LRRC29	0.935331	0.721611	-0.00654208	0.0262342	0.664349	0.00984607	0.879428	0.633896	-0.0225389	-0.0826063	0.829616	-0.0525726
LRSAM1	0.335505	0.0572399	-0.0484354	-0.159912	0.0486062	-0.104174	0.711072	0.83512	0.0236008	-0.0370084	0.974671	-0.00670382
LTN1	0.0759848	0.452401	-0.100512	-0.0763045	0.215623	-0.0884084	0.0600662	0.346235	-0.13569	-0.102404	0.0333991	-0.119047
LZTR1	0.0736817	0.633896	-0.0892792	0.0292282	0.473905	-0.0300255	0.131974	0.742848	0.0900917	-0.0336328	0.551045	0.0282294
MAP3K1	0.574854	0.541659	0.0958783	-0.0988313	0.957798	-0.00147651	0.711072	0.608981	0.0355344	0.0297771	0.383557	0.0326557
MDM2	0.223572	0.00322227	-0.0820978	-0.364721	0.00167081	-0.22341	0.307952	0.231729	-0.0610566	-0.441952	0.102393	-0.251504
MDM4	0.00183926	0.00171154	-0.37583	-0.548486	0.000698422	-0.462158	0.0114251	0.000835347	-0.385923	-0.832832	0.00118681	-0.609377
MEX3A	0.912916	0.00652978	0.0165914	-0.161167	0.285107	-0.072288	0.536996	0.328472	-0.0459857	-0.122241	0.407088	-0.0841135
MEX3B	0.633896	0.980299	0.0196873	0.00577244	0.879428	0.0127298	0.513989	0.594245	-0.00189197	-0.0399762	0.796771	-0.0209341
MEX3C	0.584512	0.66948	0.0240436	0.01072	0.439769	0.0173818	0.0390412	0.0486062	-0.121103	-0.196402	0.00858388	-0.158752
MEX3D	0.288298	0.940944	-0.133066	-0.0397323	0.732204	-0.0863993	0.342634	0.155115	-0.135769	-0.15462	0.130173	-0.145195
MGRN1	0.193001	0.231729	-0.0750553	-0.137551	0.178921	-0.106303	0.0147812	0.504931	-0.230065	-0.0025975	0.163477	-0.116331
MIB1	0.579674	0.197871	0.119539	-0.0681263	0.929722	0.0257065	0.248671	0.0107542	-0.155143	-0.218785	0.0175872	-0.186964
MIB2	0.541659	0.124886	0.0437636	-0.24155	0.318104	-0.0988935	0.0554179	0.63893	0.208974	0.0403858	0.0169262	0.12468
MID1	0.0572399	0.460936	-0.131232	-0.0599392	0.234494	-0.0955857	0.234494	0.912916	-0.0690613	-0.00331029	0.465237	-0.0361858
MID2	0.465237	0.119767	-0.0378014	-0.189413	0.0870859	-0.113607	0.769671	0.974671	-0.0176078	-0.0213091	0.89057	-0.0194585
MKRN1	0.143186	0.311312	0.102314	-0.0854347	0.579674	0.00843981	0.456658	0.435603	-0.105527	-0.0812066	0.251576	-0.0933669
MKRN2	0.157174	0.133794	-0.00128724	-0.124486	0.43146	-0.0628865	0.176651	0.00300854	-0.187023	-0.290513	0.0169262	-0.238768
MKRN3	0.131974	0.0128794	-0.104434	-0.149551	0.00932306	-0.126993	0.0581695	0.288298	-0.12184	0.0776952	0.764283	-0.0220724
MNAT1	0.0554179	0.121455	-0.169164	-0.318253	0.0736817	-0.243709	0.20034	0.957798	-0.0802591	-0.0918162	0.423244	-0.0860377
MSL2	0.0572399	0.00451328	0.0897961	-0.299452	0.0439714	-0.104828	0.807682	0.0845121	-0.0150709	-0.190753	0.165619	-0.102912
MUL1	0.0807672	0.0432364	0.0946899	-0.236709	0.167783	-0.0710093	0.0572399	0.452401	-0.27116	-0.0852157	0.00202318	-0.178188
MYCBP2	0.487072	0.0572399	-0.0545775	-0.199819	0.100918	-0.127198	0.500435	0.840633	-0.0346201	-0.0422689	0.79133	-0.0384445
MYLIP	0.27258	0.324992	-0.158678	0.095378	0.935331	-0.0316498	0.110024	0.465237	-0.103261	-0.0630338	0.210438	-0.0831474
MYNN	0.0671127	0.599139	0.171678	-0.0864677	0.391306	0.0426053	0.307952	0.0111975	0.161848	-0.182574	0.980299	-0.0103628
2001-03-01	0.785899	0.518549	-0.0178212	-0.0831954	0.818631	-0.0505083	0.383557	0.0820003	-0.049872	-0.11952	0.0783463	-0.0846959
2002-03-01	0.918514	0.149059	-0.0601718	-0.0850185	0.20283	-0.0725951	0.527731	0.907322	-0.00430743	-0.0163682	0.732204	-0.0103378
2003-03-01	0.307952	0.00394912	0.0636464	-0.217637	0.121455	-0.0769952	0.705822	0.604051	-0.023826	-0.0540589	0.643981	-0.0389425
2004-03-01	0.679789	0.074826	0.0460373	-0.124982	0.66948	-0.0394721	0.546342	0.395217	0.0451667	-0.064785	0.628878	-0.00980918
2005-03-01	0.0103266	0.26646	0.171835	-0.0692459	0.207879	0.0512947	0.193001	0.0103266	-0.12288	-0.197331	0.0118928	-0.160105
2006-03-01	0.143186	0.301305	-0.16911	-0.0969289	0.135633	-0.13302	0.780479	0.491505	-0.0204835	-0.0672072	0.513989	-0.0438453
2007-03-01	0.0358143	0.807682	0.198011	-0.0287457	0.27258	0.0846327	0.116447	0.183527	-0.138887	-0.106546	0.119767	-0.122717
2008-03-01	0.716335	0.487072	0.0120852	0.0577249	0.478272	0.034905	0.27258	0.123161	-0.0806588	-0.104493	0.0910648	-0.0925759
2009-03-01	0.460936	0.0289845	0.0276824	-0.243654	0.128392	-0.107986	0.368342	0.0951886	-0.162257	-0.228786	0.126629	-0.195521
2010-03-01	0.360877	0.775069	-0.0469099	-0.157611	0.234494	-0.102261	0.546342	0.205344	0.0373572	-0.166411	0.228987	-0.0645271
NACC1	0.726901	0.18822	-0.10389	-0.0687678	0.223572	-0.086329	0.20034	0.94656	0.131647	-0.0109879	0.465237	0.0603293
NACC2	0.753542	0.331977	0.0731829	0.0597542	0.110024	0.0664685	0.532354	0.482661	0.0542211	-0.0665987	0.985927	-0.00618882
NEDD4	0.291514	0.0502396	-0.263564	-0.165917	0.0600662	-0.21474	0.753542	0.368342	-0.0444483	-0.0588516	0.824119	-0.0516499
NEDD4L	0.153076	0.997185	0.104783	0.00900891	0.161355	0.056896	0.935331	0.0783463	0.00360988	-0.206539	0.114814	-0.101465
NEURL1	0.546342	0.00337236	-0.0326191	-0.190343	0.0139378	-0.111481	0.364597	0.929722	-0.049514	-0.0154276	0.584512	-0.0324708
NEURL2	0.153076	0.174402	-0.112656	-0.0913934	0.375902	-0.102025	0.649049	0.0447169	-0.0237578	-0.253775	0.0220486	-0.138766
NEURL3	0.56051	0.460936	0.0314354	-0.053196	0.818631	-0.0108803	0.342634	0.608981	-0.0519547	-0.0384619	0.342634	-0.0452083
NFX1	0.349859	0.1132	0.135255	-0.0954448	0.721611	0.019905	0.884996	0.288298	0.00318598	-0.151865	0.176651	-0.0743394
NFXL1	0.123161	0.0630072	-0.15992	-0.146761	0.0951886	-0.15334	0.0311247	0.957798	-0.172353	0.0119652	0.349859	-0.0801937
NHLRC1	0.0572399	0.851682	-0.119568	0.0103268	0.183527	-0.0546204	0.00412963	0.726901	-0.174412	-0.0352906	0.0345887	-0.104851
NOSIP	0.174402	0.074826	0.0733728	-0.126535	0.664349	-0.0265811	0.234494	0.193001	0.0832856	-0.100411	0.969045	-0.00856265
NSMCE1	0.133794	0.074826	-0.155018	-0.218822	0.0554179	-0.18692	0.695366	0.128392	0.0316096	-0.187737	0.764283	-0.0780638
NTC_1	0.971687	0.825826	-0.00225437	0.0229045	0.825826	0.0103251	0.259032	0.654721	0.12816	-0.0684201	0.614259	0.0298701
NTC_10	0.696223	0.214141	-0.0415274	0.139146	0.447522	0.0488093	0.439078	0.464682	-0.0769131	0.0666815	0.971687	-0.00511583
NTC_100	0.214141	0.71733	-0.132785	-0.0322477	0.235831	-0.0825163	0.456056	0.149579	0.0749521	0.182381	0.175151	0.128667
NTC_101	0.870307	0.574939	0.0144476	-0.0480086	0.803785	-0.0167805	0.98301	0.113423	-0.000779343	-0.271651	0.145609	-0.136215
NTC_102	0.157765	0.277439	0.155638	-0.10849	0.654721	0.0235737	0.0981314	0.825826	0.281099	0.02354	0.134182	0.152319
NTC_103	0.374902	0.93776	-0.0906317	0.00592548	0.482203	-0.0423531	0.290194	0.644504	-0.105692	0.0403384	0.71733	-0.0326767
NTC_104	0.994336	0.604319	0.00298647	-0.0461856	0.706748	-0.0215995	0.464682	0.359812	-0.0711111	0.0986163	0.771018	0.0137526
NTC_105	0.555736	0.555736	0.0491186	-0.0505323	0.971687	-0.000706876	0.352412	0.120041	0.10356	0.216186	0.123462	0.159873
NTC_106	0.685755	0.536852	-0.0435033	0.0739276	0.738655	0.0152121	0.546254	0.310056	0.057938	-0.125994	0.706748	-0.0340278
NTC_107	0.527532	0.696223	0.0566419	0.0334558	0.491096	0.0450488	0.130532	0.624272	-0.195599	-0.0700722	0.149579	-0.132835
NTC_108	0.203851	0.126959	-0.143584	0.20775	0.555736	0.0320833	0.359812	0.203851	0.103248	-0.16808	0.727966	-0.0324159
NTC_109	0.706748	0.247241	0.0299217	0.131035	0.259032	0.0804786	0.594451	0.214141	-0.0524482	-0.163964	0.224799	-0.108206
NTC_11	0.123462	0.241489	-0.19766	-0.128607	0.120041	-0.163134	0.175151	0.738655	-0.161913	-0.0505302	0.235831	-0.106222
NTC_110	0.414304	0.219423	-0.0808362	-0.139422	0.175151	-0.110129	0.430727	0.781898	-0.0805344	-0.043153	0.500076	-0.0618437
NTC_111	0.456056	0.414304	-0.0684549	0.0956247	0.760183	0.0135849	0.316872	0.259032	0.112671	0.116888	0.198844	0.114779
NTC_112	0.848006	0.848006	0.0152921	0.0214434	0.675348	0.0183677	0.870307	0.230268	-0.0125268	0.125893	0.439078	0.0566833
NTC_113	0.345109	0.330796	0.0842261	0.107155	0.214141	0.0956904	0.915202	0.696223	0.0103577	0.0361214	0.696223	0.0232395
NTC_114	0.224799	0.447522	-0.131758	0.0893193	0.727966	-0.0212192	0.1891	0.145609	0.153164	0.18508	0.107095	0.169122
NTC_115	0.738655	0.10105	0.0289452	-0.28917	0.149579	-0.130112	0.781898	0.803785	-0.026902	-0.0365264	0.738655	-0.0317142
NTC_116	0.0871236	0.870307	-0.414422	0.02064	0.0952804	-0.196891	0.10105	0.848006	-0.235116	0.0209849	0.230268	-0.107065
NTC_117	0.120041	0.113423	0.197114	-0.230453	0.814787	-0.0166694	0.870307	0.848006	0.0142828	-0.0221525	0.94906	-0.00393486
NTC_118	0.422469	0.98301	-0.0753292	0.0012971	0.536852	-0.0370161	0.253089	0.675348	-0.119136	-0.0620207	0.303338	-0.0905786
NTC_119	0.803785	0.14172	-0.0288121	0.185365	0.271207	0.0782764	0.414304	0.116695	0.0793685	-0.264473	0.296717	-0.0925524
NTC_12	0.277439	0.0871236	-0.110839	0.464155	0.107095	0.176658	0.184362	0.0871236	-0.159056	0.382803	0.203851	0.111874
NTC_120	0.323785	0.303338	-0.100088	-0.103495	0.214141	-0.101791	0.584657	0.685755	-0.0528234	-0.0611939	0.536852	-0.0570087
NTC_121	0.123462	0.241489	0.196084	0.13181	0.113423	0.163947	0.565299	0.323785	0.0550585	0.105168	0.290194	0.0801131
NTC_122	0.624272	0.149579	0.0423309	0.182149	0.175151	0.11224	0.414304	0.283768	-0.0850841	0.111396	0.792821	0.013156
NTC_123	0.359812	0.1891	-0.0911187	0.149236	0.604319	0.0290589	0.960369	0.536852	-0.00136599	0.0592554	0.644504	0.0289447
NTC_124	0.500076	0.482203	-0.0633438	0.078382	0.859143	0.00751907	0.430727	0.137911	0.0770666	-0.220454	0.422469	-0.0716939
NTC_125	0.166287	0.198844	-0.160866	0.145707	0.960369	-0.00757954	0.145609	0.175151	-0.173292	0.149821	0.960369	-0.0117353
NTC_126	0.303338	0.179712	0.0910592	-0.15767	0.584657	-0.0333055	0.126959	0.149579	0.204706	-0.211507	0.926474	-0.00340088
NTC_127	0.219423	0.456056	0.119419	0.0858694	0.1891	0.102644	0.120041	0.518295	0.216809	-0.08892	0.414304	0.0639445
NTC_128	0.259032	0.398258	0.104229	0.0986208	0.193927	0.101425	0.235831	0.870307	0.132846	0.0144955	0.310056	0.0736707
NTC_129	0.175151	0.654721	-0.15722	0.0369341	0.345109	-0.0601432	0.604319	0.179712	0.0465118	-0.189179	0.430727	-0.0713336
NTC_13	0.574939	0.565299	0.0465029	0.0714675	0.374902	0.0589852	0.219423	0.374902	-0.135352	0.0941074	0.825826	-0.0206225
NTC_130	0.439078	0.104038	-0.0735687	-0.240375	0.123462	-0.156972	0.290194	0.430727	0.120582	-0.105292	0.848006	0.00764473
NTC_131	0.675348	0.565299	-0.0464322	-0.0496748	0.422469	-0.0480535	0.604319	0.265071	-0.0512425	0.115251	0.604319	0.0320042
NTC_132	0.337904	0.265071	-0.0967117	-0.113529	0.203851	-0.10512	0.71733	0.0981314	-0.0333746	0.29175	0.170676	0.129188
NTC_133	0.198844	0.277439	-0.145151	0.124391	0.881497	-0.0103801	0.675348	0.1891	0.0364521	-0.180254	0.414304	-0.071901
NTC_134	0.161984	0.94906	0.14702	-0.00616968	0.323785	0.0704253	0.277439	0.509143	0.124701	-0.0891614	0.738655	0.0177697
NTC_135	0.555736	0.792821	-0.056182	-0.0246264	0.509143	-0.0404042	0.803785	0.473398	0.0199799	-0.0950814	0.665003	-0.0375507
NTC_136	0.330796	0.247241	-0.0994725	-0.118037	0.184362	-0.108755	0.107095	0.706748	-0.223568	-0.0581538	0.14172	-0.140861
NTC_137	0.203851	0.634354	0.12567	0.0415602	0.241489	0.0836152	0.406234	0.113423	-0.0854976	0.231679	0.330796	0.0730906
NTC_138	0.594451	0.738655	-0.0516187	-0.0304398	0.491096	-0.0410293	0.330796	0.439078	-0.0975825	0.0706056	0.915202	-0.0134884
NTC_139	0.193927	0.509143	-0.145982	0.0773351	0.565299	-0.0343235	0.123462	0.352412	0.215952	-0.117114	0.500076	0.0494193
NTC_14	0.727966	0.0952804	0.0290669	-0.319462	0.130532	-0.145198	0.230268	0.555736	-0.133208	-0.0837042	0.219423	-0.108456
NTC_140	0.0952804	0.15363	-0.271043	-0.16938	0.0897775	-0.220212	0.536852	0.500076	0.0612894	0.0639688	0.422469	0.0626291
NTC_141	0.247241	0.994336	0.112854	0	0.398258	0.0564271	0.500076	0.15363	-0.0576082	-0.205355	0.157765	-0.131482
NTC_142	0.126959	0.500076	-0.196573	-0.0590904	0.15363	-0.127831	0.738655	0.130532	0.0274358	0.190897	0.214141	0.109167
NTC_143	0.110223	0.107095	-0.216175	0.269132	0.624272	0.0264788	0.0871236	0.738655	0.508617	0.0328209	0.0871236	0.270719
NTC_144	0.179712	0.137911	0.132928	0.191638	0.120041	0.162283	0.330796	0.8369	0.105976	0.0224281	0.406234	0.064202
NTC_145	0.565299	0.330796	-0.0535715	-0.095827	0.265071	-0.0746992	0.8369	0.283768	-0.0186811	-0.139113	0.374902	-0.078897
NTC_146	0.175151	0.137911	0.138443	-0.181959	0.696223	-0.0217581	0.367309	0.104038	0.102833	-0.287968	0.290194	-0.0925676
NTC_147	0.71733	0.422469	0.0295335	0.0933072	0.359812	0.0614204	0.8369	0.727966	0.0175065	-0.0515856	0.848006	-0.0170395
NTC_148	0.727966	0.406234	-0.0385093	0.0979216	0.584657	0.0297061	0.971687	0.825826	0.0013755	-0.0306924	0.870307	-0.0146584
NTC_149	0.685755	0.422469	0.0323669	-0.0723999	0.749394	-0.0200165	0.574939	0.277439	0.053991	0.112247	0.283768	0.0831192
NTC_15	0.604319	0.337904	-0.0514653	0.106701	0.614259	0.027618	0.310056	0.137911	0.113361	0.18773	0.14172	0.150546
NTC_150	0.296717	0.430727	0.0914185	-0.0701795	0.792821	0.0106195	0.316872	0.253089	-0.100434	-0.150991	0.1891	-0.125713
NTC_151	0.170676	0.903947	-0.158742	0.0143606	0.296717	-0.0721905	0.491096	0.584657	-0.0581858	0.0505058	0.93776	-0.00384001
NTC_152	0.94906	0.367309	-0.004634	0.101017	0.473398	0.0481916	0.555736	0.406234	0.0563513	0.084791	0.367309	0.0705712
NTC_153	0.870307	0.738655	-0.0196805	0.0297497	0.892712	0.00503463	0.352412	0.20895	-0.094556	-0.166926	0.161984	-0.130741
NTC_154	0.509143	0.624272	0.0586163	-0.0439332	0.870307	0.00734155	0.760183	0.193927	0.025166	0.142794	0.277439	0.0839798
NTC_155	0.565299	0.903947	0.0479203	-0.0120827	0.706748	0.0179188	0.94906	0.316872	-0.0019087	0.106174	0.464682	0.0521327
NTC_156	0.20895	0.771018	0.123006	0.0273483	0.277439	0.0751773	0.116695	0.330796	0.221918	0.105103	0.120041	0.16351
NTC_157	0.230268	0.93776	0.117349	-0.00737509	0.406234	0.0549869	0.374902	0.316872	0.097027	-0.125353	0.903947	-0.0141629
NTC_158	0.584657	0.491096	0.0436341	-0.0627528	0.926474	-0.00955935	0.654721	0.536852	-0.0413134	-0.0851065	0.491096	-0.0632099
NTC_159	0.1891	0.230268	-0.146032	0.133111	0.98301	-0.00646078	0.0952804	0.93776	0.286502	0.00770726	0.149579	0.147105
NTC_16	0.926474	0.179712	-0.00934186	0.153255	0.296717	0.0719568	0.0897775	0.994336	0.320368	-0.0026658	0.126959	0.158851
NTC_160	0.644504	0.456056	-0.0484973	-0.0648967	0.367309	-0.056697	0.198844	0.110223	-0.150306	0.235294	0.527532	0.0424943
NTC_161	0.134182	0.193927	-0.19274	-0.14765	0.113423	-0.170195	0.903947	0.604319	0.0127895	0.0454148	0.634354	0.0291022
NTC_162	0.406234	0.175151	0.0718573	-0.159074	0.456056	-0.0436086	0.390377	0.337904	0.0897041	0.104882	0.247241	0.0972932
NTC_163	0.574939	0.464682	-0.0532209	-0.0646287	0.352412	-0.0589248	0.157765	0.971687	-0.17075	0.00245732	0.345109	-0.0841464
NTC_164	0.926474	0.859143	0.00700047	-0.0159693	0.994336	-0.00448443	0.98301	0.892712	0.00130947	-0.0153267	0.994336	-0.00700864
NTC_165	0.137911	0.219423	0.175094	0.137359	0.126959	0.156227	0.113423	0.464682	-0.201296	-0.0980902	0.134182	-0.149693
NTC_166	0.903947	0.584657	-0.0105548	0.0697415	0.594451	0.0295934	0.0924961	0.107095	-0.247457	0.241979	0.915202	-0.00273938
NTC_167	0.120041	0.161984	-0.202551	-0.162871	0.10105	-0.182711	0.634354	0.235831	-0.0455759	-0.156289	0.247241	-0.100933
NTC_168	0.283768	0.203851	-0.107374	-0.146796	0.157765	-0.127085	0.303338	0.696223	-0.103858	-0.0587593	0.367309	-0.0813087
NTC_169	0.482203	0.8369	0.0659654	-0.0185914	0.644504	0.023687	0.706748	0.546254	0.0305002	-0.0847011	0.771018	-0.0271005
NTC_17	0.330796	0.0981314	0.0855062	-0.300742	0.1891	-0.107618	0.675348	0.10105	-0.0391385	0.242796	0.224799	0.101829
NTC_170	0.0952804	0.104038	0.251429	0.274908	0.0897775	0.263169	0.15363	0.161984	0.172035	0.160144	0.116695	0.16609
NTC_171	0.473398	0.359812	0.0672644	-0.0886147	0.870307	-0.0106751	0.447522	0.296717	0.0749667	0.109679	0.259032	0.0923228
NTC_172	0.241489	0.803785	0.113759	-0.0237991	0.500076	0.04498	0.296717	0.126959	-0.105572	-0.240441	0.107095	-0.173007
NTC_173	0.814787	0.414304	-0.0264581	-0.0751719	0.398258	-0.050815	0.994336	0.170676	0.000511904	-0.191798	0.265071	-0.0956431
NTC_174	0.903947	0.971687	0.00911167	-0.00145719	0.903947	0.00382724	0.345109	0.926474	-0.0948086	-0.0090973	0.555736	-0.051953
NTC_175	0.271207	0.464682	-0.111221	0.0852209	0.859143	-0.0130002	0.126959	0.1891	-0.195613	0.144118	0.792821	-0.0257471
NTC_176	0.825826	0.10105	-0.0249219	0.308365	0.137911	0.141722	0.166287	0.104038	0.165219	0.242149	0.0981314	0.203684
NTC_177	0.749394	0.881497	-0.0351504	0.0186868	0.93776	-0.00823181	0.464682	0.166287	0.0731433	-0.19439	0.509143	-0.0606236
NTC_178	0.224799	0.994336	0.118729	-0.000885544	0.382591	0.0589219	0.760183	0.0952804	-0.0285378	-0.363232	0.10105	-0.195885
NTC_179	0.500076	0.771018	0.0604303	-0.0283572	0.727966	0.0160366	0.137911	0.624272	0.191737	0.042738	0.193927	0.117238
NTC_18	0.654721	0.259032	-0.0474232	0.129816	0.518295	0.0411963	0.624272	0.296717	-0.0460708	-0.13328	0.323785	-0.0896752
NTC_180	0.706748	0.0924961	-0.04024	0.414684	0.104038	0.187222	0.271207	0.0952804	0.126255	0.299622	0.0897775	0.212939
NTC_181	0.881497	0.110223	0.013065	0.249724	0.149579	0.131395	0.915202	0.93776	-0.00328244	-0.00880511	0.98301	-0.00604377
NTC_182	0.145609	0.170676	0.162501	0.15765	0.123462	0.160075	0.792821	0.814787	-0.026226	0.0255971	0.903947	-0.000314485
NTC_183	0.994336	0.259032	0	-0.113677	0.359812	-0.0568386	0.482203	0.447522	0.069832	-0.101342	0.859143	-0.0157549
NTC_184	0.93776	0.439078	0.00590904	-0.0666966	0.634354	-0.0303938	0.303338	0.584657	0.117573	-0.0736711	0.71733	0.0219508
NTC_185	0.881497	0.926474	-0.0170344	0.0108597	0.994336	-0.00308734	0.527532	0.634354	0.0620708	0.041842	0.473398	0.0519564
NTC_186	0.634354	0.614259	-0.0486446	0.0521576	0.915202	0.00175648	0.149579	0.706748	-0.173062	0.0354589	0.447522	-0.0688016
NTC_187	0.781898	0.727966	-0.0313753	0.0303858	0.960369	-0.000494757	0.382591	0.439078	-0.0897666	-0.104782	0.259032	-0.0972744
NTC_188	0.430727	0.536852	-0.0739952	-0.0533786	0.323785	-0.0636869	0.219423	0.145609	0.135854	-0.213924	0.634354	-0.0390347
NTC_189	0.310056	0.120041	0.0908442	0.220363	0.130532	0.155604	0.825826	0.235831	0.0183574	0.122476	0.374902	0.0704167
NTC_19	0.214141	0.323785	0.122556	0.11056	0.170676	0.116558	0.20895	0.230268	0.139166	-0.162359	0.98301	-0.0115965
NTC_190	0.960369	0.0897775	0.00485654	-0.394878	0.0981314	-0.195011	0.584657	0.422469	0.0490494	-0.105473	0.760183	-0.0282117
NTC_191	0.10105	0.825826	-0.256904	-0.0200176	0.14172	-0.138461	0.224799	0.8369	-0.133394	-0.0227154	0.390377	-0.0780545
NTC_192	0.848006	0.654721	-0.0229638	-0.0391185	0.614259	-0.0310412	0.665003	0.814787	-0.0408842	-0.0364177	0.644504	-0.038651
NTC_193	0.352412	0.184362	-0.0942068	-0.157662	0.161984	-0.125934	0.277439	0.760183	-0.108899	-0.0472771	0.382591	-0.0780879
NTC_194	0.94906	0.120041	0.00547229	-0.214931	0.20895	-0.104729	0.170676	0.456056	-0.165201	0.0669863	0.584657	-0.0491072
NTC_195	0.337904	0.290194	0.0854291	-0.106059	0.892712	-0.0103149	0.310056	0.634354	-0.10339	-0.0698479	0.330796	-0.0866188
NTC_196	0.374902	0.134182	0.0755312	0.20379	0.14172	0.139661	0.134182	0.604319	-0.190032	-0.07141	0.166287	-0.130721
NTC_197	0.464682	0.230268	0.0672652	-0.134207	0.574939	-0.033471	0.296717	0.219423	0.118916	0.128752	0.184362	0.123834
NTC_198	0.527532	0.296717	-0.0581793	0.117636	0.574939	0.0297285	0.0981314	0.123462	-0.238881	0.209897	0.881497	-0.0144916
NTC_199	0.113423	0.915202	-0.206668	-0.0111738	0.179712	-0.108921	0.241489	0.10105	-0.12382	-0.342962	0.0924961	-0.233391
NTC_2	0.265071	0.665003	0.10151	0.0365427	0.337904	0.0690265	0.565299	0.98301	-0.053408	0.00184746	0.781898	-0.0257803
NTC_20	0.253089	0.253089	0.107558	0.130934	0.166287	0.119246	0.814787	0.406234	0.0189011	-0.107441	0.604319	-0.0442701
NTC_200	0.104038	0.157765	-0.234595	0.163723	0.555736	-0.0354356	0.1891	0.500076	-0.157463	-0.09099	0.193927	-0.124227
NTC_201	0.892712	0.760183	0.0124215	-0.0285847	0.94906	-0.00808159	0.15363	0.184362	-0.1722	-0.186761	0.104038	-0.17948
NTC_202	0.509143	0.859143	-0.0603957	0.0213866	0.760183	-0.0195045	0.771018	0.134182	-0.0282514	-0.232776	0.170676	-0.130514
NTC_203	0.170676	0.696223	0.138699	-0.0329036	0.414304	0.0528979	0.170676	0.594451	0.161462	-0.0731224	0.518295	0.0441698
NTC_204	0.290194	0.193927	-0.106063	0.145974	0.665003	0.0199555	0.574939	0.352412	-0.0531764	0.100084	0.685755	0.0234539
NTC_205	0.104038	0.584657	0.223927	-0.0478352	0.224799	0.088046	0.859143	0.414304	-0.0141291	-0.106787	0.518295	-0.0604581
NTC_206	0.0981314	0.814787	-0.262077	-0.0209365	0.137911	-0.141507	0.685755	0.398258	0.0363455	-0.109677	0.685755	-0.0366656
NTC_207	0.0981314	0.161984	0.240238	0.159613	0.10105	0.199926	0.214141	0.771018	-0.136037	-0.0434504	0.316872	-0.0897435
NTC_208	0.126959	0.8369	0.191799	0.0216267	0.184362	0.106713	0.439078	0.367309	0.0756049	0.0959283	0.271207	0.0857666
NTC_209	0.430727	0.555736	0.0699841	0.0730877	0.310056	0.0715359	0.107095	0.792821	0.251898	-0.0383123	0.219423	0.106793
NTC_21	0.624272	0.915202	-0.0487748	0.0116172	0.771018	-0.0185788	0.771018	0.781898	0.0251466	0.0292896	0.654721	0.0272181
NTC_210	0.604319	0.374902	0.0434693	0.100944	0.290194	0.0722068	0.971687	0.482203	-0.000888815	0.0660742	0.584657	0.0325927
NTC_211	0.253089	0.960369	-0.119968	-0.00472467	0.330796	-0.0623461	0.398258	0.310056	0.0868068	0.107883	0.241489	0.097345
NTC_212	0.1891	0.94906	0.128833	0.00541287	0.352412	0.0671229	0.175151	0.803785	0.160293	0.0278155	0.253089	0.0940543
NTC_213	0.675348	0.316872	0.0348948	-0.0981643	0.604319	-0.0316348	0.654721	0.71733	0.0378605	0.0346063	0.565299	0.0362334
NTC_214	0.145609	0.145609	-0.182142	-0.176932	0.104038	-0.179537	0.10105	0.20895	0.279022	0.133299	0.0952804	0.206161
NTC_215	0.15363	0.283768	-0.171243	0.120244	0.665003	-0.0254994	0.93776	0.859143	-0.00267947	0.0200484	0.8369	0.00868448
NTC_216	0.456056	0.892712	0.0676608	0.0178705	0.509143	0.0427657	0.473398	0.157765	0.0711408	-0.203664	0.464682	-0.0662615
NTC_217	0.594451	0.224799	0.0434956	-0.137206	0.430727	-0.0468553	0.241489	0.367309	0.132709	-0.113772	0.825826	0.00946864
NTC_218	0.14172	0.175151	0.170329	0.156032	0.116695	0.163181	0.271207	0.241489	-0.10899	-0.154141	0.15363	-0.131565
NTC_219	0.414304	0.310056	0.071779	-0.100262	0.848006	-0.0142417	0.193927	0.170676	0.149452	0.153823	0.137911	0.151638
NTC_22	0.859143	0.881497	-0.0222435	-0.0146071	0.781898	-0.0184253	0.337904	0.390377	0.104993	0.0932173	0.235831	0.0991052
NTC_220	0.161984	0.113423	-0.165561	0.226686	0.565299	0.0305625	0.283768	0.116695	-0.107045	0.216864	0.456056	0.0549092
NTC_221	0.166287	0.500076	0.14564	0.0775545	0.179712	0.111597	0.518295	0.265071	0.0651863	-0.145227	0.624272	-0.0400206
NTC_222	0.994336	0.20895	-0.00135227	-0.145687	0.277439	-0.0735194	0.283768	0.574939	0.121749	-0.0773176	0.706748	0.0222156
NTC_223	0.14172	0.0871236	-0.182814	-0.77011	0.0871236	-0.476462	0.0871236	0.0924961	-0.515995	-0.371259	0.0871236	-0.443627
NTC_224	0.0924961	0.198844	0.290157	-0.146925	0.303338	0.0716158	0.265071	0.881497	0.1276	-0.0156924	0.447522	0.0559537
NTC_225	0.760183	0.14172	-0.032408	-0.178659	0.198844	-0.105534	0.665003	0.303338	0.0377693	0.109096	0.323785	0.0734328
NTC_226	0.447522	0.0897775	0.0678368	0.429747	0.0924961	0.248792	0.116695	0.915202	-0.201202	0.0106863	0.283768	-0.095258
NTC_227	0.696223	0.374902	0.0304553	-0.0870042	0.644504	-0.0282744	0.848006	0.224799	0.0153494	0.1279	0.359812	0.0716248
NTC_228	0.892712	0.675348	-0.014606	0.035835	0.803785	0.0106145	0.0952804	0.960369	-0.243744	-0.00810018	0.179712	-0.125922
NTC_229	0.290194	0.574939	0.0952866	0.0697605	0.253089	0.0825235	0.247241	0.198844	0.128432	0.138441	0.161984	0.133437
NTC_23	0.614259	0.675348	-0.0499891	-0.0354656	0.473398	-0.0427274	0.536852	0.241489	-0.0558974	0.122305	0.574939	0.0332038
NTC_230	0.447522	0.352412	-0.070276	-0.0888201	0.253089	-0.079548	0.406234	0.749394	0.0855276	0.0322907	0.430727	0.0589092
NTC_231	0.283768	0.296717	0.0972895	-0.104386	0.994336	-0.00354828	0.555736	0.107095	-0.0551803	-0.287148	0.110223	-0.171164
NTC_232	0.230268	0.271207	-0.129503	-0.112908	0.166287	-0.121206	0.727966	0.303338	-0.0325897	-0.133171	0.352412	-0.0828806
NTC_233	0.654721	0.594451	0.0410842	0.0578645	0.439078	0.0494744	0.104038	0.330796	0.264695	-0.121094	0.345109	0.0718002
NTC_234	0.235831	0.367309	0.114216	-0.0870439	0.749394	0.0135863	0.149579	0.14172	0.177473	0.186386	0.10105	0.181929
NTC_235	0.803785	0.203851	0.0241223	0.145177	0.235831	0.0846496	0.518295	0.727966	-0.0566406	0.0333847	0.971687	-0.011628
NTC_236	0.93776	0.170676	-0.00488944	-0.160919	0.230268	-0.082904	0.110223	0.0871236	0.230655	-0.376823	0.398258	-0.073084
NTC_237	0.367309	0.116695	-0.0910585	0.226009	0.345109	0.0674753	0.259032	0.337904	-0.117849	-0.120315	0.203851	-0.119082
NTC_238	0.110223	0.316872	0.221665	0.113554	0.110223	0.16761	0.104038	0.224799	-0.232587	-0.163037	0.0981314	-0.197812
NTC_239	0.915202	0.749394	-0.0103967	-0.0298301	0.738655	-0.0201134	0.614259	0.760183	-0.0477616	0.0304838	0.994336	-0.00863888
NTC_24	0.345109	0.518295	-0.0966506	0.0765957	0.915202	-0.0100274	0.71733	0.0924961	0.0301462	0.307921	0.110223	0.169033
NTC_240	0.390377	0.0924961	0.0732313	-0.358739	0.134182	-0.142754	0.20895	0.422469	-0.149299	0.0775277	0.696223	-0.0358859
NTC_241	0.107095	0.960369	-0.22666	0.0047732	0.170676	-0.110943	0.130532	0.214141	0.20308	0.129385	0.113423	0.166232
NTC_242	0.518295	0.0952804	0.0567441	0.396381	0.0952804	0.226562	0.224799	0.509143	0.135651	0.0632391	0.230268	0.0994449
NTC_243	0.536852	0.271207	-0.0580344	0.125552	0.527532	0.033759	0.345109	0.277439	0.104355	-0.141152	0.8369	-0.0183988
NTC_25	0.584657	0.184362	-0.0520198	0.151732	0.430727	0.0498559	0.214141	0.179712	0.13901	0.148385	0.157765	0.143698
NTC_26	0.10105	0.665003	0.235026	-0.0382679	0.20895	0.0983791	0.644504	0.120041	-0.0451934	-0.257474	0.130532	-0.151334
NTC_27	0.20895	0.781898	-0.133813	-0.0246712	0.259032	-0.0792422	0.527532	0.675348	-0.0563012	0.0375012	0.994336	-0.0094
NTC_28	0.0871236	0.848006	0.304106	-0.0171296	0.134182	0.143488	0.161984	0.184362	0.169461	0.145367	0.130532	0.157414
NTC_29	0.971687	0.382591	0.00439947	-0.0784016	0.546254	-0.037001	0.644504	0.0981314	0.0380934	-0.355955	0.123462	-0.158931
NTC_3	0.771018	0.624272	-0.0322962	0.0491708	0.848006	0.00843729	0.727966	0.430727	0.0296327	0.0733559	0.482203	0.0514943
NTC_30	0.406234	0.303338	-0.0809542	0.117307	0.696223	0.0181763	0.359812	0.614259	-0.0932861	-0.0701085	0.359812	-0.0816973
NTC_31	0.422469	0.792821	0.0700859	0.0247403	0.482203	0.0474131	0.491096	0.134182	0.0696548	0.188954	0.166287	0.129304
NTC_32	0.219423	0.224799	-0.132161	0.133702	0.93776	0.000770292	0.157765	0.574939	0.169568	0.0521003	0.20895	0.110834
NTC_33	0.130532	0.390377	-0.196165	0.0992045	0.414304	-0.0484802	0.447522	0.398258	-0.0761146	0.0851914	0.892712	0.0045384
NTC_34	0.116695	0.110223	-0.204259	-0.231557	0.0924961	-0.217908	0.161984	0.614259	-0.170637	0.0439377	0.482203	-0.0633495
NTC_35	0.367309	0.166287	0.0803415	-0.161615	0.500076	-0.0406369	0.93776	0.94906	0.00837752	0.00681373	0.859143	0.00759563
NTC_36	0.98301	0.814787	-0.00224979	0.0229049	0.814787	0.0103275	0.323785	0.565299	-0.09883	0.0535153	0.814787	-0.0226574
NTC_37	0.491096	0.283768	0.0624565	-0.106905	0.685755	-0.0222244	0.803785	0.527532	-0.0231992	0.0600515	0.727966	0.0184261
NTC_38	0.439078	0.546254	0.0690147	-0.0519045	0.8369	0.00855506	0.624272	0.870307	0.0427307	-0.0165627	0.803785	0.013084
NTC_39	0.536852	0.994336	0.0503552	0.000592468	0.634354	0.0254738	0.594451	0.382591	0.0475466	0.0932256	0.382591	0.0703861
NTC_4	0.149579	0.290194	-0.173616	0.118581	0.654721	-0.0275178	0.634354	0.290194	0.0424463	0.111015	0.296717	0.0767305
NTC_40	0.398258	0.253089	0.0728395	-0.115857	0.71733	-0.021509	0.892712	0.881497	0.0131045	0.0139262	0.781898	0.0135154
NTC_41	0.157765	0.473398	-0.167997	0.0787691	0.447522	-0.0446138	0.926474	0.555736	-0.00318249	0.0545573	0.675348	0.0256874
NTC_42	0.359812	0.116695	0.0825369	-0.225372	0.303338	-0.0714175	0.848006	0.359812	-0.0149925	-0.114539	0.473398	-0.0647655
NTC_43	0.792821	0.518295	-0.0290715	-0.0575236	0.464682	-0.0432975	0.456056	0.345109	-0.0761142	-0.120079	0.253089	-0.0980965
NTC_44	0.259032	0.971687	-0.11543	0.0031363	0.374902	-0.0561466	0.203851	0.859143	-0.149955	-0.0213297	0.337904	-0.0856421
NTC_45	0.113423	0.0981314	0.220834	0.310231	0.0871236	0.265533	0.253089	0.644504	0.128271	-0.0698096	0.624272	0.0292305
NTC_46	0.277439	0.323785	0.0980087	-0.097216	0.94906	0.000396351	0.110223	0.749394	-0.205099	-0.0490493	0.175151	-0.127074
NTC_47	0.473398	0.71733	-0.0659675	0.0317	0.792821	-0.0171338	0.825826	0.792821	-0.0190584	0.0287486	0.881497	0.00484507
NTC_48	0.665003	0.15363	0.0352029	0.166483	0.198844	0.100843	0.179712	0.123462	-0.161741	-0.244507	0.0952804	-0.203124
NTC_49	0.825826	0.644504	0.0198873	-0.0404931	0.903947	-0.0103029	0.198844	0.98301	0.148016	-0.00339996	0.337904	0.0723079
NTC_5	0.0924961	0.614259	-0.306988	-0.0443447	0.110223	-0.175666	0.749394	0.374902	0.0262341	-0.113578	0.614259	-0.0436721
NTC_50	0.71733	0.130532	-0.0385837	0.20538	0.247241	0.0833983	0.749394	0.491096	-0.0298011	0.0650535	0.749394	0.0176262
NTC_51	0.179712	0.439078	-0.156193	0.0914865	0.594451	-0.0323531	0.137911	0.665003	-0.187737	-0.0638822	0.184362	-0.12581
NTC_52	0.15363	0.634354	0.156866	-0.0409055	0.390377	0.0579803	0.881497	0.654721	0.0132524	0.0398044	0.665003	0.0265284
NTC_53	0.271207	0.685755	0.101444	-0.0351883	0.536852	0.0331278	0.113423	0.473398	0.223829	0.0663674	0.15363	0.145098
NTC_54	0.98301	0.98301	0.00363305	-0.000949805	0.926474	0.00134162	0.926474	0.203851	0.00970797	0.13377	0.352412	0.0717392
NTC_55	0.134182	0.546254	0.180618	0.0731868	0.157765	0.126903	0.203851	0.903947	0.139282	0.0116341	0.303338	0.0754581
NTC_56	0.116695	0.123462	0.218563	0.213281	0.0981314	0.215922	0.184362	0.323785	0.155189	-0.125123	0.760183	0.0150331
NTC_57	0.296717	0.803785	-0.103154	0.0232553	0.518295	-0.0399495	0.781898	0.271207	0.0242785	0.114136	0.390377	0.0692072
NTC_58	0.915202	0.749394	0.00761864	0.0290265	0.685755	0.0183226	0.509143	0.527532	0.0653461	-0.0888489	0.94906	-0.0117514
NTC_59	0.482203	0.447522	-0.0649977	-0.0652558	0.316872	-0.0651268	0.696223	0.594451	-0.0354961	0.0462144	0.870307	0.00535913
NTC_6	0.0897775	0.760183	-0.382825	0.0277678	0.107095	-0.177528	0.123462	0.0897775	-0.19701	-0.372777	0.0897775	-0.284893
NTC_60	0.614259	0.359812	0.0425949	0.102193	0.283768	0.0723938	0.382591	0.382591	0.0897546	-0.113363	0.93776	-0.0118042
NTC_61	0.184362	0.134182	-0.149131	-0.183631	0.116695	-0.166381	0.14172	0.271207	-0.180914	-0.142463	0.116695	-0.161689
NTC_62	0.771018	0.166287	0.0266853	0.159286	0.219423	0.0929855	0.230268	0.665003	0.134847	0.0376366	0.265071	0.0862419
NTC_63	0.107095	0.473398	0.223206	-0.0631807	0.265071	0.0800125	0.814787	0.345109	-0.021938	0.10409	0.536852	0.041076
NTC_64	0.760183	0.491096	0.0267129	0.0778542	0.422469	0.0522836	0.94906	0.390377	0.00832341	-0.112204	0.565299	-0.0519402
NTC_65	0.546254	0.345109	-0.056601	-0.0888964	0.290194	-0.0727487	0.482203	0.247241	-0.0693093	-0.15269	0.20895	-0.111
NTC_66	0.241489	0.685755	-0.124191	0.0339161	0.439078	-0.0451373	0.0897775	0.166287	-0.277695	0.157599	0.527532	-0.0600479
NTC_67	0.390377	0.390377	-0.0837928	-0.0783188	0.241489	-0.0810558	0.738655	0.110223	-0.0316347	-0.280677	0.126959	-0.156156
NTC_68	0.382591	0.382591	0.0735801	0.1004	0.230268	0.0869901	0.422469	0.15363	0.0779256	0.173405	0.179712	0.125665
NTC_69	0.781898	0.644504	0.0256955	0.0398454	0.546254	0.0327705	0.546254	0.565299	-0.0556962	-0.0831144	0.439078	-0.0694053
NTC_7	0.634354	0.337904	0.0415699	-0.0897961	0.675348	-0.0241131	0.193927	0.219423	-0.154554	-0.163843	0.120041	-0.159198
NTC_70	0.137911	0.345109	-0.185127	0.106039	0.527532	-0.0395441	0.14172	0.518295	0.184222	0.0631769	0.1891	0.1237
NTC_71	0.265071	0.1891	-0.115166	-0.154546	0.145609	-0.134856	0.473398	0.157765	-0.0697883	0.163631	0.509143	0.0469211
NTC_72	0.464682	0.604319	-0.0670647	0.054031	0.971687	-0.00651684	0.960369	0.447522	0.00667948	0.0676818	0.555736	0.0371806
NTC_73	0.247241	0.527532	-0.123097	-0.0536918	0.224799	-0.0883942	0.509143	0.71733	-0.0572549	-0.0559096	0.546254	-0.0565823
NTC_74	0.398258	0.235831	-0.082805	-0.130253	0.193927	-0.106529	0.892712	0.994336	-0.00858773	0	0.960369	-0.00429386
NTC_75	0.749394	0.310056	0.0268587	0.114797	0.316872	0.0708276	0.134182	0.198844	0.19484	-0.17082	0.814787	0.0120098
NTC_76	0.323785	0.482203	0.0862761	-0.0629464	0.781898	0.0116648	0.903947	0.130532	-0.00482556	-0.233405	0.198844	-0.119115
NTC_77	0.198844	0.265071	0.126315	0.129158	0.15363	0.127737	0.179712	0.915202	0.156519	-0.00950137	0.316872	0.0735088
NTC_78	0.149579	0.352412	0.157459	0.105593	0.145609	0.131526	0.398258	0.892712	-0.0874551	0.0130131	0.675348	-0.037221
NTC_79	0.130532	0.126959	0.186586	-0.189617	0.98301	-0.0015155	0.323785	0.290194	0.107677	-0.13458	0.926474	-0.0134513
NTC_8	0.184362	0.926474	0.130194	-0.00805133	0.367309	0.0610712	0.374902	0.94906	-0.0898694	-0.00863051	0.574939	-0.04925
NTC_80	0.792821	0.892712	0.0245684	-0.0138379	0.881497	0.00536525	0.247241	0.126959	-0.12339	0.202637	0.546254	0.0396236
NTC_81	0.316872	0.509143	-0.100648	-0.0589811	0.247241	-0.0798147	0.0924961	0.546254	0.294907	0.0590725	0.104038	0.17699
NTC_82	0.491096	0.706748	-0.0635186	0.0318163	0.825826	-0.0158511	0.500076	0.0897775	0.068561	0.345058	0.0924961	0.20681
NTC_83	0.546254	0.149579	0.0494853	-0.174119	0.337904	-0.062317	0.422469	0.926474	-0.084996	0.00925615	0.654721	-0.0378699
NTC_84	0.8369	0.398258	0.016268	-0.0776047	0.624272	-0.0306684	0.994336	0.259032	0	-0.145351	0.406234	-0.0726757
NTC_85	0.644504	0.870307	0.0415577	-0.0151282	0.771018	0.0132147	0.614259	0.456056	0.0437164	-0.100685	0.749394	-0.0284843
NTC_86	0.814787	0.157765	0.023133	-0.168797	0.283768	-0.072832	0.235831	0.482203	-0.126366	-0.0947292	0.214141	-0.110548
NTC_87	0.8369	0.406234	-0.0234536	-0.0753416	0.406234	-0.0493976	0.390377	0.491096	-0.0874946	-0.0927936	0.310056	-0.0901441
NTC_88	0.665003	0.214141	-0.0473482	-0.140992	0.219423	-0.0941702	0.367309	0.161984	-0.0926052	-0.198454	0.137911	-0.14553
NTC_89	0.235831	0.781898	-0.127306	0.025112	0.390377	-0.0510971	0.792821	0.414304	0.0216479	0.0808729	0.491096	0.0512604
NTC_9	0.193927	0.727966	0.127976	-0.0310179	0.464682	0.0484789	0.881497	0.193927	-0.0117988	-0.178785	0.277439	-0.095292
NTC_90	0.960369	0.20895	-0.00377127	0.143603	0.330796	0.0699161	0.706748	0.960369	-0.034541	0.00581027	0.892712	-0.0143654
NTC_91	0.738655	0.235831	-0.0355306	0.132607	0.456056	0.048538	0.166287	0.685755	-0.16879	0.0362127	0.456056	-0.0662887
NTC_92	0.382591	0.123462	-0.0877675	-0.207641	0.126959	-0.147704	0.265071	0.14172	-0.109933	-0.218988	0.113423	-0.164461
NTC_93	0.0897775	0.594451	0.298011	-0.0477776	0.161984	0.125117	0.859143	0.247241	0.0148623	0.11983	0.398258	0.0673461
NTC_94	0.518295	0.430727	-0.0600062	0.0927263	0.71733	0.01636	0.696223	0.771018	0.034274	0.030295	0.594451	0.0322845
NTC_95	0.352412	0.107095	0.0832306	-0.232154	0.271207	-0.0744619	0.145609	0.253089	0.179365	0.119534	0.145609	0.149449
NTC_96	0.859143	0.145609	0.0152547	0.183203	0.203851	0.099229	0.994336	0.175151	-0.000759524	-0.190385	0.271207	-0.0955722
NTC_97	0.310056	0.706748	-0.101539	-0.0325739	0.310056	-0.0670562	0.120041	0.903947	-0.198176	-0.0127866	0.241489	-0.105482
NTC_98	0.303338	0.527532	-0.102908	0.0743989	0.8369	-0.0142546	0.685755	0.971687	-0.0380362	-0.00757368	0.803785	-0.022805
NTC_99	0.316872	0.130532	0.0862909	-0.18871	0.382591	-0.0512093	0.337904	0.994336	-0.095371	0.00117709	0.594451	-0.047097
OSTM1	0.46956	0.0454731	-0.0872739	-0.148871	0.131974	-0.118072	0.163477	0.38742	-0.138776	-0.0605787	0.21825	-0.0996774
OTUD7A	0.181213	0.35718	-0.0717993	-0.0890555	0.121455	-0.0804274	0.0714359	0.178921	-0.100187	-0.108873	0.0519187	-0.10453
OTUD7B	0.775069	0.121455	-0.061713	-0.0856902	0.456658	-0.0737016	0.21825	0.00913313	0.131245	-0.258564	0.263436	-0.0636596
PAF1	0.974671	0.0048219	0.11186	-0.246229	0.197871	-0.0671842	0.0714359	0.0650332	-0.163243	-0.536658	0.00726076	-0.34995
PARK2	0.207879	0.748189	0.080176	-0.00494742	0.245788	0.0376143	0.807682	0.185863	0.0145114	-0.159789	0.423244	-0.072639
PATZ1	0.111603	0.0246275	-0.122254	-0.244533	0.00773382	-0.183393	0.237282	0.465237	-0.100931	-0.0538751	0.24293	-0.0774029
PCGF1	0.237282	0.929722	0.0764748	0.110283	0.775069	0.0933791	0.205344	0.38742	-0.0703028	-0.140192	0.231729	-0.105248
PCGF2	0.213019	0.0486062	-0.0774012	-0.196629	0.0610336	-0.137015	0.228987	0.0951886	-0.0787888	-0.130847	0.110024	-0.104818
PCGF3	0.157174	0.245788	-0.0781076	-0.194679	0.128392	-0.136393	0.41512	0.123161	-0.0479056	-0.20249	0.210438	-0.125198
PCGF5	0.411092	0.623878	0.0522128	0.0347283	0.500435	0.0434705	0.234494	0.0269723	-0.0928573	-0.177262	0.0358143	-0.13506
PCGF6	0.807682	0.00876359	0.0349393	-0.18748	0.0937977	-0.0762705	0.24293	0.331977	-0.0686582	-0.1038	0.240094	-0.0862291
PDZRN3	0.237282	0.128392	0.0437387	-0.101542	0.924116	-0.0289019	0.829616	0.237282	0.0397905	-0.0805709	0.679789	-0.0203902
PDZRN4	0.851682	0.149059	-0.0242578	-0.150308	0.37211	-0.0872831	0.896149	0.901733	-0.0451357	0.0300982	0.758907	-0.00751877
PEX10	0.0274637	0.0111975	-0.154105	-0.296675	0.00369177	-0.22539	0.940944	0.0883963	0.0108441	-0.22631	0.456658	-0.107733
PEX12	0.167783	0.1906	-0.133318	-0.069383	0.0650332	-0.101351	0.846154	0.314696	-0.00986501	0.0810285	0.41512	0.0355818
PEX2	0.851682	0.643981	-0.0181321	-0.0508759	0.79133	-0.034504	0.411092	0.79133	0.0419156	-0.0292363	0.604051	0.00633966
PHF7	0.245788	0.482661	-0.101002	-0.0728138	0.130173	-0.0869079	0.133794	0.491505	-0.085718	-0.0718175	0.133794	-0.0787678
PHRF1	0.328472	0.00314954	-0.171097	-0.286512	0.0383768	-0.228804	0.89057	0.753542	0.0498069	-0.00929278	0.555768	0.020257
PJA1	0.260436	0.818631	-0.0741875	0.0135427	0.584512	-0.0303224	0.448168	0.551045	0.0640475	-0.100097	0.829616	-0.0180248
PJA2	0.403108	0.288298	-0.105175	-0.0656095	0.240094	-0.0853921	0.153076	0.391306	-0.0911358	-0.0830272	0.1906	-0.0870815
PML	0.364597	0.0783463	0.0183679	-0.210384	0.183527	-0.0960079	0.411092	0.21825	-0.0314112	-0.0826758	0.298017	-0.0570435
PPIL2	0.807682	0.00167081	-0.00913202	-0.719707	0.0105385	-0.36442	0.901733	0.014214	0.0659518	-0.265433	0.195425	-0.0997405
PRPF19	0.304616	0.00710895	-0.0647777	-0.443778	0.0172539	-0.254278	0.726901	0.193001	-0.0669709	-0.191455	0.478272	-0.129213
RAB40A	0.873866	0.0200822	0.0077	-0.132994	0.106919	-0.0626472	0.873866	0.0470177	0.0349295	-0.18368	0.169968	-0.0743753
RAB40AL	0.00394912	0.824119	-0.282725	-0.160425	0.0502396	-0.221575	0.0650332	0.41917	-0.283983	-0.206776	0.473905	-0.245379
RAB40B	0.231729	0.0951886	-0.0762066	-0.190186	0.0246275	-0.133196	0.151057	0.407088	-0.162089	-0.176586	0.435603	-0.169338
RAB40C	0.27258	0.695366	0.0357631	-0.0661242	0.423244	-0.0151805	0.240094	0.0650332	0.0759504	0.102058	0.0364408	0.089004
RABGEF1	0.263436	0.0189774	-0.106729	-0.165314	0.09802	-0.136021	0.130173	0.324992	-0.1966	-0.121278	0.205344	-0.158939
RAD18	0.0478064	0.13937	-0.136357	-0.0831481	0.0316805	-0.109753	0.0189774	0.0845121	-0.154857	-0.143998	0.0118928	-0.149428
RAG1	0.335505	0.974671	0.0729478	-0.00659628	0.527731	0.0331757	0.473905	0.39915	-0.047796	-0.0765112	0.20034	-0.0621536
RAPSN	0.452401	0.178921	-0.0648923	-0.0719732	0.149059	-0.0684328	0.527731	0.456658	0.0563904	-0.00226681	0.532354	0.0270618
RBBP6	0.555768	0.000878816	-0.173906	-0.824421	0.00107451	-0.499164	0.0410935	0.118098	0.180293	-0.217824	0.375902	-0.0187655
RBCK1	0.00202318	0.00233087	-0.369069	-0.261987	0.000716615	-0.315528	0.0169262	0.873866	0.160197	0.0054733	0.0759848	0.0828353
RBX1	0.427341	0.0339895	-0.00498985	-0.149961	0.24293	-0.0774756	0.649049	0.0390412	0.0453389	0.148271	0.0759848	0.0968049
RC3H1	0.304616	0.153076	-0.0917317	-0.164683	0.0671127	-0.128207	0.679789	0.929722	0.0432869	-0.0182578	0.633896	0.0125145
RC3H2	0.802222	0.0630072	-0.00620084	-0.151939	0.103884	-0.0790697	0.929722	0.09802	-0.00266416	-0.186288	0.487072	-0.0944759
RCBTB1	0.383557	0.226268	-0.0665297	-0.122983	0.014214	-0.0947561	0.935331	0.364597	0.0127428	-0.137679	0.161355	-0.0624679
RCBTB2	0.137492	0.307952	-0.0810851	-0.0599777	0.157174	-0.0705314	0.66948	0.574854	-0.0229147	-0.110778	0.183527	-0.0668462
RCHY1	0.24293	0.94656	-0.0742246	-0.0283216	0.226268	-0.0512731	0.753542	0.43146	-0.0117146	-0.0642816	0.570053	-0.0379981
RFFL	0.0714359	0.103884	-0.145983	-0.116244	0.0284697	-0.131113	0.411092	0.0650332	-0.0845646	-0.211218	0.193001	-0.147891
RFPL1	0.443957	0.128392	-0.0739112	-0.128376	0.0370767	-0.101144	0.439769	0.846154	-0.0545299	-0.0230435	0.427341	-0.0387867
RFPL3	0.375902	0.130173	-0.0632449	-0.112396	0.0807672	-0.0878206	0.541659	0.237282	-0.0451456	-0.0903916	0.165619	-0.0677686
RFPL4A	0.0478064	0.178921	0.121991	-0.0874766	0.518549	0.0172574	0.423244	0.851682	-0.0554499	0.0106239	0.974671	-0.022413
RFPL4B	0.210438	0.269508	0.10936	-0.0668368	0.321536	0.0212617	0.56051	0.260436	0.0379191	-0.0903396	0.818631	-0.0262102
RFWD2	0.360877	0.785899	0.0794254	-0.0165547	0.527731	0.0314353	0.0620139	0.818631	-0.0932187	-0.0315049	0.46956	-0.0623618
RFWD3	0.111603	0.00612365	0.110063	-0.24689	0.102393	-0.0684133	0.195425	0.0370767	-0.116122	-0.286976	0.0536445	-0.201549
RHOBTB1	0.957798	0.237282	-0.00933263	-0.193688	0.0725517	-0.10151	0.439769	0.89057	-0.0358235	-0.0296355	0.654133	-0.0327295
RHOBTB2	0.63893	0.555768	0.0386101	-0.00422242	0.940944	0.0171938	0.301305	0.969045	-0.0518141	-0.048483	0.395217	-0.0501486
RHOBTB3	0.473905	0.220899	-0.0553475	-0.110817	0.157174	-0.0830823	0.758907	0.263436	0.0215169	0.0563891	0.288298	0.038953
RING1	0.205344	0.0714359	0.105975	-0.0973968	0.851682	0.00428892	0.0311247	0.0224613	-0.134915	-0.265126	0.0057404	-0.20002
RLIM	0.491505	0.901733	0.0322098	-0.0152221	0.574854	0.00849384	0.275676	0.532354	-0.0630484	0.0198853	0.963421	-0.0215815
RNF10	0.0159755	0.840633	-0.136893	0.0250019	0.257459	-0.0559457	0.133794	0.618895	-0.117343	-0.0536025	0.288298	-0.0854727
RNF103	0.145124	0.487072	-0.10841	-0.0637719	0.0795493	-0.0860912	0.0300383	0.275676	-0.116879	0.0618964	0.643981	-0.0274911
RNF11	0.0197079	0.0951886	0.21558	-0.161975	0.857218	0.0268024	0.482661	0.096596	-0.116994	-0.16146	0.0807672	-0.139227
RNF111	0.0795493	0.460936	0.117084	-0.260977	0.690159	-0.0719465	0.0671127	0.1132	0.149496	-0.166386	0.952178	-0.00844521
RNF112	0.83512	0.298017	0.00501534	-0.0528092	0.594245	-0.023897	0.328472	0.604051	-0.0960474	-0.0719179	0.288298	-0.0839826
RNF113A	0.391306	0.131974	-0.171833	-0.241053	0.00238613	-0.206443	0.00599341	0.00175318	-0.38724	-0.575255	0.00179574	-0.481248
RNF113B	0.141268	0.0279628	-0.0923685	-0.176052	0.0197079	-0.13421	0.331977	0.00227678	-0.0516063	-0.292797	0.00300854	-0.172202
RNF114	0.527731	0.153076	-0.0399568	-0.0852254	0.172174	-0.0625911	0.711072	0.0563228	0.0374814	-0.244963	0.207879	-0.103741
RNF115	0.149059	0.0432364	0.0770042	-0.125854	0.546342	-0.0244251	0.86831	0.226268	-0.0122639	-0.0934394	0.318104	-0.0528517
RNF121	0.141268	0.46956	-0.101862	-0.0622607	0.0832485	-0.0820615	0.679789	0.775069	-0.0640281	-0.0362354	0.555768	-0.0501318
RNF122	0.918514	0.753542	-0.00152408	-0.0421971	0.73752	-0.0218606	0.541659	0.0311247	0.0418278	-0.221445	0.269508	-0.0898088
RNF123	0.0358143	0.0600662	0.125671	-0.13607	0.94656	-0.00519941	0.594245	0.997185	0.030975	0.0333795	0.427341	0.0321773
RNF125	0.074826	0.00561754	-0.170415	-0.235953	0.00280781	-0.203184	0.254506	0.00250027	-0.0622879	-0.27737	0.0136662	-0.169829
RNF126	0.785899	0.495959	0.0814294	-0.0304501	0.873866	0.0254897	0.342634	0.159254	-0.215429	-0.12873	0.108463	-0.17208
RNF128	0.918514	0.884996	0.00380237	0.0169749	0.83512	0.0103886	0.237282	0.411092	0.0751158	0.0381794	0.193001	0.0566476
RNF13	0.375902	0.448168	-0.0600844	-0.134454	0.131974	-0.0972694	0.0250818	0.700587	-0.134205	0.0205125	0.220899	-0.0568463
RNF130	0.716335	0.00360944	-0.0699863	-0.244771	0.0250818	-0.157379	0.690159	0.1132	-0.0199936	-0.109446	0.226268	-0.0647197
RNF133	0.110024	0.969045	-0.11354	0.0192433	0.391306	-0.0471486	0.633896	0.818631	0.0204395	0.00667195	0.695366	0.0135557
RNF135	0.86831	0.21825	-0.00271313	-0.0782299	0.294753	-0.0404715	0.439769	0.157174	0.0407709	0.084412	0.157174	0.0625914
RNF138	0.41512	0.0410935	0.0412072	-0.142835	0.137492	-0.0508137	0.969045	0.38742	0.027522	-0.107727	0.407088	-0.0401026
RNF139	0.0994607	0.26646	0.0976633	-0.0579241	0.546342	0.0198696	0.0820003	0.997185	-0.0933629	-0.0127696	0.231729	-0.0530662
RNF14	0.0660662	0.291514	-0.141817	-0.24394	0.0200822	-0.192879	0.183527	0.584512	-0.0911006	-0.0476555	0.141268	-0.0693781
RNF141	0.753542	0.0620139	-0.0310034	-0.154186	0.234494	-0.0925946	0.163477	0.974671	-0.0797113	-0.000144787	0.551045	-0.039928
RNF144A	0.628878	0.851682	0.0195425	0.0178387	0.912916	0.0186906	0.912916	0.346235	-0.000489226	-0.0856755	0.487072	-0.0430823
RNF144B	0.0144952	0.213019	0.136304	-0.104455	0.478272	0.0159241	0.0502396	0.037722	-0.161525	-0.305101	0.00667045	-0.233313
RNF145	0.00492894	0.00526308	-0.237643	-0.234962	0.00188374	-0.236302	0.541659	0.1906	-0.0292786	-0.109665	0.228987	-0.069472
RNF146	0.785899	0.443957	0.0254634	-0.054587	0.748189	-0.0145618	0.0241803	0.73752	0.192868	-0.0284049	0.0692466	0.0822317
RNF148	0.785899	0.532354	-0.0410826	-0.122912	0.482661	-0.0819973	0.565272	0.79133	-0.0468708	-0.0615948	0.604051	-0.0542328
RNF149	0.985927	0.18822	-0.0327112	-0.0727571	0.46956	-0.0527342	0.504931	0.758907	-0.04895	-0.0323216	0.482661	-0.0406358
RNF150	0.599139	0.63893	-0.0723669	0.0299366	0.802222	-0.0212152	0.79133	0.210438	0.0215834	-0.0875451	0.56051	-0.0329808
RNF151	0.952178	0.00377581	-0.0283339	-0.319628	0.0345887	-0.173981	0.448168	0.56051	-0.0386768	-0.0903529	0.331977	-0.0645149
RNF152	0.753542	0.26646	-0.0204264	-0.0741126	0.304616	-0.0472695	0.153076	0.0783463	-0.0979974	-0.240286	0.00932306	-0.169142
RNF157	0.924116	0.41917	-0.00360072	-0.0387207	0.487072	-0.0211607	0.742848	0.379717	0.00530909	-0.0743109	0.664349	-0.0345009
RNF165	0.335505	0.0186211	0.0452878	-0.153156	0.0937977	-0.0539339	0.929722	0.123161	0.00714848	-0.166293	0.220899	-0.0795723
RNF166	0.742848	0.181213	-0.112007	-0.0766025	0.1132	-0.0943048	0.0322448	0.659233	-0.137928	-0.0590197	0.163477	-0.0984737
RNF167	0.281939	0.705822	0.0751891	-0.0308094	0.536996	0.0221899	0.00412963	0.954988	-0.218203	-0.0123348	0.0147812	-0.115269
RNF168	0.0845121	0.0208496	-0.203867	-0.271278	0.00344976	-0.237573	0.0284697	0.26646	-0.189949	-0.0854155	0.0581695	-0.137682
RNF169	0.513989	0.00261939	-0.0400931	-0.27528	0.0046141	-0.157687	0.0924232	0.360877	-0.183627	-0.111571	0.149059	-0.147599
RNF17	0.0107542	0.0417976	0.134594	-0.112955	0.628878	0.0108194	0.395217	0.448168	0.0750141	-0.0611668	0.769671	0.00692361
RNF170	0.291514	0.00639179	-0.0827902	-0.299502	0.0153681	-0.191146	0.0478064	0.0197079	-0.139446	-0.19845	0.0246275	-0.168948
RNF175	0.901733	0.174402	0.0145679	-0.0667529	0.536996	-0.0260925	0.234494	0.176651	-0.0675759	-0.0958439	0.118098	-0.0817099
RNF180	0.278796	0.0510733	-0.105802	-0.145841	0.0807672	-0.125821	0.411092	0.599139	-0.0877536	-0.0669689	0.491505	-0.0773613
RNF181	0.513989	0.0197079	0.0457896	-0.192993	0.123161	-0.0736019	0.39915	0.829616	-0.0585903	-0.029088	0.94656	-0.0438391
RNF182	0.257459	0.664349	-0.136708	-0.0176824	0.185863	-0.0771951	0.649049	0.324992	0.00144701	-0.0672298	0.742848	-0.0328914
RNF183	0.758907	0.105393	-0.0109104	-0.134644	0.145124	-0.0727773	0.0311247	0.167783	-0.118563	-0.129125	0.0397154	-0.123844
RNF185	0.912916	0.495959	-0.00471391	-0.0327208	0.659233	-0.0187173	0.131974	0.106919	-0.108081	-0.115103	0.0502396	-0.111592
RNF186	0.66948	0.818631	0.00672403	0.00446317	0.63893	0.0055936	0.0186211	0.0193396	-0.141772	-0.195948	0.00451328	-0.16886
RNF187	0.918514	0.00183926	-0.0399998	-0.299611	0.00951651	-0.169805	0.423244	0.00971353	-0.12933	-0.32176	0.0233071	-0.225545
RNF19A	0.608981	0.231729	-0.0524791	0.0718642	0.83512	0.00969257	0.360877	0.716335	-0.0632189	-0.0664802	0.379717	-0.0648495
RNF19B	0.423244	0.613929	-0.0358775	-0.0419955	0.391306	-0.0389365	0.857218	0.263436	-0.0067111	0.058614	0.628878	0.0259515
RNF2	0.153076	0.690159	-0.0851828	-0.108159	0.20283	-0.0966709	0.732204	0.980299	-0.0224809	-0.00546189	0.851682	-0.0139714
RNF20	0.00197568	0.0189774	-0.230425	-0.430072	0.00222384	-0.330248	0.00652978	0.00233087	-0.216808	-0.40934	0.0025592	-0.313074
RNF207	0.349859	0.275676	-0.0539349	-0.100625	0.124886	-0.0772798	0.20283	0.439769	0.0941051	-0.0629514	0.50945	0.0155768
RNF208	0.879428	0.0264885	-0.0244297	-0.135556	0.0650332	-0.0799929	0.613929	0.541659	-0.0217609	0.0265905	0.857218	0.00241479
RNF212	0.41512	0.151057	-0.0651144	-0.265817	0.452401	-0.165466	0.335505	0.0439714	-0.053347	-0.247867	0.0197079	-0.150607
RNF213	0.342634	0.726901	-0.0716995	-0.0203498	0.439769	-0.0460247	0.278796	0.35718	-0.101972	-0.0630364	0.108463	-0.0825041
RNF214	0.137492	0.114814	0.0691685	0.154674	0.0671127	0.111921	0.0759848	0.301305	0.118245	0.0521559	0.0820003	0.0852005
RNF215	0.654133	0.0527757	-0.037157	-0.165547	0.074826	-0.101352	0.0783463	0.769671	0.13237	-0.0430033	0.460936	0.0446832
RNF216	0.149059	0.79133	0.0923052	0.0142039	0.263436	0.0532546	0.137492	0.907322	-0.0997401	0.00888156	0.439769	-0.0454293
RNF217	0.643981	0.0212428	-0.0265237	-0.128174	0.0910648	-0.0773486	0.679789	0.0845121	-0.0301954	-0.113545	0.38742	-0.0718703
RNF219	0.0410935	0.278796	-0.129442	-0.059979	0.0759848	-0.0947107	0.197871	0.427341	-0.0796705	-0.077929	0.096596	-0.0787997
RNF220	0.074826	0.985927	-0.098633	-0.00793721	0.281939	-0.0532851	0.482661	0.565272	-0.0770279	0.0243818	0.873866	-0.026323
RNF24	0.527731	0.318104	0.0160109	-0.0512841	0.613929	-0.0176366	0.94656	0.753542	0.00394717	-0.0269969	0.89057	-0.0115249
RNF25	0.758907	0.664349	0.00568445	-0.0374372	0.73752	-0.0158764	0.178921	0.86276	0.155415	0.0202085	0.41512	0.0878119
RNF26	0.924116	0.00274367	0.00437397	-0.249853	0.00876359	-0.122739	0.207879	0.237282	0.0703627	0.0673954	0.116447	0.0688791
RNF31	0.349859	0.753542	-0.169719	0.0275548	0.594245	-0.0710819	0.456658	0.785899	0.0454292	-0.0241887	0.726901	0.0106202
RNF32	0.130173	0.103884	0.0915898	-0.0945977	0.912916	-0.00150394	0.288298	0.207879	0.0954042	-0.105025	0.952178	-0.00481027
RNF34	0.46956	0.0186211	-0.0921931	-0.193286	0.0233071	-0.14274	0.41512	0.0175872	-0.0408745	-0.236775	0.0147812	-0.138825
RNF38	0.110024	0.00840747	-0.138695	-0.173684	0.00492894	-0.15619	0.161355	0.118098	-0.116755	-0.115776	0.0994607	-0.116265
RNF39	0.513989	0.0345887	0.0114722	-0.159645	0.353508	-0.0740866	0.840633	0.0470177	-0.0136513	-0.130736	0.145124	-0.0721936
RNF4	0.0425119	0.0109739	-0.231336	-0.294437	0.0030783	-0.262887	0.79133	0.183527	-0.0112735	-0.292209	0.0650332	-0.151741
RNF40	0.163477	0.074826	-0.139266	-0.154427	0.0692466	-0.146847	0.912916	0.128392	-0.0576207	-0.227805	0.342634	-0.142713
RNF41	0.0554179	0.504931	0.158577	-0.0783551	0.226268	0.0401111	0.349859	0.143186	-0.0355692	-0.133592	0.969045	-0.0845808
RNF43	0.285107	0.00412963	-0.0871297	-0.183324	0.00726076	-0.135227	0.311312	0.38742	-0.118774	-0.0584637	0.231729	-0.0886189
RNF44	0.00789753	0.0139378	-0.254878	-0.173276	0.00197568	-0.214077	0.0295074	0.758907	-0.193827	-0.0421616	0.0832485	-0.117994
RNF5	0.532354	0.157174	-0.0328544	-0.101936	0.1132	-0.0673951	0.721611	0.0897226	-0.011345	-0.118067	0.147081	-0.0647062
RNF6	0.705822	0.705822	0.0262586	-0.0506049	0.857218	-0.0121731	0.674627	0.0563228	-0.0116356	-0.177064	0.145124	-0.0943498
RNF7	0.118098	0.137492	-0.12058	-0.14121	0.012133	-0.130895	0.500435	0.623878	0.0347486	-0.0438951	0.879428	-0.00457322
RNF8	0.684967	0.0103266	-0.0802668	-0.369459	0.0870859	-0.224863	0.165619	0.00549706	-0.183835	-0.326749	0.0204628	-0.255292
RNFT1	0.599139	0.0150721	-0.0404695	-0.213027	0.0494172	-0.126748	0.748189	0.551045	0.00140462	-0.0473527	0.695366	-0.022974
RSPRY1	0.183527	0.00179574	-0.156529	-0.429342	0.00110163	-0.292935	0.0478064	0.220899	-0.11578	-0.102675	0.0494172	-0.109227
SF3B3	0.89057	0.00789753	0.0319957	-0.337879	0.00599341	-0.152942	0.012133	0.0316805	-0.631914	-0.463316	0.0057404	-0.547615
SH3RF1	0.121455	0.165619	-0.152635	-0.0845387	0.0289845	-0.118587	0.291514	0.1906	-0.110404	-0.158499	0.0519187	-0.134452
SH3RF2	0.695366	0.0857912	-0.0552443	-0.147502	0.0703343	-0.101373	0.802222	0.375902	-0.0210043	-0.0792166	0.285107	-0.0501105
SHKBP1	0.0527757	0.0048219	-0.100436	-0.262004	0.00352878	-0.18122	0.311312	0.0274637	-0.0628792	-0.168266	0.0284697	-0.115572
SHPRH	0.324992	0.38742	-0.077215	-0.0584199	0.116447	-0.0678175	0.907322	0.0250818	0.00633553	-0.258849	0.0771582	-0.126257
SIAH1	0.35718	0.0494172	0.0534765	-0.266299	0.0832485	-0.106411	0.846154	0.452401	-0.0105678	-0.0770844	0.473905	-0.0438261
SIAH2	0.463084	0.764283	-0.0388458	-0.0158796	0.594245	-0.0273627	0.226268	0.500435	-0.0693331	0.0282484	0.775069	-0.0205423
SKP2	0.0897226	0.00167081	-0.615162	-0.855605	0.00102213	-0.735383	0.311312	0.00586568	-0.376303	-0.568474	0.0364408	-0.472389
SMURF1	0.513989	0.0030783	-0.039524	-0.234866	0.0175872	-0.137195	0.0857912	0.159254	0.116732	0.0942016	0.0554179	0.105467
SMURF2	0.195425	0.465237	0.106008	-0.0352015	0.997185	0.0354034	0.0322448	0.213019	-0.277358	-0.164407	0.0255433	-0.220882
SOCS1	0.879428	0.193001	-0.0215017	-0.0878021	0.318104	-0.0546519	0.56051	0.353508	-0.0424532	-0.0994825	0.257459	-0.0709678
SOCS2	0.41512	0.700587	0.0356718	-0.13971	0.753542	-0.0520193	0.659233	0.41917	-0.0139304	-0.117836	0.654133	-0.065883
SOCS3	0.331977	0.0179261	-0.056576	-0.307271	0.00951651	-0.181923	0.0128794	0.879428	-0.224577	0.0246402	0.599139	-0.0999686
SOCS4	0.176651	0.86276	-0.135772	0.0591245	0.50945	-0.0383238	0.106919	0.0692466	-0.105267	-0.165839	0.00894665	-0.135553
SOCS5	0.0220486	0.628878	0.134266	-0.0337591	0.213019	0.0502535	0.161355	0.172174	0.0832934	-0.173061	0.456658	-0.0448835
SOCS6	0.857218	0.131974	-0.0141237	-0.116137	0.167783	-0.0651306	0.0118928	0.342634	0.150093	0.0301483	0.0897226	0.0901207
SOCS7	0.896149	0.0671127	-0.00168686	-0.269609	0.0857912	-0.135648	0.205344	0.251576	-0.0746078	-0.206327	0.130173	-0.140467
SPOP	0.00244259	0.473905	-0.31701	-0.142792	0.00991418	-0.229901	0.18822	0.679789	0.273764	0.0324803	0.0545252	0.153122
SPSB1	0.929722	0.924116	-0.0114557	0.000837644	0.901733	-0.00530903	0.391306	0.0274637	-0.0707651	-0.198536	0.0692466	-0.13465
SPSB2	0.0057404	0.633896	0.182699	-0.0332844	0.263436	0.0747073	0.997185	0.66948	0.00261102	-0.0386499	0.802222	-0.0180195
SPSB3	0.147081	0.328472	-0.103291	-0.199886	0.304616	-0.151589	0.24293	0.00586568	-0.161973	-0.355518	0.00537892	-0.258746
SPSB4	0.248671	0.705822	-0.0703475	-0.0217609	0.27258	-0.0460542	0.108463	0.907322	-0.087945	-0.0202928	0.278796	-0.0541189
STUB1	0.21825	0.0681728	-0.27355	-0.277094	0.0951886	-0.275322	0.555768	0.824119	-0.0876646	-0.0300195	0.608981	-0.058842
SYVN1	0.383557	0.487072	-0.108971	-0.101027	0.518549	-0.104999	0.721611	0.197871	0.00822308	0.219799	0.234494	0.114011
TCEB3	0.0725517	0.0144952	-0.280683	-0.16883	0.0136662	-0.224756	0.0692466	0.00369177	-0.428866	-0.419313	0.0136662	-0.42409
TNFAIP1	0.00394912	0.0274637	-0.419823	-0.149906	0.00155392	-0.284864	0.346235	0.769671	0.0781968	-0.0247577	0.969045	0.0267196
TNFAIP3	0.0692466	0.000680659	-0.256846	-0.607044	0.000663317	-0.431945	0.00124694	0.00244259	0.323147	0.294087	0.000754329	0.308617
TOPORS	0.157174	0.700587	-0.0705145	-0.151604	0.423244	-0.111059	0.151057	0.0725517	-0.128023	-0.199702	0.0600662	-0.163862
TRAF2	0.732204	0.133794	-0.00951068	-0.169501	0.643981	-0.0895058	0.00294022	0.536996	0.405628	0.163985	0.0179261	0.284806
TRAF3	0.126629	0.0897226	-0.143858	-0.165098	0.00726076	-0.154478	0.0260122	0.83512	0.302491	0.000999444	0.38742	0.151745
TRAF4	0.143186	0.213019	-0.0863747	0.088657	0.969045	0.00114113	0.288298	0.824119	-0.0499313	-0.0171971	0.460936	-0.0335642
TRAF5	0.328472	0.215623	-0.0524693	-0.19454	0.0807672	-0.123505	0.423244	0.349859	0.0258372	-0.035691	0.690159	-0.00492691
TRAF6	0.929722	0.726901	-0.00489522	0.0365267	0.643981	0.0158157	0.824119	0.0220486	0.0133013	-0.233698	0.096596	-0.110198
TRAF7	0.840633	0.105393	-0.0148303	-0.161315	0.119767	-0.0880728	0.165619	0.339058	-0.269623	-0.174262	0.257459	-0.221942
TRAIP	0.155115	0.0454731	-0.218601	-0.248019	0.111603	-0.23331	0.00757315	0.193001	-0.324567	-0.144727	0.0216424	-0.234647
TRIM10	0.748189	0.555768	-0.0230382	-0.0835552	0.690159	-0.0532967	0.263436	0.427341	-0.0566286	-0.0622134	0.193001	-0.059421
TRIM11	0.608981	0.106919	0.0516567	-0.14126	0.565272	-0.0448015	0.94656	0.0857912	-0.00842896	-0.190438	0.0364408	-0.0994333
TRIM13	0.427341	0.20034	-0.0949678	-0.0804246	0.114814	-0.0876962	0.0502396	0.780479	-0.172842	-0.0295187	0.155115	-0.10118
TRIM15	0.012133	0.0692466	-0.196761	-0.194801	0.00971353	-0.195781	0.155115	0.172174	-0.0827136	-0.0983392	0.0857912	-0.0905264
TRIM17	0.105393	0.00102213	-0.15097	-0.338575	0.0333991	-0.244773	0.579674	0.379717	-0.0247658	-0.0817457	0.288298	-0.0532557
TRIM2	0.83512	0.79133	0.000586735	-0.00766302	0.342634	-0.00353814	0.353508	0.37211	-0.0362373	-0.0851811	0.223572	-0.0607092
TRIM21	0.52313	0.00183926	0.0302761	-0.276717	0.0486062	-0.123221	0.594245	0.742848	0.0308801	-0.0090725	0.473905	0.0109038
TRIM22	0.813152	0.301305	-0.0185275	-0.0987758	0.39915	-0.0586516	0.298017	0.758907	-0.0598863	0.0122508	0.674627	-0.0238178
TRIM23	0.193001	0.0186211	-0.107965	-0.308578	0.00549706	-0.208271	0.301305	0.324992	-0.0878526	-0.085689	0.185863	-0.0867708
TRIM24	0.513989	0.0197079	0.0497315	-0.17962	0.228987	-0.064944	0.110024	0.220899	-0.0799914	-0.1253	0.106919	-0.102646
TRIM25	0.711072	0.527731	0.0606138	-0.0651914	0.840633	-0.00228877	0.314696	0.368342	0.0543607	-0.063721	0.94656	-0.00468017
TRIM26	0.487072	0.796771	0.0350129	0.0179098	0.555768	0.0264613	0.541659	0.35718	0.0418987	-0.107711	0.618895	-0.0329059
TRIM27	0.0439714	0.20283	-0.117815	-0.06381	0.0175872	-0.0908125	0.0289845	0.0857912	-0.140936	-0.214406	0.0274637	-0.177671
TRIM28	0.66948	0.130173	0.063835	0.0965097	0.0610336	0.0801723	0.294753	0.00412963	-0.200477	-0.246857	0.0118928	-0.223667
TRIM3	0.551045	0.0101185	-0.0400402	-0.231786	0.0345887	-0.135913	0.145124	0.00294022	-0.0890367	-0.261788	0.0289845	-0.175412
TRIM31	0.291514	0.851682	-0.08191	-0.00794185	0.281939	-0.0449259	0.0759848	0.589369	-0.101372	0.0238207	0.439769	-0.0387756
TRIM32	0.565272	0.66948	-0.0301658	0.0339975	0.997185	0.00191585	0.608981	0.0494172	-0.0321238	-0.132661	0.0620139	-0.0823925
TRIM33	0.711072	0.0563228	-0.0182594	-0.183212	0.228987	-0.100736	0.758907	0.935331	-0.0194443	-0.0109249	0.83512	-0.0151846
TRIM34	0.119767	0.997185	-0.0784513	-0.0114659	0.307952	-0.0449586	0.183527	0.500435	0.0928259	-0.0495564	0.541659	0.0216347
TRIM35	0.66948	0.207879	-0.0636088	-0.104555	0.245788	-0.0840819	0.0502396	0.536996	0.136157	-0.0729807	0.579674	0.031588
TRIM36	0.291514	0.231729	-0.145429	-0.0688753	0.163477	-0.107152	0.684967	0.183527	-0.0294786	-0.0918913	0.257459	-0.0606849
TRIM37	0.807682	0.0328176	-0.0105062	-0.131889	0.360877	-0.0711977	0.594245	0.143186	0.0244266	-0.111206	0.35718	-0.0433899
TRIM38	0.527731	0.21825	-0.0402746	-0.0636036	0.143186	-0.0519391	0.73752	0.38742	0.0325367	-0.0719327	0.780479	-0.019698
TRIM39	0.935331	0.27258	-0.00605672	-0.0832738	0.83512	-0.0446653	0.074826	0.395217	-0.0971951	-0.102841	0.0807672	-0.100018
TRIM4	0.205344	0.00102213	-0.124954	-0.542989	0.000835347	-0.333971	0.83512	0.1906	-0.0458528	-0.109511	0.183527	-0.0776818
TRIM40	0.0339895	0.135633	-0.171369	-0.0981132	0.0182707	-0.134741	0.0870859	0.110024	-0.0944143	-0.17379	0.0703343	-0.134102
TRIM41	0.161355	0.169968	-0.101245	-0.0872907	0.0783463	-0.0942678	0.0610336	0.0339895	-0.152026	-0.192138	0.0118928	-0.172082
TRIM42	0.608981	0.775069	-0.0581679	0.016399	0.780479	-0.0208844	0.331977	0.167783	-0.0773814	-0.120672	0.159254	-0.0990268
TRIM43	0.00971353	0.0870859	-0.229355	-0.24338	0.00329654	-0.236368	0.00876359	0.37211	-0.360749	-0.074148	0.00207172	-0.217449
TRIM45	0.403108	0.00422266	-0.0278678	-0.362281	0.0462399	-0.195075	0.118098	0.0572399	-0.247821	-0.247799	0.0193396	-0.24781
TRIM46	0.695366	0.0175872	-0.0316722	-0.183187	0.0572399	-0.107429	0.126629	0.116447	-0.126221	-0.17041	0.135633	-0.148315
TRIM47	0.0264885	0.918514	-0.124925	-0.0284983	0.100918	-0.0767117	0.0630072	0.0116569	-0.137774	-0.199455	0.00757315	-0.168615
TRIM48	0.473905	0.452401	-0.0254549	-0.0594321	0.711072	-0.0424435	0.579674	0.659233	-0.0313054	-0.0538002	0.456658	-0.0425528
TRIM49	0.742848	0.0417976	-0.0177311	-0.310208	0.155115	-0.16397	0.00858388	0.234494	-0.17278	-0.329029	0.0681728	-0.250904
TRIM5	0.802222	0.318104	0.00800364	-0.0594028	0.674627	-0.0256996	0.716335	0.193001	-0.0223495	-0.111426	0.298017	-0.0668879
TRIM50	0.465237	0.128392	-0.153066	-0.269258	0.63893	-0.211162	0.478272	0.0439714	-0.363952	-0.166046	0.163477	-0.264999
TRIM51	0.796771	0.411092	-0.0170939	0.0498499	0.500435	0.016378	0.532354	0.758907	0.0413749	0.0384333	0.360877	0.0399041
TRIM52	0.0510733	0.664349	-0.167658	-0.0230785	0.0383768	-0.0953681	0.1132	0.829616	-0.102842	-0.0562282	0.331977	-0.0795351
TRIM54	0.133794	0.135633	-0.109155	-0.176808	0.143186	-0.142982	0.829616	0.674627	-0.0129427	0.0164598	0.929722	0.00175856
TRIM55	0.147081	0.0410935	-0.0685661	-0.178757	0.0924232	-0.123661	0.423244	0.159254	-0.0652181	-0.138146	0.123161	-0.101682
TRIM56	0.758907	0.73752	0.00157923	0.0196075	0.813152	0.0105934	0.443957	0.846154	-0.0148177	-0.00240056	0.985927	-0.00860915
TRIM58	0.41512	0.126629	-0.0817076	-0.0777689	0.09802	-0.0797383	0.375902	0.0807672	-0.04537	0.0998026	0.532354	0.0272163
TRIM59	0.251576	0.0116569	-0.0704494	-0.151877	0.00991418	-0.111163	0.0937977	0.0759848	-0.123814	-0.137207	0.0339895	-0.13051
TRIM6	0.527731	0.176651	-0.0468349	-0.2	0.237282	-0.123417	0.231729	0.0403995	-0.101445	-0.154501	0.114814	-0.127973
TRIM60	0.726901	0.000878816	0.0260794	-0.379417	0.0269723	-0.176669	0.135633	0.0144952	0.0770195	-0.36796	0.096596	-0.14547
TRIM61	0.796771	0.813152	-0.0210872	0.0514637	0.690159	0.0151882	0.0581695	0.618895	-0.107526	-0.0457885	0.106919	-0.076657
TRIM62	0.482661	0.0558688	-0.167565	-0.131407	0.0166039	-0.149486	0.0274637	0.375902	-0.163192	-0.0623316	0.0279628	-0.112762
TRIM63	0.435603	0.110024	0.0341303	-0.168771	0.155115	-0.0673201	0.427341	0.753542	0.0396195	-0.0245273	0.684967	0.00754611
TRIM64	0.43146	0.0620139	-0.0619565	-0.115689	0.116447	-0.0888229	0.213019	0.251576	-0.0828701	-0.0782218	0.135633	-0.080546
TRIM65	0.0671127	0.705822	-0.113378	0.02347	0.251576	-0.0449541	0.172174	0.41512	-0.0930039	-0.0586332	0.174402	-0.0758185
TRIM67	0.165619	0.353508	-0.0833784	-0.0516792	0.0510733	-0.0675288	0.952178	0.0736817	0.00277472	-0.182119	0.167783	-0.089672
TRIM68	0.210438	0.579674	0.0735055	0.031684	0.21825	0.0525948	0.0216424	0.439769	0.180518	0.0393413	0.0241803	0.10993
TRIM69	0.126629	0.0994607	-0.0876063	-0.146195	0.0216424	-0.116901	0.659233	0.952178	-0.0347485	-0.0385188	0.807682	-0.0366336
TRIM7	0.495959	0.0692466	0.08538	-0.151544	0.448168	-0.0330819	0.00652978	0.0403995	-0.28037	-0.237893	0.00741548	-0.259132
TRIM72	0.360877	0.758907	-0.0973356	-0.031691	0.228987	-0.0645133	0.0725517	0.570053	-0.162809	0.0203807	0.172174	-0.0712141
TRIM73	0.197871	0.654133	0.116452	-0.0262662	0.210438	0.0450931	0.375902	0.0417976	-0.0475786	-0.169614	0.0630072	-0.108597
TRIM74	0.342634	0.0832485	-0.0514358	-0.167981	0.114814	-0.109708	0.623878	0.379717	-0.0503441	-0.0804712	0.487072	-0.0654076
TRIM8	0.478272	0.00403846	0.0401898	-0.30536	0.0101185	-0.132585	0.205344	0.896149	0.123323	-0.0452798	0.27258	0.0390217
TRIM9	0.24293	0.342634	-0.0617698	-0.0526794	0.263436	-0.0572246	0.532354	0.124886	-0.0303478	-0.130009	0.176651	-0.0801783
TRIML1	0.764283	0.56051	-0.014787	0.0483466	0.83512	0.0167798	0.940944	0.589369	0.0109281	0.00857511	0.532354	0.00975159
TRIP12	0.0403995	0.0279628	-0.153087	-0.337101	0.00250027	-0.245094	0.907322	0.119767	0.0291833	-0.201413	0.126629	-0.0861146
TTC3	0.884996	0.220899	0.0031087	-0.1525	0.237282	-0.0746954	0.654133	0.884996	-0.0228905	-0.0162095	0.802222	-0.01955
TULP4	0.263436	0.785899	0.0666578	-0.168079	0.56051	-0.0507105	0.991556	0.0156692	-0.0240832	-0.329773	0.118098	-0.176928
UBE3A	0.807682	0.248671	0.0325739	-0.0972086	0.599139	-0.0323173	0.269508	0.0255433	-0.0597961	-0.295358	0.0339895	-0.177577
UBE3B	0.108463	0.21825	-0.113875	-0.164327	0.0660662	-0.139101	0.695366	0.275676	-0.0236618	-0.0775751	0.311312	-0.0506184
UBE3C	0.145124	0.0241803	-0.107376	-0.168817	0.00514949	-0.138097	0.0951886	0.623878	-0.130397	-0.0581116	0.0660662	-0.0942543
UBE4A	0.536996	0.00537892	0.0272564	-0.200076	0.0510733	-0.0864098	0.796771	0.0322448	-0.0155748	-0.215581	0.0233071	-0.115578
UBE4B	0.0390412	0.411092	-0.171683	-0.219005	0.0832485	-0.195344	0.228987	0.00991418	-0.13616	-0.250943	0.0241803	-0.193552
UBOX5	0.0123774	0.0759848	-0.18733	-0.125907	0.0109739	-0.156619	0.09802	0.0105385	-0.110673	-0.201935	0.0116569	-0.156304
UBR1	0.13937	0.360877	-0.244822	-0.183303	0.09802	-0.214063	0.0600662	0.383557	-0.124554	-0.103098	0.167783	-0.113826
UBR2	0.0931084	0.00268087	-0.183666	-0.317668	0.00102213	-0.250667	0.163477	0.205344	-0.0965788	-0.114143	0.193001	-0.105361
UBR3	0.716335	0.185863	0.0119572	-0.0856522	0.423244	-0.0368475	0.0220486	0.818631	0.170812	0.00739184	0.108463	0.0891021
UBR4	0.141268	0.00102213	0.233752	-0.411719	0.110024	-0.0889833	0.00077387	0.000716615	-0.478493	-0.461071	0.000663317	-0.469782
UBR5	0.0671127	0.037722	-0.110018	-0.151419	0.00549706	-0.130719	0.311312	0.0345887	-0.190067	-0.305145	0.0725517	-0.247606
UHRF1	0.518549	0.0025592	-0.055564	-0.432434	0.00394912	-0.243999	0.314696	0.0462399	-0.0935468	-0.161712	0.0147812	-0.12763
UHRF2	0.721611	0.0771582	0.0276258	-0.235469	0.301305	-0.103922	0.570053	0.103884	0.0330813	-0.104168	0.46956	-0.0355436
UNK	0.360877	0.161355	0.0895579	-0.11777	0.79133	-0.0141059	0.643981	0.161355	-0.00906156	-0.112541	0.291514	-0.060801
UNKL	0.94656	0.929722	-0.0155872	0.0339243	0.94656	0.00916858	0.604051	0.105393	-0.0828217	0.18989	0.223572	0.053534
VHL	0.0870859	0.0216424	0.476175	0.537869	0.0870859	0.507022	0.000646386	0.00612365	-1.3511	-1.35416	0.000735247	-1.35263
VPS11	0.39915	0.24293	-0.231111	-0.138029	0.288298	-0.18457	0.254506	0.504931	0.138234	0.0409832	0.116447	0.0896084
VPS18	0.0447169	0.237282	-0.357002	-0.210586	0.0581695	-0.283794	0.0197079	0.360877	0.285408	0.107372	0.0857912	0.19639
VPS41	0.339058	0.0351969	-0.113359	-0.176263	0.00681384	-0.144811	0.00118681	0.901733	0.35104	-0.0133246	0.0328176	0.168858
VPS8	0.86831	0.89057	0.00377342	0.0400121	0.758907	0.0218928	0.119767	0.427341	0.107241	0.0451456	0.0807672	0.0761934
WDSUB1	0.664349	0.195425	0.018808	-0.0608297	0.513989	-0.0210108	0.205344	0.0150721	-0.113982	-0.238415	0.0328176	-0.176199
WHSC1	0.0527757	0.460936	-0.116977	0.0479466	0.263436	-0.0345154	0.769671	0.260436	-0.0210922	0.08835	0.46956	0.0336289
WSB1	0.705822	0.618895	-0.0361056	-0.077374	0.924116	-0.0567398	0.0425119	0.151057	-0.172305	-0.102178	0.014214	-0.137242
WSB2	0.570053	0.368342	-0.017463	-0.0877084	0.674627	-0.0525857	0.94656	0.546342	-0.0790811	-0.0875511	0.684967	-0.0833161
WWP1	0.288298	0.664349	-0.217036	-0.0172203	0.435603	-0.117128	0.0316805	0.368342	-0.263677	-0.0118336	0.716335	-0.137755
WWP2	0.153076	0.128392	0.0836479	-0.136918	0.901733	-0.026635	0.879428	0.0857912	-0.0334357	-0.197267	0.0771582	-0.115351
XIAP	0.546342	0.231729	-0.0350378	-0.112904	0.135633	-0.0739711	0.997185	0.769671	0.00696077	0.00762823	0.796771	0.0072945
ZBTB1	0.742848	0.952178	-0.0904935	0.0108866	0.851682	-0.0398034	0.52313	0.0610336	0.0334639	-0.192083	0.307952	-0.0793094
ZBTB10	0.957798	0.0233071	-0.015841	-0.215225	0.00858388	-0.115533	0.294753	0.66948	-0.0586341	-0.0424524	0.375902	-0.0505432
ZBTB11	0.360877	0.231729	0.0322082	-0.158407	0.555768	-0.0630993	0.546342	0.901733	-0.0493365	-0.059417	0.969045	-0.0543768
ZBTB12	0.118098	0.649049	-0.0965704	-0.0982412	0.324992	-0.0974058	0.0620139	0.974671	-0.116805	0.00255261	0.375902	-0.0571261
ZBTB14	0.269508	0.0370767	-0.140306	-0.181911	0.0519187	-0.161108	0.226268	0.165619	0.070932	0.140242	0.0725517	0.105587
ZBTB16	0.0370767	0.659233	-0.142067	-0.0145124	0.0736817	-0.0782898	0.0554179	0.226268	-0.113502	0.0718422	0.742848	-0.0208299
ZBTB17	0.43146	0.0169262	-0.188649	-0.349194	0.0630072	-0.268922	0.178921	0.294753	-0.0784208	-0.177082	0.124886	-0.127751
ZBTB18	0.56051	0.183527	0.047867	-0.127701	0.314696	-0.0399169	0.487072	0.307952	0.0393313	-0.0706368	0.764283	-0.0156527
ZBTB2	0.126629	0.000698422	-0.242865	-0.50979	0.000716615	-0.376327	0.360877	0.00167081	-0.0471737	-0.355379	0.00773382	-0.201277
ZBTB20	0.181213	0.00294022	-0.113802	-0.25028	0.00876359	-0.182041	0.00148023	0.240094	0.261436	0.0643128	0.00726076	0.162874
ZBTB21	0.63893	0.172174	0.0171055	0.0831231	0.197871	0.0501143	0.193001	0.0736817	-0.143229	-0.121992	0.0439714	-0.13261
ZBTB22	0.291514	0.690159	-0.124804	-0.00230425	0.654133	-0.063554	0.231729	0.311312	-0.100217	-0.0737198	0.234494	-0.0869685
ZBTB24	0.128392	0.0316805	0.0884228	-0.125326	0.924116	-0.0184517	0.56766	0.654133	0.0236346	-0.0388407	0.89057	-0.00760302
ZBTB25	0.0213285	0.947929	-0.340312	0.00952428	0.194286	-0.165394	0.34783	0.405025	0.0499593	-0.0810849	0.647557	-0.0155628
ZBTB26	0.799495	0.742848	-0.0153211	-0.00931372	0.753542	-0.0123174	0.39915	0.0660662	-0.0393072	-0.15711	0.0725517	-0.0982085
ZBTB3	0.628878	0.608981	-0.0335129	-0.0553278	0.541659	-0.0444203	0.0937977	0.178921	-0.0966238	-0.133535	0.103884	-0.11508
ZBTB32	0.423244	0.0397154	0.0328782	-0.202352	0.504931	-0.0847367	0.674627	0.0250818	-0.0216451	-0.158761	0.0640136	-0.0902029
ZBTB33	0.659233	0.674627	-0.0249463	-0.0239727	0.924116	-0.0244595	0.589369	0.237282	-0.0373239	-0.0861619	0.328472	-0.0617429
ZBTB37	0.161355	0.0620139	0.103419	-0.136936	0.83512	-0.0167585	0.207879	0.0897226	0.0954353	-0.155965	0.633896	-0.0302647
ZBTB38	0.27258	0.131974	0.0838491	-0.103329	0.813152	-0.00973979	0.50945	0.684967	0.0470502	-0.0352467	0.918514	0.00590173
ZBTB39	0.149059	0.807682	-0.151097	-0.0112859	0.161355	-0.0811915	0.974671	0.391306	-0.0829718	0.0461952	0.997185	-0.0183883
ZBTB4	0.231729	0.0300383	-0.0647487	-0.1747	0.0260122	-0.119724	0.775069	0.0545252	-0.00566192	-0.198211	0.0783463	-0.101936
ZBTB40	0.24293	0.248671	-0.0643088	-0.121406	0.353508	-0.0928575	0.952178	0.473905	-0.0259871	0.0472181	0.940944	0.0106155
ZBTB41	0.116447	0.742848	0.072534	-0.0321569	0.732204	0.0201885	0.0311247	0.879428	-0.168515	-0.0115384	0.0681728	-0.0900269
ZBTB43	0.298017	0.439769	-0.0570211	-0.0901711	0.155115	-0.0735961	0.0857912	0.764283	-0.110475	-0.0979796	0.27258	-0.104227
ZBTB44	0.383557	0.594245	-0.0586088	-0.0503097	0.339058	-0.0544593	0.589369	0.721611	-0.0225	-0.0183553	0.608981	-0.0204276
ZBTB45	0.197871	0.748189	-0.131012	-0.0455026	0.0951886	-0.0882575	0.0425119	0.100918	-0.135324	0.112835	0.89057	-0.0112446
ZBTB46	0.664349	0.0179261	-0.0228995	-0.193858	0.0410935	-0.108379	0.991556	0.26646	-0.00123483	-0.0831818	0.407088	-0.0422083
ZBTB48	0.460936	0.487072	-0.104935	-0.103755	0.0447169	-0.104345	0.294753	0.149059	0.0433661	0.0996359	0.223572	0.071501
ZBTB49	0.608981	0.0189774	0.0238534	-0.131585	0.0924232	-0.0538659	0.695366	0.857218	-0.0199706	0.00171712	0.991556	-0.00912672
ZBTB5	0.753542	0.504931	-0.0540589	-0.0637723	0.13937	-0.0589156	0.24293	0.102393	-0.114599	-0.165471	0.074826	-0.140035
ZBTB6	0.00894665	0.159254	-0.160888	-0.123655	0.0289845	-0.142271	0.197871	0.802222	-0.0845336	-0.0785278	0.375902	-0.0815307
ZBTB7A	0.0937977	0.223572	0.120014	0.129435	0.121455	0.124725	0.0857912	0.00151667	-0.247832	-0.333339	0.0204628	-0.290586
ZBTB7B	0.248671	0.969045	-0.117027	-0.0473449	0.285107	-0.082186	0.633896	0.513989	-0.0155791	0.0471259	0.764283	0.0157734
ZBTB7C	0.18822	0.231729	0.0800799	-0.146803	0.26646	-0.0333614	0.111603	0.0212428	0.125106	-0.192799	0.659233	-0.0338462
ZBTB8	0.155475	0.23331	-0.110424	-0.0876814	0.0351876	-0.0990527	0.202836	0.0571575	-0.085375	-0.156663	0.0280925	-0.121019
ZBTB8A	0.20283	0.130173	-0.0850221	-0.0883615	0.0250818	-0.0866918	0.228987	0.335505	-0.0683949	-0.0794366	0.141268	-0.0739157
ZBTB9	0.674627	0.147081	0.0233717	-0.13536	0.185863	-0.0559939	0.103884	0.237282	-0.113324	-0.106761	0.0857912	-0.110043
ZFAND3	0.974671	0.857218	-0.00507052	-0.0378804	0.664349	-0.0214754	0.126629	0.110024	-0.201852	-0.17894	0.0439714	-0.190396
ZFAND4	0.618895	0.0295074	-0.0299453	-0.134193	0.0328176	-0.0820692	0.504931	0.439769	0.036785	-0.0542437	0.86831	-0.00872937
ZFAND5	0.0681728	0.0462399	-0.108386	-0.299544	0.0175872	-0.203965	0.119767	0.181213	-0.118037	-0.175581	0.0563228	-0.146809
ZFAND6	0.654133	0.769671	0.0152639	-0.00883401	0.952178	0.00321494	0.0172539	0.0328176	-0.162996	-0.165468	0.00360944	-0.164232
ZFPL1	0.0383768	0.0486062	-0.140703	-0.120199	0.0197079	-0.130451	0.403108	0.197871	0.0445424	-0.0855773	0.695366	-0.0205175
ZNF131	0.0883963	0.215623	-0.255753	-0.108185	0.0417976	-0.181969	0.21825	0.307952	-0.0660248	-0.114996	0.174402	-0.0905106
ZNF598	0.700587	0.163477	-0.0510533	-0.111019	0.169968	-0.0810363	0.35718	0.643981	-0.0535512	0.0270118	0.716335	-0.0132697
ZNF645	0.473905	0.0339895	-0.0531109	-0.14124	0.0454731	-0.0971753	0.301305	0.0951886	-0.103847	-0.1423	0.0279628	-0.123073
ZNRF1	0.473905	0.27258	-0.0254137	-0.0534658	0.298017	-0.0394397	0.364597	0.307952	-0.0539125	-0.0796016	0.169968	-0.0667571
ZNRF2	0.257459	0.0883963	-0.0855827	-0.131744	0.0725517	-0.108664	0.0591115	0.649049	-0.121811	-0.186263	0.130173	-0.154037
ZNRF3	0.35718	0.851682	0.0506671	0.0368201	0.165619	0.0437436	0.174402	0.0241803	-0.0636647	-0.161306	0.0179261	-0.112486
ZNRF4	0.39915	0.952178	-0.0750912	-0.0209358	0.546342	-0.0480135	0.423244	0.985927	-0.0711356	-0.0277074	0.448168	-0.0494215
ZSWIM2	0.473905	0.0131371	-0.0324443	-0.145578	0.121455	-0.0890113	0.796771	0.339058	-0.0176826	-0.101082	0.301305	-0.0593823
ZTBT8	0.932115	0.334338	-0.00881619	-0.0904018	0.402234	-0.049609	0.842449	0.172902	-0.0174546	0.152242	0.394305	0.0673938

## Sheet: AO Mitophagy-Processed
	High_Mitophagy_Vs_Unsorted_AO	High_Mitophagy_Vs_Unsorted_AO	High_Mitophagy_Vs_Unsorted_AO	High_Mitophagy_Vs_Unsorted_AO	High_Mitophagy_Vs_Unsorted_AO	High_Mitophagy_Vs_Unsorted_AO	Low_Mitophagy_Vs_Unsorted_AO	Low_Mitophagy_Vs_Unsorted_AO	Low_Mitophagy_Vs_Unsorted_AO	Low_Mitophagy_Vs_Unsorted_AO	Low_Mitophagy_Vs_Unsorted_AO	Low_Mitophagy_Vs_Unsorted_AO
	Rep1	Rep2	Rep1	Rep2	ave_Rep1_Rep2	ave_Rep1_Rep2	Rep1	Rep2	Rep1	Rep2	ave_Rep1_Rep2	ave_Rep1_Rep2
	Mann-Whitney p-value	Mann-Whitney p-value	average of all phenotypes (log2 FC)	average of all phenotypes (log2 FC)	Mann-Whitney p-value	average of all phenotypes (log2 FC)	Mann-Whitney p-value	Mann-Whitney p-value	average of all phenotypes	average of all phenotypes	Mann-Whitney p-value	average of all phenotypes
gene
ABTB1	0.63893	0.0316805	0.0156262	-0.161127	0.210438	-0.0727501	0.86831	0.185863	-0.0223809	-0.0857212	0.119767	-0.054051
ABTB2	0.896149	0.288298	-0.0462443	-0.133742	0.594245	-0.0899931	0.231729	0.00710895	-0.0868811	-0.304738	0.00233087	-0.19581
AMFR	0.66948	0.924116	-0.0233846	-0.0849305	0.753542	-0.0541576	0.251576	0.940944	-0.0893041	0.000401556	0.518549	-0.0444513
ANAPC11	0.00789753	0.0139378	-0.164625	-0.45835	0.00300854	-0.311488	0.851682	0.151057	-0.0211634	-0.413759	0.165619	-0.217461
ANKFY1	0.294753	0.111603	-0.154314	-0.281737	0.0118928	-0.218026	0.294753	0.465237	0.00786875	-0.0464418	0.985927	-0.0192865
ANKIB1	0.39915	0.183527	0.0619011	-0.0995945	0.594245	-0.0188467	0.368342	0.0153681	-0.0861986	-0.205571	0.0370767	-0.145885
AREL1	0.0200822	0.0328176	0.113373	-0.17697	0.391306	-0.0317985	0.589369	0.0845121	-0.0921775	-0.141039	0.0220486	-0.116608
ARIH1	0.00175318	0.0820003	-0.432318	-0.394587	0.0175872	-0.413453	0.0233071	0.130173	0.350119	0.141488	0.00412963	0.245803
ARIH2	0.00250027	0.0725517	-0.40927	-0.277883	0.0241803	-0.343576	0.0305774	0.263436	0.267804	0.132215	0.149059	0.200009
ARMC5	0.94656	0.169968	-0.014964	-0.125027	0.096596	-0.0699956	0.857218	0.0269723	-0.0103668	-0.207373	0.0274637	-0.10887
ASB10	0.0883963	0.375902	-0.115163	-0.0487261	0.0241803	-0.0819443	0.758907	0.478272	-0.0584558	-0.0262702	0.311312	-0.042363
ASB11	0.758907	0.35718	-0.00821508	-0.0871904	0.780479	-0.0477027	0.234494	0.684967	-0.0711391	-0.0325256	0.220899	-0.0518324
ASB13	0.226268	0.86831	0.0328437	0.0183558	0.368342	0.0255997	0.579674	0.785899	0.0347212	0.0355065	0.346235	0.0351139
ASB14	0.223572	0.829616	-0.113496	-0.033588	0.443957	-0.0735422	0.09802	0.21825	-0.0805272	-0.0535941	0.0897226	-0.0670607
ASB15	0.00726076	0.574854	-0.149911	-0.0447727	0.0591115	-0.0973417	0.0255433	0.599139	-0.138131	-0.0493704	0.20034	-0.0937505
ASB16	0.38742	0.546342	0.0421143	-0.029526	0.935331	0.00629412	0.879428	0.633896	-0.00412547	-0.0471281	0.532354	-0.0256268
ASB17	0.52313	0.00250027	0.0324243	-0.246013	0.00586568	-0.106794	0.163477	0.00667045	0.0656307	-0.155639	0.172174	-0.0450043
ASB18	0.491505	0.0131371	-0.036791	-0.19623	0.00710895	-0.11651	0.796771	0.0197079	0.0192141	-0.242749	0.00913313	-0.111767
ASB2	0.780479	0.228987	0.00759429	-0.104858	0.210438	-0.0486319	0.147081	0.63893	-0.0714915	0.0411031	0.628878	-0.0151942
ASB3	0.379717	0.0439714	-0.0444855	-0.148551	0.0502396	-0.0965184	0.435603	0.654133	-0.114541	-0.0101739	0.124886	-0.0623575
ASB4	0.769671	0.205344	0.0244735	-0.113987	0.427341	-0.0447568	0.1906	0.50945	-0.0856627	0.0969404	0.94656	0.00563885
ASB5	0.159254	0.149059	-0.0946219	-0.142661	0.0714359	-0.118641	0.0370767	0.106919	-0.136905	-0.115232	0.00441445	-0.126068
ASB6	0.391306	0.518549	0.035113	-0.00825881	0.997185	0.0134271	0.234494	0.94656	0.0525811	0.0233419	0.654133	0.0379615
ASB7	0.335505	0.0640136	0.083904	0.143044	0.100918	0.113474	0.00599341	0.753542	-0.24108	0.00455319	0.0527757	-0.118263
ASB8	0.628878	0.248671	-0.0375298	-0.0633687	0.172174	-0.0504492	0.0390412	0.654133	-0.111642	-0.0368319	0.100918	-0.074237
ASB9	0.228987	0.0581695	0.0499965	-0.168862	0.185863	-0.0594327	0.985927	0.285107	-0.0378236	-0.0635766	0.423244	-0.0507001
ATRX	0.0116569	0.0832485	0.155352	-0.109443	0.659233	0.0229546	0.145124	0.0795493	0.0821445	-0.108381	0.695366	-0.0131184
BACH1	0.291514	0.163477	-0.0524982	-0.164053	0.0725517	-0.108275	0.851682	0.532354	-0.0187098	0.0533662	0.594245	0.0173282
BACH2	0.574854	0.659233	0.0249298	0.00186202	0.89057	0.0133959	0.873866	0.427341	0.0100419	-0.0817112	0.565272	-0.0358347
BARD1	0.460936	0.00179574	-0.0144351	-0.751145	0.0351969	-0.38279	0.73752	0.0250818	-0.164274	-0.81954	0.215623	-0.491907
BCL6	0.35718	0.952178	-0.0017566	0.016287	0.628878	0.00726521	0.339058	0.21825	0.0392214	0.0872075	0.126629	0.0632144
BCL6B	0.41512	0.711072	-0.0385354	-0.0183167	0.379717	-0.0284261	0.780479	0.912916	-0.0252382	0.0455945	0.86831	0.0101781
BFAR	0.163477	0.435603	0.0622209	-0.0575415	0.974671	0.00233971	0.375902	0.291514	0.0188234	-0.0488829	0.83512	-0.0150297
BIRC2	0.00244259	0.452401	-0.338025	-0.0740424	0.0136662	-0.206034	0.0630072	0.263436	0.154352	0.0897512	0.0994607	0.122052
BIRC3	0.181213	0.753542	-0.0598636	0.0255072	0.495959	-0.0171782	0.50945	0.929722	-0.05126	0.0243776	0.589369	-0.0134412
BIRC7	0.546342	0.0147812	-0.0261005	-0.221915	0.0116569	-0.124008	0.690159	0.0150721	-0.0303148	-0.199472	0.0795493	-0.114893
BIRC8	0.349859	0.0128794	0.105562	-0.190848	0.403108	-0.0426432	0.700587	0.0333991	-0.0272406	-0.149698	0.0216424	-0.0884692
BMI1	0.659233	0.00932306	0.0899342	-0.159229	0.298017	-0.0346475	0.0630072	0.0620139	-0.12626	-0.307026	0.0462399	-0.216643
BRAP	0.0131371	0.00586568	-0.331271	-0.618319	0.00773382	-0.474795	0.456658	0.00386158	-0.118559	-0.362057	0.0101185	-0.240308
BRCA1	0.0197079	0.0454731	-0.485065	-0.665088	0.0417976	-0.575076	0.0136662	0.35718	-0.412087	-0.430104	0.167783	-0.421095
BTBD1	0.807682	0.0114251	-0.00664971	-0.223996	0.0554179	-0.115323	0.448168	0.0417976	-0.0389085	-0.243807	0.0771582	-0.141357
BTBD10	0.0620139	0.147081	-0.0992666	-0.118026	0.0462399	-0.108646	0.245788	0.13937	-0.0583562	-0.0774489	0.0937977	-0.0679025
BTBD11	0.181213	0.0328176	0.0550124	-0.14891	0.301305	-0.0469486	0.628878	0.796771	0.00868327	-0.0271917	0.775069	-0.00925422
BTBD2	0.716335	0.0519187	0.0147829	-0.129785	0.165619	-0.0575011	0.705822	0.495959	-0.052387	-0.0306239	0.26646	-0.0415055
BTBD3	0.395217	0.0937977	0.0360954	-0.105503	0.298017	-0.0347039	0.742848	0.997185	0.0130764	-0.0158642	0.929722	-0.00139391
BTBD6	0.985927	0.24293	-0.0126587	-0.111109	0.0910648	-0.0618838	0.918514	0.851682	-0.0122013	-0.0276542	0.628878	-0.0199277
BTBD7	0.335505	0.331977	0.0408294	0.0813362	0.27258	0.0610828	0.924116	0.193001	-0.0265685	-0.0712178	0.460936	-0.0488931
BTBD8	0.918514	0.0994607	-0.0109305	0.0995791	0.131974	0.0443243	0.807682	0.251576	0.00456943	0.119938	0.13937	0.0622539
BTBD9	0.00238613	0.0714359	-0.266146	-0.32284	0.00394912	-0.294493	0.100918	0.780479	0.149786	-0.00976914	0.35718	0.0700086
BTRC	0.460936	0.41512	0.0878044	-0.207729	0.94656	-0.0599626	0.679789	0.907322	-0.0245867	-0.212276	0.654133	-0.118431
CBL	0.732204	0.726901	-0.0217342	-0.0424241	0.695366	-0.0320791	0.478272	0.748189	-0.0632977	-0.0508334	0.383557	-0.0570655
CBLB	0.818631	0.633896	0.0193353	0.0455221	0.716335	0.0324287	0.0383768	0.157174	-0.196235	-0.0777516	0.0220486	-0.136993
CBLC	0.824119	0.0279628	0.00607506	-0.271025	0.0339895	-0.132475	0.527731	0.00451328	-0.0336386	-0.211947	0.00441445	-0.122793
CBLL1	0.0322448	0.63893	0.222808	-0.0343157	0.24293	0.0942461	0.105393	0.604051	-0.138617	-0.0609152	0.307952	-0.0997662
CCIN	0.957798	0.0425119	-0.00326033	-0.160328	0.124886	-0.0817939	0.780479	0.439769	-0.00324199	0.0471117	0.633896	0.0219348
CCNB1IP1	0.495959	0.00171154	-0.0699202	-0.250382	0.00412963	-0.160151	0.659233	0.00412963	-0.0979758	-0.230599	0.0241803	-0.164287
CCNF	0.257459	0.167783	0.0673706	-0.0716672	0.924116	-0.00214831	0.307952	0.00159202	-0.0863412	-0.254034	0.00514949	-0.170188
CGRRF1	0.700587	0.407088	0.0303921	-0.0927117	0.331977	-0.0311598	0.220899	0.785899	-0.134447	-0.014513	0.41512	-0.0744799
CHFR	0.495959	0.403108	-0.119673	-0.0717923	0.536996	-0.0957328	0.66948	0.957798	-0.0416936	-0.0822333	0.721611	-0.0619634
CISH	0.291514	0.213019	-0.0873244	-0.0929159	0.0600662	-0.0901201	0.41512	0.643981	-0.0474121	-0.0133437	0.379717	-0.0303779
CNOT4	0.679789	0.35718	0.0157926	-0.049955	0.63893	-0.0170812	0.18822	0.94656	-0.192339	0.00613383	0.275676	-0.0931027
CPSF1	0.328472	0.000716615	0.0598573	-0.442707	0.00294022	-0.191425	0.135633	0.000680659	-0.295781	-0.571245	0.000947966	-0.433513
CUL9	0.695366	0.0924232	0.0265679	-0.137049	0.245788	-0.0552405	0.130173	0.780479	0.110188	-0.0163935	0.536996	0.0468972
DCST1	0.223572	0.952178	-0.0740256	-0.0676021	0.674627	-0.0708138	0.335505	0.237282	-0.0755978	-0.112141	0.0951886	-0.0938693
DDB1	0.829616	0.0246275	-0.010684	-0.470663	0.0228808	-0.240673	0.628878	0.00268087	-0.0206576	-0.244509	0.0390412	-0.132583
DPF1	0.643981	0.50945	-0.0242517	-0.107365	0.473905	-0.0658086	0.0736817	0.00107451	-0.132644	-0.29773	0.00151667	-0.215187
DTX1	0.176651	0.237282	-0.153226	-0.0990772	0.0725517	-0.126152	0.0591115	0.846154	-0.168266	0.0152918	0.0897226	-0.076487
DTX2	0.758907	0.00858388	0.00701752	-0.264909	0.00322227	-0.128946	0.884996	0.0216424	0.00205198	-0.270224	0.0924232	-0.134086
DTX3	0.314696	0.0208496	-0.0504648	-0.163811	0.0189774	-0.107138	0.435603	0.513989	-0.0650563	-0.0282995	0.275676	-0.0466779
DTX3L	0.700587	0.118098	0.0131203	-0.0817021	0.314696	-0.0342909	0.840633	0.443957	-0.0330628	-0.0264791	0.465237	-0.0297709
DTX4	0.918514	0.118098	0.0230234	-0.100828	0.368342	-0.0389024	0.131974	0.643981	-0.109053	0.006594	0.427341	-0.0512294
DZIP3	0.0390412	0.130173	-0.119721	-0.0999512	0.0208496	-0.109836	0.153076	0.495959	-0.0705996	-0.0314748	0.281939	-0.0510372
ECT2L	0.796771	0.0208496	-0.0200802	-0.39282	0.016287	-0.20645	0.0951886	0.00314954	-0.118671	-0.270667	0.00369177	-0.194669
ENC1	0.618895	0.0870859	-0.0258896	-0.10484	0.0681728	-0.065365	0.802222	0.589369	0.0336599	-0.0745887	0.86276	-0.0204644
FANCL	0.628878	0.00773382	0.0160227	-0.434463	0.0179261	-0.20922	0.452401	0.000924375	0.0628516	-0.438923	0.00197568	-0.188036
FBXL12	0.957798	0.0397154	-0.0251596	-0.262469	0.0351969	-0.143814	0.487072	0.328472	-0.0476976	-0.131359	0.207879	-0.089528
FBXL13	0.79133	0.00394912	0.0501256	-0.265988	0.096596	-0.107931	0.169968	0.00238613	-0.104272	-0.320714	0.000901329	-0.212493
FBXL14	0.0300383	0.00163098	-0.126558	-0.459348	0.00144461	-0.292953	0.504931	0.0139378	-0.00296687	-0.297738	0.0994607	-0.150353
FBXL15	0.0114251	0.09802	-0.158286	-0.246736	0.0486062	-0.202511	0.452401	0.513989	-0.0590269	-0.0568692	0.311312	-0.057948
FBXL16	0.391306	0.328472	0.0478727	-0.0490794	0.86831	-0.000603325	0.346235	0.260436	0.0490603	-0.0997833	0.56051	-0.0253615
FBXL18	0.360877	0.721611	0.0503984	-0.00627679	0.473905	0.0220608	0.0591115	0.873866	0.0859337	-0.0343031	0.589369	0.0258153
FBXL2	0.318104	0.63893	-0.0535882	-0.0995908	0.536996	-0.0765895	0.46956	0.89057	-0.0357883	0.0475973	0.991556	0.00590451
FBXL20	0.684967	0.985927	-0.0296515	-0.0047987	0.813152	-0.0172251	0.119767	0.829616	0.0659487	0.0221335	0.335505	0.0440411
FBXL3	0.851682	0.314696	0.00373714	-0.0568898	0.281939	-0.0265763	0.764283	0.690159	0.0289071	0.0384908	0.604051	0.0336989
FBXL4	0.0182707	0.764283	0.733095	0.302988	0.0536445	0.518042	0.0870859	0.00858388	-0.628992	-0.253404	0.00695999	-0.441198
FBXL5	0.0403995	0.0147812	-0.119793	-0.252766	0.0101185	-0.186279	0.742848	0.0681728	-0.0567016	-0.0958815	0.118098	-0.0762916
FBXL6	0.695366	0.00222384	-0.103959	-0.315015	0.00773382	-0.209487	0.879428	0.0107542	-0.0468935	-0.271559	0.012133	-0.159226
FBXL7	0.473905	0.135633	-0.0600134	-0.156799	0.116447	-0.108406	0.536996	0.288298	-0.0862221	-0.103791	0.257459	-0.0950067
FBXL8	0.785899	0.813152	-0.0130782	0.00359112	0.980299	-0.00474354	0.38742	0.711072	-0.0982654	-0.0089305	0.328472	-0.053598
FBXO10	0.294753	0.403108	-0.0492156	0.075485	0.83512	0.0131347	0.473905	0.579674	-0.0331571	0.0756353	0.918514	0.0212391
FBXO11	0.379717	0.0284697	-0.0172226	-0.194919	0.0136662	-0.106071	0.840633	0.38742	-0.0332466	0.0987171	0.907322	0.0327352
FBXO15	0.0771582	0.133794	0.0735621	-0.151379	0.39915	-0.0389084	0.748189	0.0295074	-0.131822	-0.132305	0.0610336	-0.132063
FBXO16	0.183527	0.368342	-0.0664983	-0.0856396	0.0714359	-0.076069	0.824119	0.114814	-0.0448544	-0.123113	0.251576	-0.0839839
FBXO17	0.879428	0.0832485	-0.0379001	-0.15568	0.0118928	-0.0967899	0.643981	0.248671	-0.0262458	-0.136774	0.20034	-0.0815098
FBXO18	0.0650332	0.0563228	-0.120328	-0.210693	0.00369177	-0.16551	0.106919	0.0581695	-0.0880984	-0.0987824	0.0284697	-0.0934404
FBXO2	0.165619	0.281939	0.0565642	-0.12552	0.599139	-0.0344779	0.473905	0.487072	0.0357858	-0.0169999	0.628878	0.00939294
FBXO21	0.802222	0.780479	-0.0119012	0.0374173	0.785899	0.0127581	0.379717	0.311312	0.0530514	0.0818315	0.0897226	0.0674414
FBXO22	0.108463	0.840633	0.0904413	-0.0211022	0.143186	0.0346695	0.391306	0.985927	-0.158376	0.0215948	0.700587	-0.0683905
FBXO24	0.0703343	0.705822	0.073096	-0.0689061	0.532354	0.00209495	0.281939	0.456658	-0.0560007	-0.108044	0.126629	-0.0820225
FBXO25	0.674627	0.711072	0.0158129	-0.0167562	0.997185	-0.000471665	0.353508	0.269508	-0.0773618	0.10543	0.884996	0.014034
FBXO27	0.427341	0.935331	0.0428846	0.00792877	0.46956	0.0254067	0.0502396	0.285107	0.0945301	-0.0510191	0.628878	0.0217555
FBXO28	0.114814	0.110024	-0.0795768	-0.226874	0.0581695	-0.153225	0.00360944	0.275676	0.251852	-0.13992	0.448168	0.0559661
FBXO3	0.342634	0.613929	0.0339152	-0.130512	0.86831	-0.0482984	0.321536	0.260436	-0.0786684	0.0927902	0.721611	0.00706094
FBXO30	0.294753	0.119767	-0.111732	-0.103435	0.0536445	-0.107583	0.695366	0.456658	0.0298795	-0.0172438	0.664349	0.00631783
FBXO31	0.100918	0.00171154	-0.17836	-0.314508	0.00222384	-0.246434	0.301305	0.0417976	-0.13288	-0.215406	0.0870859	-0.174143
FBXO32	0.00202318	0.758907	0.189019	-0.0365073	0.161355	0.0762561	0.213019	0.0228808	0.0492839	-0.234375	0.133794	-0.0925457
FBXO33	0.73752	0.0316805	0.0511583	0.142772	0.20283	0.096965	0.0845121	0.604051	-0.224736	0.0535436	0.364597	-0.0855962
FBXO34	0.43146	0.126629	-0.0833865	-0.136382	0.165619	-0.109884	0.37211	0.213019	-0.140929	-0.102912	0.226268	-0.121921
FBXO36	0.679789	0.360877	-0.0276414	-0.108332	0.324992	-0.0679866	0.0212428	0.0857912	-0.148285	0.120642	0.674627	-0.0138217
FBXO38	0.328472	0.291514	-0.075414	-0.192291	0.100918	-0.133853	0.245788	0.0795493	-0.109199	-0.295083	0.0640136	-0.202141
FBXO4	0.918514	0.324992	0.00287153	-0.0497602	0.565272	-0.0234443	0.391306	0.541659	0.0316549	0.0642072	0.674627	0.0479311
FBXO40	0.0937977	0.748189	0.0706881	-0.0132114	0.37211	0.0287383	0.106919	0.0937977	-0.0891568	-0.0936574	0.0250818	-0.0914071
FBXO41	0.443957	0.131974	0.0495008	-0.291543	0.379717	-0.121021	0.375902	0.131974	-0.0854869	-0.0993859	0.135633	-0.0924364
FBXO42	0.281939	0.155115	0.0483434	0.107284	0.0671127	0.0778138	0.128392	0.375902	-0.0908242	-0.0135463	0.167783	-0.0521853
FBXO44	0.231729	0.00077387	-0.08514	-0.418396	0.00118681	-0.251768	0.873866	0.0105385	-0.0317601	-0.199771	0.0328176	-0.115765
FBXO45	0.0233071	0.00932306	-0.110814	-0.159636	0.00261939	-0.135225	0.86831	0.0845121	0.00882381	-0.106917	0.220899	-0.0490464
FBXO46	0.541659	0.574854	-0.0272151	-0.0308479	0.460936	-0.0290315	0.487072	0.705822	-0.0561221	0.0684398	0.758907	0.00615886
FBXO5	0.411092	0.66948	0.0654139	0.0465427	0.695366	0.0559783	0.796771	0.500435	-0.023792	0.0798205	0.952178	0.0280143
FBXO6	0.240094	0.0771582	0.0474953	-0.179964	0.26646	-0.0662343	0.726901	0.133794	-0.027686	-0.124839	0.126629	-0.0762627
FBXO7	0.135633	0.633896	-0.102572	-0.0450156	0.143186	-0.0737938	0.0591115	0.584512	-0.163848	-0.0721821	0.0660662	-0.118015
FBXO8	0.195425	0.285107	-0.0994101	-0.0509174	0.178921	-0.0751638	0.0182707	0.452401	-0.246369	-0.0660405	0.0147812	-0.156205
FBXO9	0.09802	0.0289845	0.0656924	-0.342924	0.0316805	-0.138616	0.131974	0.0241803	-0.0741438	-0.359523	0.0109739	-0.216833
FBXW11	0.163477	0.0333991	0.0669867	-0.234596	0.110024	-0.0838046	0.0486062	0.00726076	-0.205318	-0.294772	0.00171154	-0.250045
FBXW2	0.39915	0.565272	0.0311227	-0.0785609	0.589369	-0.0237191	0.178921	0.304616	0.147301	0.0939873	0.106919	0.120644
FBXW4	0.263436	0.0870859	-0.0923994	-0.18741	0.0924232	-0.139904	0.09802	0.074826	-0.122852	-0.158756	0.20283	-0.140804
FBXW5	0.73752	0.00377581	0.0113104	-0.246228	0.0116569	-0.117459	0.0536445	0.473905	-0.125029	-0.0450044	0.0692466	-0.0850166
FBXW7	0.495959	0.00244259	-0.0562591	-0.322878	0.0510733	-0.189568	0.840633	0.0279628	-0.0301052	-0.256942	0.0671127	-0.143524
FBXW8	0.840633	0.594245	-0.0336029	-0.0430827	0.473905	-0.0383428	0.159254	0.0527757	-0.0726159	-0.193702	0.0274637	-0.133159
G2E3	0.912916	0.879428	0.0129483	-0.141797	0.851682	-0.0644246	0.0269723	0.86276	0.128958	-0.118416	0.726901	0.00527133
GAN	0.974671	0.102393	-0.0138919	-0.145656	0.0358143	-0.0797738	0.579674	0.753542	-0.0273958	-0.0678252	0.27258	-0.0476105
GMCL1	0.980299	0.13937	-0.0108162	-0.0719347	0.197871	-0.0413755	0.546342	0.901733	-0.0442169	-0.0386417	0.311312	-0.0414293
GTF2H2	0.223572	0.991556	-0.213563	-0.142773	0.684967	-0.178168	0.628878	0.929722	-0.282692	0.0418995	0.974671	-0.120396
GZF1	0.0771582	0.251576	-0.134435	-0.0762374	0.0189774	-0.105336	0.00107451	0.0462399	0.371885	0.17659	0.00124694	0.274238
HACE1	0.504931	0.0109739	0.0482385	-0.216357	0.116447	-0.084059	0.0220486	0.014214	-0.1183	-0.133733	0.00377581	-0.126016
HECTD1	0.00492894	0.364597	0.367912	0.0898679	0.0771582	0.22889	0.00951651	0.00238613	-0.31454	-0.376791	0.000698422	-0.345666
HECTD2	0.473905	0.00280781	0.0803582	-0.214081	0.185863	-0.0668614	0.251576	0.907322	0.0489441	-0.0990417	0.769671	-0.0250488
HECTD3	0.0417976	0.151057	-0.145904	-0.112178	0.0147812	-0.129041	0.307952	0.220899	0.0421388	-0.0527489	0.807682	-0.00530503
HECTD4	0.873866	0.690159	0.00389277	-0.0205905	0.840633	-0.00834888	0.448168	0.0425119	-0.0466277	-0.13932	0.0216424	-0.0929737
HECW1	0.135633	0.223572	0.0736196	-0.0827225	0.952178	-0.00455146	0.353508	0.775069	0.0482797	-0.0112042	0.94656	0.0185377
HECW2	0.924116	0.226268	0.0593981	-0.18477	0.130173	-0.0626857	0.439769	0.513989	0.0450428	-0.156218	0.307952	-0.0555876
HERC1	0.628878	0.785899	-0.0563585	-0.0126886	0.395217	-0.0345236	0.288298	0.769671	-0.0931403	0.0551867	0.482661	-0.0189768
HERC2	0.0208496	0.423244	-0.142885	-0.142283	0.0897226	-0.142584	0.128392	0.584512	0.12497	0.0659548	0.0447169	0.0954622
HERC3	0.0339895	0.918514	-0.10524	0.011758	0.130173	-0.0467412	0.130173	0.527731	0.0621855	-0.0338893	0.857218	0.0141481
HERC4	0.1132	0.0107542	-0.17677	-0.30776	0.00167081	-0.242265	0.126629	0.26646	-0.0849962	-0.0884621	0.0289845	-0.0867291
HERC5	0.257459	0.753542	-0.0495915	-0.0907332	0.495959	-0.0701624	0.00222384	0.298017	-0.20859	-0.0843107	0.00586568	-0.14645
HERC6	0.674627	0.56051	0.0269551	0.117643	0.285107	0.072299	0.21825	0.349859	-0.076957	0.15057	0.613929	0.0368065
HIC1	0.074826	0.00412963	0.108944	-0.186088	0.24293	-0.0385719	0.565272	0.311312	-0.0447631	-0.0531042	0.185863	-0.0489336
HIC2	0.952178	0.137492	0.000895924	-0.151525	0.288298	-0.0753145	0.318104	0.24293	-0.0516185	-0.0601579	0.183527	-0.0558882
HLTF	0.684967	0.411092	0.012409	-0.0692158	0.726901	-0.0284034	0.732204	0.321536	-0.0368147	-0.0665319	0.423244	-0.0516733
HUWE1	0.705822	0.0289845	0.0770526	-0.229174	0.342634	-0.0760608	0.0114251	0.0714359	-0.172804	-0.192728	0.0133994	-0.182766
IBTK	0.907322	0.456658	-0.0316985	-0.000233334	0.780479	-0.0159659	0.151057	0.0156692	0.0613165	-0.24175	0.195425	-0.0902167
IPP	0.796771	0.721611	-0.0226532	-0.0286485	0.532354	-0.0256509	0.980299	0.423244	-0.0150532	-0.0365591	0.695366	-0.0258062
IRF2BPL	0.478272	0.37211	0.0587481	-0.219897	0.335505	-0.0805743	0.997185	0.63893	-0.0379426	-0.0137905	0.901733	-0.0258666
ITCH	0.628878	0.456658	-0.0432289	-0.0826551	0.157174	-0.062942	0.263436	0.659233	0.045842	0.0343063	0.473905	0.0400741
IVNS1ABP	0.172174	0.460936	-0.0648952	-0.0784068	0.20283	-0.071651	0.38742	0.448168	-0.0672179	0.0747319	0.957798	0.00375702
KBTBD11	0.237282	0.0510733	-0.0838543	-0.236188	0.0322448	-0.160021	0.924116	0.0725517	-0.0111599	-0.134281	0.176651	-0.0727205
KBTBD12	0.846154	0.86831	0.00106677	-0.00699412	0.802222	-0.00296368	0.857218	0.456658	-0.0250794	-0.0414065	0.314696	-0.0332429
KBTBD2	0.275676	0.135633	0.0659515	-0.184177	0.473905	-0.0591127	0.879428	0.307952	0.051593	-0.149685	0.935331	-0.049046
KBTBD3	0.321536	0.0620139	-0.00689406	-0.109753	0.20283	-0.0583233	0.780479	0.924116	-0.0163489	0.0153028	0.89057	-0.00052304
KBTBD4	0.269508	0.133794	0.0770829	-0.119023	0.705822	-0.0209699	0.339058	0.0328176	-0.0982483	-0.149679	0.0478064	-0.123964
KBTBD6	0.618895	0.711072	-0.0361717	0.0296846	0.985927	-0.00324357	0.649049	0.482661	0.0388896	-0.0274211	0.884996	0.00573424
KBTBD7	0.674627	0.231729	-0.00211372	-0.0556639	0.643981	-0.0288888	0.226268	0.764283	-0.0651225	0.0448478	0.608981	-0.0101374
KBTBD8	0.63893	0.0660662	-0.0312215	-0.201084	0.0783463	-0.116153	0.0432364	0.0714359	-0.2103	-0.231122	0.0364408	-0.220711
KCNA1	0.0736817	0.00217203	0.0871218	-0.260784	0.0600662	-0.0868309	0.482661	0.00773382	-0.0185429	-0.158055	0.09802	-0.0882991
KCNA10	0.331977	0.183527	-0.0571194	0.075614	0.969045	0.0092473	0.764283	0.991556	-0.0355295	0.0165711	0.86831	-0.00947918
KCNA2	0.0345887	0.0725517	0.100086	-0.181645	0.163477	-0.0407798	0.41917	0.491505	-0.0544685	-0.0533931	0.234494	-0.0539308
KCNA3	0.912916	0.0316805	-0.0052186	-0.233971	0.016287	-0.119595	0.742848	0.0156692	-0.0309419	-0.170569	0.0284697	-0.100755
KCNA4	0.016287	0.742848	0.123397	0.00747958	0.1132	0.0654385	0.980299	0.690159	-0.00307697	0.00310652	0.73752	1.47764e-05
KCNA5	0.857218	0.00192921	0.00231748	-0.253794	0.00471696	-0.125738	0.176651	0.0284697	0.0831473	-0.174777	0.311312	-0.0458148
KCNA6	0.318104	0.0640136	0.059414	-0.127391	0.260436	-0.0339886	0.664349	0.318104	0.0196662	-0.067729	0.435603	-0.0240314
KCNA7	0.288298	0.753542	0.0455167	0.0283732	0.20034	0.036945	0.711072	0.39915	0.00812635	0.0622355	0.423244	0.0351809
KCNB1	0.79133	0.20034	-0.0184076	0.0995026	0.254506	0.0405475	0.89057	0.541659	0.0123023	-0.0319886	0.654133	-0.00984314
KCNB2	0.223572	0.980299	0.0476404	0.0311505	0.541659	0.0393955	0.705822	0.391306	0.0207065	-0.0385922	0.711072	-0.00894285
KCNC1	0.73752	0.00386158	0.0143924	-0.22076	0.0150721	-0.103184	0.383557	0.00586568	0.0407309	-0.176876	0.0725517	-0.0680725
KCNC2	0.824119	0.879428	0.00709184	0.015755	0.896149	0.0114234	0.748189	0.758907	-0.0179238	0.0282039	0.997185	0.00514003
KCNC3	0.360877	0.331977	-0.0831204	-0.0807632	0.301305	-0.0819418	0.0153681	0.50945	-0.148824	-0.0434572	0.0660662	-0.0961407
KCNC4	0.495959	0.298017	-0.0460577	-0.121934	0.0671127	-0.0839957	0.654133	0.73752	-0.0294264	-0.0622736	0.353508	-0.04585
KCND1	0.0951886	0.00337236	-0.110869	-0.239846	0.00726076	-0.175357	0.0139378	0.0220486	-0.176013	-0.23985	0.00549706	-0.207931
KCND2	0.379717	0.237282	-0.0635348	-0.0882445	0.0351969	-0.0758897	0.643981	0.165619	-0.0237132	-0.121247	0.178921	-0.0724802
KCND3	0.83512	0.335505	-0.00412612	-0.0519753	0.403108	-0.0280507	0.748189	0.664349	-0.0372015	-0.0155239	0.403108	-0.0263627
KCNG1	0.147081	0.0390412	-0.0864448	-0.135678	0.0640136	-0.111061	0.074826	0.174402	-0.113425	-0.148208	0.0910648	-0.130816
KCNG3	0.997185	0.00274367	-0.030984	-0.367292	0.0186211	-0.199138	0.969045	0.037722	-0.0131107	-0.321164	0.0128794	-0.167137
KCNRG	0.969045	0.0139378	-0.00248363	-0.217068	0.0305774	-0.109776	0.89057	0.00386158	-0.0866155	-0.243516	0.0126262	-0.165066
KCNS1	0.427341	0.0630072	0.0298642	-0.210363	0.0951886	-0.0902492	0.331977	0.331977	0.0471803	-0.117162	0.427341	-0.0349908
KCNS2	0.851682	0.86276	0.00214555	-0.0190166	0.857218	-0.00843552	0.304616	0.103884	0.0383453	-0.0933911	0.935331	-0.0275229
KCNS3	0.700587	0.0358143	-0.0161152	-0.126305	0.0478064	-0.0712099	0.495959	0.628878	-0.0557819	0.0372788	0.742848	-0.00925154
KCNV1	0.705822	0.690159	-0.0178089	-0.0150149	0.536996	-0.0164119	0.86276	0.137492	0.0262662	-0.174692	0.0425119	-0.0742128
KCTD1	0.769671	0.353508	0.00838489	0.0946963	0.328472	0.0515406	0.633896	0.0832485	0.0497319	0.137386	0.0269723	0.0935592
KCTD10	0.0116569	0.291514	-0.374314	-0.306269	0.0370767	-0.340291	0.260436	0.321536	0.243412	0.159474	0.228987	0.201443
KCTD12	0.27258	0.00789753	-0.0642561	-0.177625	0.00741548	-0.120941	0.288298	0.00858388	-0.0507736	-0.180744	0.00840747	-0.115759
KCTD13	0.364597	0.00121653	-0.0607178	-0.287412	0.00329654	-0.174065	0.0403995	0.304616	0.179581	0.085821	0.0264885	0.132701
KCTD14	0.391306	0.649049	-0.0601318	-0.0140443	0.210438	-0.037088	0.997185	0.0554179	0.0157747	-0.159603	0.220899	-0.071914
KCTD15	0.674627	0.775069	0.0157063	0.0242247	0.565272	0.0199655	0.465237	0.411092	0.0119017	-0.0374614	0.807682	-0.0127799
KCTD16	0.119767	0.565272	0.0931501	-0.0762071	0.769671	0.00847147	0.86831	0.375902	0.00195344	-0.191607	0.435603	-0.0948268
KCTD17	0.0671127	0.0519187	-0.108571	-0.18266	0.00422266	-0.145616	0.532354	0.0771582	0.0319721	-0.135231	0.245788	-0.0516293
KCTD2	0.50945	0.0820003	0.0418108	-0.174233	0.197871	-0.0662109	0.155115	0.26646	-0.152406	-0.0704354	0.00951651	-0.111421
KCTD20	0.618895	0.473905	0.0191323	-0.000288545	0.851682	0.00942187	0.846154	0.969045	-0.0118721	0.09736	0.86831	0.0427439
KCTD21	0.985927	0.0351969	-0.00250689	-0.161843	0.0714359	-0.0821751	0.551045	0.114814	-0.0416359	-0.119935	0.145124	-0.0807856
KCTD3	0.205344	0.38742	0.0513486	-0.0856138	0.974671	-0.0171326	0.541659	0.742848	-0.0541702	-0.00980922	0.324992	-0.0319897
KCTD4	0.135633	0.0454731	-0.0735126	-0.173289	0.0057404	-0.123401	0.818631	0.579674	-0.0168567	-0.0570993	0.504931	-0.036978
KCTD5	0.0133994	0.818631	-0.21457	-0.000729483	0.0783463	-0.10765	0.159254	0.298017	0.140428	0.122589	0.237282	0.131508
KCTD6	0.56051	0.197871	0.0356521	-0.107312	0.89057	-0.0358301	0.695366	0.851682	-0.0377757	0.0270619	0.957798	-0.00535693
KCTD7	0.141268	0.532354	0.05864	0.0483318	0.169968	0.0534859	0.0591115	0.536996	-0.1222	0.0530807	0.482661	-0.0345596
KCTD8	0.0883963	0.00639179	-0.122598	-0.197616	0.00451328	-0.160107	0.18822	0.00710895	-0.154809	-0.315008	0.000793879	-0.234909
KCTD9	0.649049	0.495959	-0.0232293	0.0427199	0.753542	0.00974528	0.732204	0.570053	-0.00382863	-0.0588136	0.86831	-0.0313211
KDM2A	0.0725517	0.00876359	0.267234	-0.438321	0.223572	-0.0855432	0.456658	0.0432364	-0.392484	-0.629509	0.145124	-0.510996
KDM2B	0.379717	0.643981	0.100355	0.0633682	0.608981	0.0818614	0.599139	0.108463	-0.0845794	-0.0941107	0.118098	-0.089345
KEAP1	0.0610336	0.695366	-0.127594	0.032136	0.155115	-0.0477291	0.482661	0.37211	0.041314	0.077398	0.298017	0.059356
KIAA1987	0.684967	0.0510733	-0.303625	-0.690879	0.0759848	-0.497252	0.251576	0.0284697	-0.114206	-0.508089	0.00639179	-0.311148
KLHL1	0.482661	0.13937	-0.0389161	-0.111298	0.155115	-0.0751069	0.37211	0.695366	-0.04873	-0.0370458	0.608981	-0.0428879
KLHL10	0.145124	0.487072	0.074228	-0.102746	0.758907	-0.014259	0.0910648	0.016287	0.0996684	-0.210627	0.133794	-0.0554791
KLHL11	0.0410935	0.974671	-0.102443	0.00378999	0.205344	-0.0493264	0.165619	0.21825	-0.0754743	-0.0926371	0.0759848	-0.0840557
KLHL12	0.643981	0.298017	0.0287155	-0.0745378	0.487072	-0.0229112	0.314696	0.096596	-0.0481865	-0.101068	0.0897226	-0.0746271
KLHL13	0.342634	0.321536	0.0314404	-0.063351	0.851682	-0.0159553	0.0870859	0.643981	-0.12421	0.0478502	0.364597	-0.03818
KLHL14	0.748189	0.0771582	0.0378552	-0.126037	0.427341	-0.0440908	0.0390412	0.205344	0.114839	-0.083697	0.94656	0.0155711
KLHL15	0.0630072	0.764283	0.12469	0.0218776	0.35718	0.0732838	0.50945	0.674627	0.0354652	0.0307441	0.411092	0.0331046
KLHL17	0.159254	0.0447169	-0.0684548	-0.149794	0.0470177	-0.109124	0.0295074	0.18822	-0.198693	-0.106946	0.0897226	-0.15282
KLHL18	0.391306	0.623878	-0.0848739	0.0844917	0.487072	-0.000191087	0.00127805	0.231729	-0.237401	-0.0328789	0.0339895	-0.13514
KLHL20	0.281939	0.114814	0.102642	-0.156123	0.924116	-0.026741	0.83512	0.584512	-0.0280957	-0.0487158	0.748189	-0.0384057
KLHL21	0.00151667	0.00394912	-0.271569	-0.370691	0.000663317	-0.32113	0.000613724	0.0454731	0.490135	0.243256	0.000646386	0.366695
KLHL22	0.980299	0.935331	-0.00428083	-0.0142	0.952178	-0.00924044	0.654133	0.167783	0.0341027	0.0961189	0.231729	0.0651108
KLHL23	0.460936	0.240094	0.0280748	-0.16519	0.443957	-0.0685573	0.546342	0.0771582	-0.0648637	-0.148083	0.09802	-0.106473
KLHL24	0.674627	0.00360944	0.0164788	-0.258292	0.00667045	-0.120907	0.0703343	0.00549706	0.0839218	-0.227904	0.231729	-0.071991
KLHL25	0.599139	0.00471696	-0.029086	-0.217848	0.00710895	-0.123467	0.924116	0.0462399	-0.00560182	-0.163852	0.0725517	-0.0847268
KLHL26	0.254506	0.935331	-0.0764577	-0.0207202	0.565272	-0.048589	0.0153681	0.551045	-0.148549	-0.0317013	0.0545252	-0.0901249
KLHL28	0.155115	0.307952	-0.063106	-0.275375	0.0671127	-0.16924	0.116447	0.375902	-0.10584	-0.163083	0.228987	-0.134462
KLHL29	0.251576	0.149059	-0.0592783	-0.204407	0.0255433	-0.131842	0.00951651	0.758907	-0.156126	0.041662	0.223572	-0.0572319
KLHL3	0.172174	0.0175872	0.0617146	-0.184293	0.0759848	-0.0612894	0.742848	0.643981	-0.0170835	-0.0194156	0.551045	-0.0182495
KLHL30	0.439769	0.997185	0.0297936	0.00706855	0.565272	0.0184311	0.679789	0.346235	0.0191351	0.0674301	0.304616	0.0432826
KLHL31	0.884996	0.0478064	-0.0038392	-0.156391	0.0295074	-0.0801149	0.251576	0.13937	-0.108571	-0.223787	0.0397154	-0.166179
KLHL32	0.103884	0.0228808	-0.084101	-0.163502	0.00681384	-0.123801	0.86276	0.0057404	0.0251513	-0.177944	0.096596	-0.0763963
KLHL34	0.840633	0.726901	0.00218887	-0.0145159	0.829616	-0.00616354	0.237282	0.123161	-0.0567787	-0.136933	0.0897226	-0.0968558
KLHL36	0.185863	0.00823431	-0.068708	-0.205282	0.00639179	-0.136995	0.269508	0.0126262	-0.0598671	-0.154517	0.0208496	-0.107192
KLHL38	0.802222	0.0671127	0.0174081	-0.177724	0.0351969	-0.080158	0.56051	0.491505	0.0247882	-0.0503174	0.664349	-0.0127646
KLHL4	0.0563228	0.00337236	-0.130232	-0.242835	0.00217203	-0.186533	0.0519187	0.00329654	-0.23112	-0.203501	0.00134242	-0.21731
KLHL40	0.907322	0.957798	-0.0101457	0.0131267	0.829616	0.00149051	0.395217	0.294753	-0.00724373	-0.0670799	0.574854	-0.0371618
KLHL41	0.435603	0.0432364	0.031808	-0.195598	0.118098	-0.081895	0.0951886	0.123161	0.0759775	-0.1408	0.664349	-0.0324115
KLHL42	0.504931	0.0454731	-0.046335	-0.190559	0.102393	-0.118447	0.141268	0.0237402	-0.0870083	-0.228076	0.0048219	-0.157542
KLHL5	0.532354	0.108463	-0.0563091	-0.198145	0.172174	-0.127227	0.0246275	0.153076	-0.13508	-0.199051	0.0333991	-0.167065
KLHL6	0.339058	0.633896	0.0264327	-0.108257	0.764283	-0.0409122	0.829616	0.89057	0.0105514	0.0208132	0.807682	0.0156823
KLHL7	0.223572	0.423244	-0.0993271	-0.0403946	0.141268	-0.0698609	0.63893	0.618895	0.0042936	-0.0149506	0.974671	-0.00532851
KLHL8	0.456658	0.128392	-0.0401735	-0.0923073	0.0714359	-0.0662404	0.594245	0.846154	-0.0390438	-0.0152973	0.39915	-0.0271705
KLHL9	0.324992	0.00412963	0.0517126	-0.302722	0.0536445	-0.125505	0.764283	0.0620139	0.0544692	-0.27067	0.0554179	-0.108101
KRT8	0.335505	0.331977	-0.0435885	0.0822843	0.664349	0.0193479	0.298017	0.94656	0.0494899	0.000938203	0.527731	0.025214
LGALS3BP	0.215623	0.0295074	-0.0867221	-0.181569	0.0159755	-0.134145	0.304616	0.594245	-0.0867849	0.032508	0.918514	-0.0271385
LIN7B	0.565272	0.0572399	-0.0246367	-0.223371	0.0581695	-0.124004	0.796771	0.0519187	-0.0289846	-0.1699	0.141268	-0.0994421
LNX1	0.448168	0.185863	0.0594843	-0.109608	0.532354	-0.0250621	0.215623	0.807682	0.0730769	0.0133275	0.439769	0.0432022
LNX2	0.769671	0.0311247	-0.0144968	-0.294793	0.0136662	-0.154645	0.997185	0.0845121	-0.0202337	-0.137323	0.275676	-0.0787782
LONRF1	0.443957	0.037722	0.00576649	-0.35512	0.0883963	-0.174677	0.228987	0.360877	0.0581616	-0.184382	0.643981	-0.0631104
LONRF2	0.0994607	0.0169262	-0.0922962	-0.178436	0.00537892	-0.135366	0.94656	0.0328176	-0.000252983	-0.149517	0.0630072	-0.0748847
LONRF3	0.50945	0.41917	0.0254634	-0.0882629	0.435603	-0.0313997	0.0101185	0.0114251	-0.162608	-0.206815	0.00140978	-0.184712
LRRC29	0.532354	0.907322	0.0231545	-0.0182443	0.608981	0.00245512	0.169968	0.473905	0.0703898	0.0577722	0.263436	0.064081
LRSAM1	0.0208496	0.226268	-0.12539	-0.190172	0.0725517	-0.157781	0.0447169	0.27258	-0.141111	-0.111041	0.123161	-0.126076
LTN1	0.884996	0.0383768	-0.057953	-0.192363	0.100918	-0.125158	0.0725517	0.0692466	-0.106314	-0.132993	0.0333991	-0.119654
LZTR1	0.570053	0.527731	0.0563098	-0.051118	0.912916	0.0025959	0.269508	0.711072	0.105846	0.0399328	0.149059	0.0728892
MAP3K1	0.0897226	0.0736817	-0.14159	-0.102568	0.0527757	-0.122079	0.391306	0.50945	-0.0845292	-0.0905597	0.395217	-0.0875444
MDM2	0.0358143	0.00077387	-0.160838	-0.494418	0.000716615	-0.327628	0.0364408	0.0554179	-0.205517	-0.276109	0.0510733	-0.240813
MDM4	0.165619	0.00197568	-0.167143	-1.03692	0.0432364	-0.602034	0.00207172	0.0300383	-0.489491	-0.359615	0.00503812	-0.424553
MEX3A	0.974671	0.0650332	0.0307299	-0.236802	0.220899	-0.103036	0.613929	0.014214	0.0268883	-0.265291	0.167783	-0.119201
MEX3B	0.785899	0.165619	-0.063365	0.11305	0.41917	0.0248426	0.56051	0.456658	-0.0393108	0.080599	0.824119	0.0206441
MEX3C	0.26646	0.857218	-0.0666659	0.0177684	0.813152	-0.0244488	0.149059	0.796771	-0.0723215	0.0167264	0.705822	-0.0277976
MEX3D	0.0197079	0.100918	-0.199672	-0.217867	0.00537892	-0.208769	0.980299	0.35718	-0.00378764	-0.0707432	0.298017	-0.0372654
MGRN1	0.536996	0.00155392	-0.0212804	-0.295063	0.0182707	-0.158171	0.181213	0.223572	-0.17403	-0.0923814	0.0725517	-0.133206
MIB1	0.26646	0.536996	0.0901524	0.0377108	0.123161	0.0639316	0.391306	0.796771	-0.135512	-0.00566065	0.654133	-0.0705863
MIB2	0.00238613	0.00526308	-0.739799	-0.186378	0.00137572	-0.463089	0.000901329	0.00422266	0.514512	0.370193	0.000856826	0.442353
MID1	0.0820003	0.518549	-0.0819202	-0.00683176	0.857218	-0.044376	0.764283	0.802222	-0.0190242	-0.0332963	0.452401	-0.0261603
MID2	0.39915	0.473905	-0.0396375	-0.0513801	0.353508	-0.0455088	0.690159	0.963421	-0.050114	0.0128283	0.748189	-0.0186429
MKRN1	0.546342	0.465237	-0.104214	-0.139588	0.654133	-0.121901	0.86831	0.407088	-0.00692658	-0.268622	0.278796	-0.137774
MKRN2	0.482661	0.116447	0.0966204	-0.196548	0.94656	-0.0499638	0.257459	0.0250818	-0.0555487	-0.141131	0.0241803	-0.0983401
MKRN3	0.181213	0.452401	0.0567213	0.0585049	0.234494	0.0576131	0.331977	0.594245	0.0688909	0.0115554	0.780479	0.0402232
MNAT1	0.785899	0.016287	-0.0166717	-0.372023	0.0147812	-0.194348	0.963421	0.00227678	-0.00337823	-0.359825	0.00492894	-0.181602
MSL2	0.379717	0.0671127	0.0472544	-0.321327	0.304616	-0.137036	0.0897226	0.00377581	-0.152112	-0.335017	0.0118928	-0.243565
MUL1	0.495959	0.00115776	0.0568587	-0.36165	0.0820003	-0.152395	0.18822	0.00179574	-0.0717282	-0.291439	0.0114251	-0.181584
MYCBP2	0.321536	0.119767	-0.0708102	-0.234768	0.137492	-0.152789	0.353508	0.0870859	-0.065156	-0.142797	0.121455	-0.103976
MYLIP	0.518549	0.0572399	-0.0418694	-0.31389	0.0116569	-0.17788	0.840633	0.0260122	0.00277584	-0.231533	0.0432364	-0.114378
MYNN	0.18822	0.753542	-0.138514	0.0246576	0.46956	-0.056928	0.991556	0.13937	-0.0129982	0.25704	0.0736817	0.122021
2001-03-01	0.353508	0.0383768	0.0658239	-0.118163	0.963421	-0.0261693	0.726901	0.121455	-0.0203869	-0.152656	0.205344	-0.0865214
2002-03-01	0.732204	0.278796	-0.0292456	-0.182678	0.0630072	-0.105962	0.532354	0.482661	-0.0445541	-0.10714	0.38742	-0.0758471
2003-03-01	0.379717	0.584512	0.0374353	-0.0356952	0.700587	0.000870037	0.0857912	0.963421	-0.114639	-0.0477284	0.220899	-0.0811836
2004-03-01	0.963421	0.0351969	-0.00359869	-0.22207	0.0233071	-0.112834	0.215623	0.368342	-0.0859556	-0.0932128	0.0897226	-0.0895842
2005-03-01	0.473905	0.248671	-0.0457118	-0.0538404	0.207879	-0.0497761	0.00913313	0.00773382	-0.211147	-0.229129	0.00121653	-0.220138
2006-03-01	0.721611	0.840633	-0.0252892	-0.0124964	0.613929	-0.0188928	0.0255433	0.980299	-0.125074	0.0275632	0.901733	-0.0487554
2007-03-01	0.403108	0.110024	0.0402407	-0.10049	0.35718	-0.0301247	0.21825	0.443957	-0.0608448	-0.0218243	0.403108	-0.0413346
2008-03-01	0.269508	0.574854	-0.0911645	-0.0329674	0.50945	-0.0620659	0.0269723	0.443957	-0.13747	-0.0815489	0.0951886	-0.109509
2009-03-01	0.813152	0.00369177	0.0144205	-0.324035	0.0233071	-0.154807	0.997185	0.00726076	-0.0755816	-0.267324	0.111603	-0.171453
2010-03-01	0.684967	0.980299	0.0368631	-0.0506343	0.991556	-0.00688558	0.94656	0.623878	-0.00210309	0.00219665	0.532354	4.67805e-05
NACC1	0.518549	0.1132	-0.0476984	-0.0824819	0.0390412	-0.0650902	0.291514	0.301305	0.0683991	0.137236	0.281939	0.102818
NACC2	0.124886	0.1132	-0.103974	-0.110591	0.0502396	-0.107282	0.726901	0.18822	-0.0182939	-0.0646211	0.263436	-0.0414575
NEDD4	0.254506	0.00118681	-0.0761359	-0.42854	0.00115776	-0.252338	0.237282	0.000680659	0.027659	-0.52472	0.00115776	-0.248531
NEDD4L	0.742848	0.824119	0.00905019	0.0457778	0.613929	0.027414	0.807682	0.802222	-0.0178877	0.0574919	0.918514	0.0198021
NEURL1	0.633896	0.748189	-0.0292574	0.0721966	0.73752	0.0214696	0.197871	0.423244	-0.0879269	-0.0580732	0.324992	-0.0730001
NEURL2	0.775069	0.487072	-0.0153979	-0.109135	0.504931	-0.0622664	0.551045	0.0807672	-0.0276722	-0.161517	0.0494172	-0.0945947
NEURL3	0.0224613	0.20283	-0.119231	-0.19187	0.0197079	-0.15555	0.997185	0.482661	-0.00397739	-0.0806828	0.439769	-0.0423301
NFX1	0.395217	0.00503812	0.0273776	-0.158503	0.172174	-0.0655626	0.275676	0.105393	0.0696325	-0.173235	0.324992	-0.0518014
NFXL1	0.532354	0.0937977	0.0201933	-0.142539	0.121455	-0.061173	0.00155392	0.460936	0.191179	-0.0413301	0.118098	0.0749242
NHLRC1	0.664349	0.240094	0.0109167	-0.065191	0.37211	-0.0271371	0.504931	0.0703343	-0.0406087	-0.112426	0.0502396	-0.0765173
NOSIP	0.169968	0.997185	-0.0757538	-0.0151416	0.321536	-0.0454477	0.802222	0.0216424	0.00798062	-0.138015	0.0692466	-0.0650174
NSMCE1	0.245788	0.245788	-0.0757798	-0.0983423	0.149059	-0.0870611	0.846154	0.824119	0.00157049	0.0132894	0.785899	0.00742994
NTC_1	0.15363	0.170676	0.130663	-0.138056	0.93776	-0.00369669	0.604319	0.10105	0.0437446	-0.261525	0.170676	-0.10889
NTC_10	0.170676	0.390377	0.115395	-0.0837718	0.803785	0.0158116	0.644504	0.170676	0.0385624	-0.156577	0.345109	-0.0590071
NTC_100	0.482203	0.518295	0.0554732	0.0773675	0.296717	0.0664203	0.8369	0.166287	0.0213286	-0.165692	0.283768	-0.0721816
NTC_101	0.224799	0.915202	0.0974332	0.0116263	0.345109	0.0545298	0.15363	0.170676	0.138075	0.224091	0.104038	0.181083
NTC_102	0.247241	0.491096	0.0910846	0.0862939	0.224799	0.0886893	0.241489	0.825826	0.0935334	-0.0173872	0.584657	0.0380731
NTC_103	0.253089	0.283768	-0.111957	-0.101388	0.15363	-0.106673	0.422469	0.253089	0.066121	-0.116969	0.749394	-0.0254239
NTC_104	0.193927	0.665003	0.10485	0.0471048	0.259032	0.0759775	0.20895	0.555736	0.103668	0.0718727	0.290194	0.0877703
NTC_105	0.15363	0.738655	-0.159463	0.0368969	0.345109	-0.0612833	0.170676	0.0952804	-0.148831	0.312607	0.323785	0.0818882
NTC_106	0.406234	0.456056	-0.0750856	0.0914197	0.903947	0.00816701	0.781898	0.675348	-0.0241486	-0.0367466	0.634354	-0.0304476
NTC_107	0.536852	0.414304	-0.0543425	-0.0798283	0.283768	-0.0670854	0.792821	0.316872	0.0270237	-0.0990274	0.584657	-0.0360018
NTC_108	0.509143	0.203851	-0.0610701	-0.130443	0.198844	-0.0957567	0.0897775	0.406234	-0.314544	-0.0694199	0.0952804	-0.191982
NTC_109	0.624272	0.447522	0.0366083	-0.0761579	0.71733	-0.0197748	0.116695	0.214141	-0.21226	-0.13051	0.104038	-0.171385
NTC_11	0.738655	0.685755	-0.0227495	0.0439206	0.8369	0.0105855	0.848006	0.323785	-0.0156697	-0.0985811	0.374902	-0.0571254
NTC_110	0.859143	0.696223	-0.0146271	-0.0373876	0.594451	-0.0260074	0.170676	0.126959	0.120422	-0.188398	0.604319	-0.0339879
NTC_111	0.290194	0.71733	-0.10214	-0.0345157	0.265071	-0.0683278	0.265071	0.604319	-0.108749	0.0678102	0.803785	-0.0204693
NTC_112	0.594451	0.624272	0.0379051	0.0541052	0.422469	0.0460051	0.230268	0.290194	0.0963802	0.146247	0.145609	0.121313
NTC_113	0.555736	0.439078	-0.0531631	0.0935442	0.749394	0.0201906	0.214141	0.859143	-0.134547	0.0274079	0.398258	-0.0535696
NTC_114	0.198844	0.509143	-0.126908	-0.0650565	0.193927	-0.0959821	0.259032	0.235831	0.0912378	-0.121999	0.848006	-0.0153804
NTC_115	0.107095	0.161984	0.179567	0.194278	0.0952804	0.186922	0.175151	0.126959	0.119834	0.273365	0.0981314	0.196599
NTC_116	0.219423	0.675348	0.0976124	0.0443782	0.277439	0.0709953	0.0952804	0.604319	0.27068	-0.0422502	0.170676	0.114215
NTC_117	0.179712	0.316872	0.108445	0.126306	0.137911	0.117375	0.654721	0.271207	-0.0429715	-0.11287	0.253089	-0.0779209
NTC_118	0.422469	0.749394	-0.0747338	-0.0327228	0.390377	-0.0537283	0.634354	0.594451	-0.0458303	0.0683586	0.94906	0.0112641
NTC_119	0.290194	0.892712	0.0847689	0.0134303	0.398258	0.0490996	0.509143	0.398258	0.0506032	-0.076038	0.870307	-0.0127174
NTC_12	0.0871236	0.134182	0.25686	-0.214199	0.71733	0.0213304	0.0871236	0.175151	0.336983	-0.15323	0.253089	0.0918765
NTC_120	0.848006	0.277439	0.0178334	0.136337	0.253089	0.0770853	0.157765	0.323785	0.126395	0.136848	0.137911	0.131621
NTC_121	0.157765	0.406234	0.118854	0.103224	0.145609	0.111039	0.0981314	0.310056	0.235153	0.140187	0.10105	0.18767
NTC_122	0.253089	0.464682	0.0901643	0.0902742	0.219423	0.0902193	0.706748	0.203851	0.0327183	0.185093	0.203851	0.108906
NTC_123	0.439078	0.892712	0.0650428	-0.0144927	0.654721	0.025275	0.781898	0.93776	0.0271181	-0.0056562	0.960369	0.0107309
NTC_124	0.398258	0.126959	0.06884	-0.216738	0.247241	-0.0739489	0.316872	0.624272	0.0784623	-0.0399734	0.881497	0.0192445
NTC_125	0.93776	0.994336	-0.0107057	0	0.915202	-0.00535285	0.464682	0.20895	0.056601	0.184075	0.149579	0.120338
NTC_126	0.685755	0.594451	0.0286153	0.0585378	0.456056	0.0435765	0.760183	0.367309	-0.0247011	-0.0781378	0.422469	-0.0514194
NTC_127	0.574939	0.881497	0.0399597	0.0137002	0.634354	0.0268299	0.15363	0.15363	-0.162391	-0.176725	0.107095	-0.169558
NTC_128	0.584657	0.203851	0.0398291	0.167408	0.161984	0.103619	0.120041	0.518295	0.159653	0.0764441	0.15363	0.118049
NTC_129	0.760183	0.848006	0.0256566	0.0162964	0.727966	0.0209765	0.113423	0.685755	0.182109	-0.0357371	0.367309	0.0731858
NTC_13	0.110223	0.781898	0.179265	-0.0289823	0.265071	0.0751416	0.219423	0.848006	-0.134453	0.0303999	0.414304	-0.0520263
NTC_130	0.654721	0.960369	-0.0395617	-0.0109762	0.624272	-0.025269	0.374902	0.491096	-0.0903547	-0.0592145	0.277439	-0.0747846
NTC_131	0.352412	0.696223	-0.086799	0.0436312	0.675348	-0.0215839	0.473398	0.145609	-0.0666864	0.240066	0.296717	0.08669
NTC_132	0.161984	0.316872	0.116653	-0.0928689	0.825826	0.0118919	0.345109	0.654721	0.0756876	-0.0382775	0.892712	0.0187051
NTC_133	0.8369	0.491096	-0.0159229	-0.0686025	0.439078	-0.0422627	0.166287	0.803785	-0.15718	-0.020641	0.230268	-0.0889104
NTC_134	0.614259	0.994336	-0.0415327	-0.0042774	0.654721	-0.022905	0.253089	0.71733	0.091403	-0.0306152	0.71733	0.0303939
NTC_135	0.604319	0.247241	0.03714	-0.11491	0.456056	-0.0388848	0.374902	0.149579	0.0716717	-0.177777	0.406234	-0.0530527
NTC_136	0.634354	0.555736	0.0350119	-0.0532314	0.870307	-0.00910974	0.110223	0.960369	0.187107	0.00754943	0.230268	0.0973284
NTC_137	0.473398	0.473398	0.0558551	-0.0700497	0.881497	-0.0070973	0.184362	0.430727	0.1193	-0.0675152	0.792821	0.0258925
NTC_138	0.915202	0.482203	0.0099505	-0.0696319	0.518295	-0.0298407	0.604319	0.464682	-0.0532659	0.0951807	0.859143	0.0209574
NTC_139	0.614259	0.430727	0.0368456	-0.077632	0.696223	-0.0203932	0.296717	0.903947	0.0821887	-0.00968469	0.614259	0.036252
NTC_14	0.116695	0.214141	-0.192949	-0.128166	0.104038	-0.160558	0.749394	0.447522	-0.026252	0.0969796	0.644504	0.0353638
NTC_140	0.137911	0.14172	0.146185	-0.197804	0.604319	-0.0258098	0.994336	0.224799	0	-0.124656	0.323785	-0.0623281
NTC_141	0.8369	0.644504	0.0216111	-0.041174	0.848006	-0.00978142	0.193927	0.330796	0.111412	-0.0967936	0.98301	0.00730912
NTC_142	0.644504	0.290194	-0.040326	-0.100863	0.259032	-0.0705944	0.330796	0.926474	-0.0982533	0.00982036	0.456056	-0.0442165
NTC_143	0.0924961	0.0871236	0.220274	0.532888	0.0871236	0.376581	0.0924961	0.814787	0.276554	0.0339908	0.126959	0.155272
NTC_144	0.439078	0.107095	-0.0717129	0.273912	0.184362	0.101099	0.224799	0.137911	-0.13109	0.259281	0.414304	0.0640953
NTC_145	0.749394	0.193927	0.0259444	-0.133414	0.382591	-0.0537348	0.94906	0.473398	-0.00393829	0.0921966	0.565299	0.0441291
NTC_146	0.175151	0.134182	-0.13753	0.220031	0.482203	0.0412504	0.253089	0.960369	-0.109881	-0.00431278	0.390377	-0.057097
NTC_147	0.374902	0.367309	-0.079338	-0.0859207	0.235831	-0.0826294	0.971687	0.283768	-0.00243018	-0.11178	0.382591	-0.0571051
NTC_148	0.881497	0.330796	-0.0144262	0.116963	0.374902	0.0512683	0.10105	0.792821	-0.24535	-0.02148	0.137911	-0.133415
NTC_149	0.382591	0.259032	0.071617	-0.109634	0.727966	-0.0190084	0.464682	0.848006	-0.0669884	-0.0145691	0.509143	-0.0407788
NTC_15	0.241489	0.345109	-0.115016	-0.091467	0.161984	-0.103242	0.271207	0.120041	-0.10501	-0.199335	0.113423	-0.152172
NTC_150	0.518295	0.277439	0.0465689	-0.102393	0.565299	-0.0279121	0.565299	0.230268	-0.056101	-0.122594	0.224799	-0.0893474
NTC_151	0.960369	0.624272	0.00779757	-0.0418885	0.749394	-0.0170455	0.71733	0.634354	-0.0328779	-0.0395262	0.574939	-0.036202
NTC_152	0.527532	0.93776	0.0464462	0.00802386	0.614259	0.027235	0.456056	0.685755	-0.0731178	0.0519422	0.903947	-0.0105878
NTC_153	0.241489	0.604319	0.0914891	0.0581709	0.271207	0.07483	0.203851	0.93776	-0.138037	0.00958676	0.310056	-0.0642252
NTC_154	0.235831	0.439078	0.0953294	-0.077158	0.881497	0.00908574	0.303338	0.123462	0.0789289	-0.195318	0.359812	-0.0581945
NTC_155	0.337904	0.170676	-0.0886187	0.19308	0.359812	0.0522306	0.803785	0.634354	-0.0207688	0.0619314	0.870307	0.0205813
NTC_156	0.456056	0.359812	-0.067696	0.113216	0.706748	0.0227598	0.367309	0.760183	-0.0918033	0.0368949	0.71733	-0.0274542
NTC_157	0.98301	0.881497	0.00403844	-0.0173064	0.892712	-0.00663399	0.93776	0.509143	-0.0043559	-0.0542149	0.665003	-0.0292854
NTC_158	0.0981314	0.15363	-0.228153	0.199966	0.781898	-0.0140933	0.110223	0.113423	-0.22636	0.284089	0.760183	0.0288646
NTC_159	0.367309	0.565299	0.0775368	0.0605292	0.283768	0.069033	0.161984	0.166287	0.124054	0.224156	0.113423	0.174105
NTC_16	0.903947	0.382591	-0.013512	-0.0841824	0.414304	-0.0488472	0.104038	0.574939	-0.236262	-0.043602	0.130532	-0.139932
NTC_160	0.94906	0.8369	-0.00753033	0.0166406	0.994336	0.00455515	0.277439	0.870307	-0.104852	0.0259284	0.527532	-0.0394618
NTC_161	0.130532	0.303338	-0.183008	0.128478	0.574939	-0.0272651	0.0924961	0.15363	-0.287246	0.236235	0.738655	-0.0255052
NTC_162	0.265071	0.422469	-0.107917	0.0987834	0.926474	-0.00456686	0.398258	0.406234	0.0682172	0.108315	0.283768	0.0882661
NTC_163	0.198844	0.915202	0.102015	-0.0139402	0.447522	0.0440375	0.198844	0.482203	-0.140909	-0.0608684	0.179712	-0.100889
NTC_164	0.303338	0.265071	0.0827127	-0.108166	0.792821	-0.0127266	0.803785	0.546254	0.0259067	0.0725004	0.518295	0.0492035
NTC_165	0.149579	0.870307	0.136182	-0.0185054	0.330796	0.0588385	0.382591	0.175151	0.0716469	0.197806	0.134182	0.134726
NTC_166	0.157765	0.219423	-0.157366	0.162326	0.994336	0.00247976	0.145609	0.706748	-0.168078	-0.0332593	0.184362	-0.100668
NTC_167	0.414304	0.116695	0.0675363	0.241701	0.107095	0.154619	0.330796	0.296717	0.0775252	0.144516	0.1891	0.111021
NTC_168	0.259032	0.10105	0.0875542	-0.295523	0.157765	-0.103984	0.166287	0.456056	0.122968	-0.0624155	0.727966	0.030276
NTC_169	0.390377	0.749394	-0.0782658	0.0357262	0.685755	-0.0212698	0.500076	0.500076	0.0509533	0.0835807	0.390377	0.067267
NTC_17	0.1891	0.110223	0.105999	-0.260483	0.241489	-0.0772421	0.235831	0.161984	0.0957816	-0.174098	0.555736	-0.0391582
NTC_170	0.814787	0.374902	-0.01887	0.110552	0.430727	0.0458411	0.675348	0.390377	-0.0390907	0.109145	0.654721	0.0350269
NTC_171	0.546254	0.482203	-0.0532759	0.0871134	0.781898	0.0169188	0.175151	0.584657	-0.14536	0.0694182	0.565299	-0.037971
NTC_172	0.500076	0.926474	-0.0613095	-0.0132876	0.464682	-0.0372986	0.367309	0.241489	0.0719516	-0.11885	0.781898	-0.023449
NTC_173	0.126959	0.145609	0.154352	-0.167059	0.903947	-0.00635331	0.104038	0.337904	0.202879	-0.0901951	0.456056	0.056342
NTC_174	0.654721	0.8369	0.0331749	-0.020217	0.94906	0.00647899	0.241489	0.749394	-0.113422	-0.0280349	0.290194	-0.0707284
NTC_175	0.316872	0.390377	-0.0951067	0.105132	0.971687	0.00501277	0.727966	0.265071	0.0304495	0.15075	0.277439	0.0905997
NTC_176	0.214141	0.738655	0.0985419	-0.0341621	0.555736	0.0321899	0.738655	0.439078	-0.0271302	0.0986923	0.634354	0.035781
NTC_177	0.161984	0.456056	-0.156375	-0.0754234	0.137911	-0.115899	0.149579	0.116695	0.140913	0.283864	0.0952804	0.212389
NTC_178	0.903947	0.960369	0.0131121	0.00696488	0.859143	0.0100385	0.277439	0.584657	0.0877223	-0.0430163	0.825826	0.022353
NTC_179	0.120041	0.198844	-0.19185	0.17307	0.859143	-0.00939012	0.960369	0.161984	-0.00315233	0.236225	0.157765	0.116536
NTC_18	0.110223	0.0981314	-0.204335	0.304753	0.382591	0.0502088	0.107095	0.107095	-0.230462	0.293404	0.685755	0.0314712
NTC_180	0.0871236	0.283768	-0.278606	0.135986	0.253089	-0.0713096	0.113423	0.644504	-0.217398	-0.0387816	0.145609	-0.12809
NTC_181	0.781898	0.903947	0.0244103	-0.0144259	0.98301	0.00499219	0.406234	0.224799	-0.0833757	0.17481	0.536852	0.045717
NTC_182	0.367309	0.224799	-0.0798356	-0.124162	0.166287	-0.101999	0.518295	0.271207	0.0500451	0.148006	0.224799	0.0990257
NTC_183	0.193927	0.113423	-0.12846	-0.251063	0.0952804	-0.189761	0.422469	0.277439	-0.0810464	-0.112594	0.1891	-0.0968202
NTC_184	0.491096	0.0924961	-0.0623972	0.393646	0.104038	0.165624	0.685755	0.0871236	0.0340759	0.522012	0.0871236	0.278044
NTC_185	0.184362	0.727966	-0.13565	-0.0341693	0.224799	-0.0849097	0.509143	0.265071	-0.0643118	-0.114674	0.219423	-0.089493
NTC_186	0.892712	0.727966	0.0134623	0.0397612	0.644504	0.0266117	0.359812	0.134182	-0.0931346	0.263116	0.316872	0.0849909
NTC_187	0.219423	0.1891	-0.122063	0.178186	0.594451	0.0280612	0.634354	0.414304	0.0423199	0.107057	0.352412	0.0746882
NTC_188	0.644504	0.584657	0.0348066	0.0590686	0.414304	0.0469376	0.406234	0.803785	0.0666778	0.0342526	0.509143	0.0504652
NTC_189	0.881497	0.98301	0.0137314	0.00617831	0.870307	0.00995485	0.848006	0.738655	0.0207902	0.0400671	0.706748	0.0304286
NTC_19	0.0952804	0.406234	-0.238408	-0.0804455	0.107095	-0.159427	0.214141	0.926474	0.0980497	-0.00672765	0.546254	0.045661
NTC_190	0.175151	0.825826	0.10888	-0.0253676	0.473398	0.0417562	0.219423	0.345109	0.0974713	0.129904	0.175151	0.113688
NTC_191	0.116695	0.398258	0.159985	0.105027	0.123462	0.132506	0.594451	0.352412	-0.0538294	0.126183	0.624272	0.0361768
NTC_192	0.230268	0.374902	-0.117722	-0.0846649	0.175151	-0.101194	0.696223	0.781898	-0.0345791	-0.023595	0.675348	-0.0290871
NTC_193	0.71733	0.792821	-0.0255615	-0.0287882	0.584657	-0.0271748	0.447522	0.14172	-0.0736546	-0.181245	0.149579	-0.12745
NTC_194	0.892712	0.15363	-0.0138802	-0.159208	0.214141	-0.0865442	0.738655	0.696223	0.0300284	0.0459137	0.594451	0.0379711
NTC_195	0.374902	0.760183	0.0774704	-0.0312711	0.696223	0.0230997	0.323785	0.727966	0.0775797	-0.0303354	0.814787	0.0236222
NTC_196	0.825826	0.422469	0.0221017	-0.0797111	0.546254	-0.0288047	0.247241	0.8369	0.092454	0.0305621	0.439078	0.0615081
NTC_197	0.1891	0.500076	-0.132737	-0.0666062	0.179712	-0.0996718	0.71733	0.130532	0.0318345	-0.185396	0.265071	-0.0767808
NTC_198	0.803785	0.310056	-0.0191082	0.127219	0.352412	0.0540554	0.814787	0.94906	-0.0204527	0.00784108	0.926474	-0.00630579
NTC_199	0.994336	0.675348	-0.00125225	-0.0385538	0.706748	-0.019903	0.696223	0.359812	0.0337505	-0.0819689	0.771018	-0.0241092
NTC_2	0.310056	0.0952804	0.081956	-0.321966	0.134182	-0.120005	0.123462	0.145609	0.158111	-0.179461	0.892712	-0.0106752
NTC_20	0.179712	0.296717	-0.137157	0.131764	0.94906	-0.00269675	0.518295	0.915202	-0.0635822	-0.00740196	0.594451	-0.0354921
NTC_200	0.803785	0.71733	0.0224466	0.0399383	0.565299	0.0311925	0.994336	0.518295	0.000945344	-0.0534457	0.727966	-0.0262502
NTC_201	0.706748	0.0981314	0.0273565	-0.313804	0.120041	-0.143224	0.665003	0.382591	-0.040335	-0.0765961	0.352412	-0.0584655
NTC_202	0.166287	0.971687	-0.140381	0.00681122	0.290194	-0.0667849	0.8369	0.892712	-0.0169223	0.014986	0.94906	-0.000968133
NTC_203	0.224799	0.310056	-0.121441	-0.0936245	0.145609	-0.107533	0.870307	0.614259	-0.0129552	-0.0421738	0.706748	-0.0275645
NTC_204	0.792821	0.14172	-0.0197327	0.214524	0.198844	0.0973954	0.825826	0.491096	-0.0185928	0.0864522	0.665003	0.0339297
NTC_205	0.323785	0.184362	-0.0942719	0.184123	0.439078	0.0449257	0.352412	0.367309	-0.0946434	0.122294	0.915202	0.0138253
NTC_206	0.738655	0.0952804	0.0260131	0.374026	0.0924961	0.200019	0.359812	0.624272	0.0739131	0.064739	0.374902	0.069326
NTC_207	0.0924961	0.414304	-0.272416	0.102668	0.230268	-0.0848736	0.665003	0.374902	0.0371989	-0.0773598	0.814787	-0.0200804
NTC_208	0.316872	0.814787	0.0809604	-0.0254857	0.604319	0.0277374	0.94906	0.382591	0.010367	0.109936	0.447522	0.0601515
NTC_209	0.675348	0.565299	0.0295496	-0.0526264	0.814787	-0.0115384	0.134182	0.675348	-0.180098	0.0559745	0.330796	-0.0620616
NTC_21	0.113423	0.848006	-0.200749	-0.0199538	0.14172	-0.110351	0.149579	0.439078	-0.164306	-0.0661244	0.161984	-0.115215
NTC_210	0.130532	0.509143	0.153493	0.0806294	0.14172	0.117061	0.98301	0.137911	-0.00150074	-0.181396	0.214141	-0.0914484
NTC_211	0.247241	0.166287	-0.114691	-0.139314	0.126959	-0.127003	0.1891	0.644504	-0.143423	0.0596094	0.491096	-0.041907
NTC_212	0.120041	0.781898	0.159124	0.0306879	0.203851	0.0949061	0.594451	0.310056	0.044259	-0.10019	0.685755	-0.0279654
NTC_213	0.145609	0.382591	-0.166	0.106408	0.527532	-0.0297964	0.727966	0.771018	-0.0315047	-0.0238245	0.696223	-0.0276646
NTC_214	0.771018	0.235831	0.0245597	0.150496	0.230268	0.0875281	0.624272	0.259032	-0.0463735	0.15599	0.464682	0.0548082
NTC_215	0.971687	0.149579	-0.00738391	0.203109	0.193927	0.0978626	0.98301	0.727966	0.00331472	0.0410521	0.8369	0.0221834
NTC_216	0.113423	0.179712	0.172747	0.184377	0.0981314	0.178562	0.179712	0.149579	0.11955	0.23653	0.107095	0.17804
NTC_217	0.527532	0.179712	-0.0575871	-0.13718	0.1891	-0.0973837	0.157765	0.247241	-0.160972	-0.117748	0.134182	-0.13936
NTC_218	0.926474	0.104038	0.00972416	0.277106	0.110223	0.143415	0.145609	0.198844	0.143447	0.186262	0.123462	0.164855
NTC_219	0.14172	0.536852	-0.169299	0.0736136	0.430727	-0.0478429	0.126959	0.881497	-0.204364	0.0212932	0.20895	-0.0915352
NTC_22	0.594451	0.634354	-0.0426616	0.0523145	0.994336	0.00482645	0.473398	0.230268	0.0565537	0.173532	0.161984	0.115043
NTC_220	0.406234	0.137911	0.0678852	-0.198276	0.316872	-0.0651952	0.290194	0.665003	0.0864864	-0.0377496	0.803785	0.0243684
NTC_221	0.203851	0.184362	0.101556	-0.136975	0.738655	-0.0177096	0.265071	0.696223	0.0897405	-0.0353814	0.781898	0.0271796
NTC_222	0.107095	0.235831	-0.208892	-0.119164	0.10105	-0.164028	0.430727	0.0897775	-0.0767848	-0.375744	0.0924961	-0.226264
NTC_223	0.345109	0.120041	-0.0881776	-0.223002	0.116695	-0.15559	0.456056	0.0871236	0.0598794	-0.619091	0.0871236	-0.279606
NTC_224	0.14172	0.518295	0.1416	-0.0642052	0.518295	0.0386973	0.14172	0.994336	0.143813	0.00293778	0.359812	0.0733755
NTC_225	0.414304	0.926474	-0.0748781	0.0100833	0.500076	-0.0323974	0.271207	0.749394	0.0878104	0.0385011	0.422469	0.0631558
NTC_226	0.473398	0.971687	-0.0627204	-0.00775671	0.482203	-0.0352385	0.0897775	0.330796	0.29284	0.136738	0.0924961	0.214789
NTC_227	0.706748	0.271207	-0.0275548	-0.106909	0.277439	-0.0672319	0.439078	0.130532	-0.0757007	0.270076	0.235831	0.0971879
NTC_228	0.760183	0.0897775	-0.0210011	-0.502443	0.0871236	-0.261722	0.555736	0.0952804	-0.0564174	-0.28898	0.10105	-0.172699
NTC_229	0.915202	0.0897775	-0.0127309	0.478039	0.0897775	0.232654	0.1891	0.0897775	0.113773	0.419647	0.0897775	0.26671
NTC_23	0.546254	0.93776	0.0448507	-0.0125909	0.792821	0.0161299	0.337904	0.193927	0.076286	-0.138641	0.614259	-0.0311776
NTC_230	0.94906	0.527532	0.00799807	0.0737201	0.491096	0.0408591	0.546254	0.771018	-0.057016	0.036683	0.915202	-0.0101665
NTC_231	0.859143	0.94906	0.0160443	-0.0116738	0.98301	0.00218523	0.116695	0.500076	0.180401	-0.0548836	0.430727	0.0627588
NTC_232	0.265071	0.500076	0.086612	0.0809206	0.241489	0.0837663	0.447522	0.303338	0.0638977	0.143334	0.214141	0.103616
NTC_233	0.447522	0.116695	0.0636626	-0.234339	0.219423	-0.0853383	0.926474	0.527532	-0.00711462	-0.0521047	0.654721	-0.0296097
NTC_234	0.359812	0.20895	0.0775506	-0.128484	0.614259	-0.0254668	0.574939	0.915202	0.0457491	0.0101593	0.771018	0.0279542
NTC_235	0.518295	0.265071	-0.0580842	0.138286	0.509143	0.0401008	0.881497	0.290194	-0.0119644	-0.109672	0.337904	-0.060818
NTC_236	0.727966	0.859143	-0.0240659	-0.0194725	0.665003	-0.0217692	0.137911	0.792821	0.147303	0.0343697	0.271207	0.0908362
NTC_237	0.634354	0.130532	-0.0403309	0.224613	0.20895	0.0921409	0.230268	0.456056	-0.124319	0.0963393	0.859143	-0.0139899
NTC_238	0.398258	0.706748	-0.0753803	-0.0366468	0.374902	-0.0560136	0.414304	0.422469	0.0663196	0.107018	0.303338	0.0866688
NTC_239	0.166287	0.594451	0.115668	-0.0465594	0.546254	0.034554	0.960369	0.107095	0.00953888	-0.249327	0.157765	-0.119894
NTC_24	0.971687	0.859143	0.00485958	0.0153529	0.848006	0.0101063	0.675348	0.10105	0.0364726	0.305068	0.116695	0.17077
NTC_240	0.0981314	0.253089	0.201992	0.139115	0.10105	0.170554	0.915202	0.482203	0.0129219	0.0887308	0.500076	0.0508263
NTC_241	0.771018	0.247241	-0.0203231	0.148114	0.310056	0.0638956	0.0871236	0.706748	-0.33801	0.0450502	0.120041	-0.14648
NTC_242	0.235831	0.903947	-0.117117	0.0130822	0.398258	-0.0520175	0.859143	0.859143	0.0207792	-0.0144371	0.98301	0.00317105
NTC_243	0.10105	0.126959	-0.213589	0.231633	0.892712	0.00902207	0.161984	0.20895	-0.158924	-0.133693	0.123462	-0.146309
NTC_25	0.20895	0.546254	-0.123873	-0.0588976	0.20895	-0.0913853	0.771018	0.0924961	-0.0245399	-0.291629	0.110223	-0.158085
NTC_26	0.584657	0.814787	-0.0475528	0.0229308	0.803785	-0.012311	0.706748	0.253089	-0.0330511	0.163267	0.398258	0.0651077
NTC_27	0.536852	0.323785	0.0458271	-0.0926092	0.644504	-0.0233911	0.825826	0.422469	0.0228675	-0.0683618	0.792821	-0.0227471
NTC_28	0.696223	0.473398	-0.0283446	0.08885	0.584657	0.0302527	0.644504	0.971687	-0.0453175	-0.00355633	0.760183	-0.0244369
NTC_29	0.123462	0.161984	-0.191099	-0.14044	0.0981314	-0.16577	0.193927	0.509143	-0.141394	0.0794169	0.624272	-0.0309886
NTC_3	0.960369	0.367309	-0.00740409	0.111014	0.367309	0.0518052	0.198844	0.536852	0.109183	0.0728655	0.259032	0.0910241
NTC_30	0.430727	0.323785	-0.0723044	0.118962	0.685755	0.0233289	0.137911	0.71733	-0.174201	0.0434673	0.303338	-0.0653669
NTC_31	0.565299	0.464682	-0.0529984	-0.0721502	0.337904	-0.0625743	0.323785	0.8369	-0.0988963	-0.0159181	0.367309	-0.0574072
NTC_32	0.134182	0.654721	-0.178082	0.0474104	0.310056	-0.0653358	0.685755	0.546254	-0.0356602	-0.0500825	0.473398	-0.0428713
NTC_33	0.0952804	0.760183	0.219673	0.0328363	0.126959	0.126255	0.130532	0.565299	0.152118	-0.0451546	0.482203	0.0534816
NTC_34	0.0897775	0.10105	-0.277954	0.28185	0.971687	0.00194785	0.382591	0.0981314	-0.0860054	0.309713	0.184362	0.111854
NTC_35	0.145609	0.536852	0.136355	-0.0596097	0.527532	0.0383728	0.491096	0.235831	-0.0658954	0.170834	0.491096	0.0524693
NTC_36	0.230268	0.0871236	0.096248	-0.50629	0.0924961	-0.205021	0.926474	0.0981314	0.0123063	-0.277923	0.14172	-0.132808
NTC_37	0.149579	0.447522	-0.161311	0.0928225	0.491096	-0.0342444	0.296717	0.374902	-0.102814	0.115717	0.994336	0.00645158
NTC_38	0.137911	0.337904	-0.174005	0.115716	0.536852	-0.0291443	0.20895	0.781898	-0.136741	0.0344201	0.430727	-0.0511605
NTC_39	0.134182	0.430727	0.146579	0.0976428	0.134182	0.122111	0.654721	0.247241	0.0377468	0.16682	0.219423	0.102283
NTC_4	0.574939	0.123462	-0.0527911	-0.216775	0.123462	-0.134783	0.859143	0.352412	-0.015096	-0.0842213	0.439078	-0.0496587
NTC_40	0.271207	0.352412	-0.106352	-0.0912526	0.184362	-0.0988023	0.290194	0.345109	-0.102826	-0.0899561	0.198844	-0.0963909
NTC_41	0.665003	0.330796	0.0300739	-0.0917103	0.509143	-0.0308182	0.130532	0.303338	-0.192251	-0.108377	0.116695	-0.150314
NTC_42	0.214141	0.259032	-0.122402	0.138606	0.915202	0.00810213	0.93776	0.219423	0.0115522	0.175297	0.247241	0.0934245
NTC_43	0.330796	0.604319	0.0802165	-0.044373	0.771018	0.0179217	0.536852	0.203851	0.0489657	-0.134039	0.482203	-0.0425367
NTC_44	0.303338	0.130532	-0.0969043	-0.215206	0.113423	-0.156055	0.971687	0.994336	0.00926895	-0.00121318	0.994336	0.00402788
NTC_45	0.337904	0.157765	0.0795634	0.195091	0.113423	0.137327	0.482203	0.98301	0.0557313	0.00382048	0.738655	0.0297759
NTC_46	0.555736	0.614259	0.0431304	-0.0438357	0.960369	-0.000352611	0.134182	0.113423	0.147686	-0.231251	0.500076	-0.0417826
NTC_47	0.104038	0.98301	-0.210471	-0.00441848	0.149579	-0.107445	0.316872	0.473398	-0.100879	-0.0612146	0.247241	-0.0810466
NTC_48	0.994336	0.145609	0.0020845	0.211192	0.149579	0.106638	0.390377	0.0924961	-0.0849591	0.366524	0.130532	0.140782
NTC_49	0.71733	0.614259	0.0268501	0.0548281	0.500076	0.0408391	0.614259	0.738655	-0.0494072	-0.0292017	0.536852	-0.0393045
NTC_5	0.296717	0.166287	-0.0970009	0.194152	0.406234	0.0485755	0.0981314	0.825826	-0.251998	0.032576	0.166287	-0.109711
NTC_50	0.330796	0.555736	-0.0894079	0.0670491	0.8369	-0.0111794	0.414304	0.214141	-0.082687	0.17661	0.527532	0.0469616
NTC_51	0.283768	0.241489	0.0849931	-0.116541	0.760183	-0.0157741	0.0952804	0.134182	-0.282	-0.184983	0.0897775	-0.233491
NTC_52	0.464682	0.175151	0.0574261	-0.137313	0.447522	-0.0399435	0.892712	0.536852	0.0163312	-0.0502518	0.8369	-0.0169603
NTC_53	0.781898	0.398258	-0.0200675	-0.0815751	0.406234	-0.0508213	0.749394	0.296717	0.0281277	-0.108589	0.518295	-0.0402305
NTC_54	0.271207	0.771018	0.0866013	0.0312675	0.323785	0.0589344	0.527532	0.359812	-0.0616552	0.124872	0.675348	0.0316082
NTC_55	0.814787	0.175151	0.0222497	0.187485	0.15363	0.104867	0.224799	0.14172	0.0972308	0.251768	0.110223	0.174499
NTC_56	0.123462	0.352412	0.156408	0.115121	0.116695	0.135764	0.10105	0.94906	0.223844	-0.0053514	0.198844	0.109246
NTC_57	0.422469	0.345109	0.067153	0.115494	0.214141	0.0913234	0.283768	0.316872	0.0869328	0.139484	0.179712	0.113208
NTC_58	0.870307	0.527532	0.0151143	-0.0640682	0.634354	-0.024477	0.527532	0.654721	0.0497328	0.0590833	0.473398	0.0544081
NTC_59	0.10105	0.337904	0.200637	-0.0915402	0.337904	0.0545483	0.126959	0.447522	0.155189	-0.0655852	0.555736	0.044802
NTC_6	0.359812	0.771018	-0.0851568	-0.029374	0.359812	-0.0572654	0.203851	0.390377	0.108272	-0.0762195	0.903947	0.0160262
NTC_60	0.675348	0.20895	-0.0355092	0.166237	0.303338	0.0653636	0.500076	0.157765	-0.0646605	0.236229	0.310056	0.0857843
NTC_61	0.430727	0.825826	0.0664657	0.0202751	0.464682	0.0433704	0.14172	0.98301	-0.173595	-0.00197195	0.235831	-0.0877834
NTC_62	0.277439	0.104038	0.0862455	-0.289819	0.170676	-0.101787	0.123462	0.994336	-0.204828	0	0.175151	-0.102414
NTC_63	0.825826	0.803785	-0.0185431	0.0286849	0.960369	0.00507091	0.439078	0.527532	0.0639188	0.0743998	0.382591	0.0691593
NTC_64	0.665003	0.120041	-0.0370149	0.238322	0.1891	0.100654	0.345109	0.398258	-0.095414	0.108815	0.994336	0.00670065
NTC_65	0.848006	0.253089	-0.0150649	-0.114184	0.323785	-0.0646243	0.482203	0.614259	-0.0665354	0.0670471	0.960369	0.000255842
NTC_66	0.296717	0.214141	0.0843792	0.165368	0.130532	0.124874	0.310056	0.193927	-0.101087	0.188328	0.574939	0.0436205
NTC_67	0.926474	0.546254	-0.0126258	0.0733664	0.574939	0.0303703	0.352412	0.198844	0.0756787	-0.135451	0.644504	-0.0298864
NTC_68	0.500076	0.224799	0.0497821	0.154518	0.170676	0.10215	0.881497	0.881497	0.0171281	-0.0130688	0.971687	0.00202963
NTC_69	0.98301	0.230268	-0.0056666	-0.121904	0.330796	-0.0637854	0.584657	0.259032	-0.0539175	-0.115503	0.241489	-0.0847103
NTC_7	0.604319	0.107095	-0.0422902	-0.271228	0.110223	-0.156759	0.491096	0.110223	0.0517353	-0.24483	0.193927	-0.0965473
NTC_70	0.749394	0.584657	-0.0221929	-0.0516485	0.473398	-0.0369207	0.184362	0.892712	-0.143508	-0.0101948	0.259032	-0.0768513
NTC_71	0.565299	0.94906	0.0408261	0.00762945	0.665003	0.0242278	0.430727	0.971687	0.0655829	0.00716353	0.604319	0.0363732
NTC_72	0.126959	0.644504	-0.184244	0.0512525	0.296717	-0.0664955	0.398258	0.414304	-0.0836671	-0.0690934	0.271207	-0.0763803
NTC_73	0.447522	0.803785	-0.0679214	-0.0284368	0.422469	-0.0481791	0.892712	0.565299	-0.0114699	0.0698085	0.749394	0.0291693
NTC_74	0.994336	0.198844	0	-0.131169	0.303338	-0.0655845	0.771018	0.116695	0.027237	-0.219537	0.203851	-0.0961499
NTC_75	0.170676	0.0924961	-0.137723	-0.360487	0.0897775	-0.249105	0.283768	0.104038	-0.103796	-0.253259	0.0981314	-0.178528
NTC_76	0.259032	0.271207	-0.109546	0.13788	0.814787	0.0141667	0.120041	0.337904	-0.208504	0.130002	0.546254	-0.0392508
NTC_77	0.283768	0.230268	-0.102467	0.150623	0.675348	0.0240777	0.179712	0.104038	-0.144124	0.303838	0.337904	0.079857
NTC_78	0.696223	0.149579	0.0282719	-0.164792	0.271207	-0.0682601	0.259032	0.1891	-0.109561	-0.144489	0.15363	-0.127025
NTC_79	0.509143	0.137911	0.0490686	0.217712	0.120041	0.133391	0.546254	0.110223	0.0487253	0.288127	0.120041	0.168426
NTC_8	0.323785	0.654721	0.0804387	-0.0397693	0.738655	0.0203347	0.565299	0.430727	0.0459947	0.106268	0.345109	0.0761313
NTC_80	0.310056	0.290194	-0.0962651	0.134008	0.760183	0.0188713	0.870307	0.277439	0.0173525	0.146368	0.330796	0.0818605
NTC_81	0.624272	0.113423	-0.0404612	0.246112	0.166287	0.102825	0.536852	0.1891	-0.0603743	0.189085	0.406234	0.0643554
NTC_82	0.491096	0.685755	0.0508719	-0.0374548	0.93776	0.00670857	0.574939	0.120041	-0.0541312	0.282731	0.166287	0.1143
NTC_83	0.104038	0.870307	0.188734	0.0140809	0.175151	0.101408	0.107095	0.903947	0.201901	0.014231	0.20895	0.108066
NTC_84	0.685755	0.994336	-0.0284627	0.00569394	0.825826	-0.0113844	0.390377	0.594451	0.0695129	-0.0427692	0.926474	0.0133718
NTC_85	0.345109	0.1891	0.0790666	-0.136323	0.555736	-0.0286283	0.614259	0.219423	0.0434823	-0.129588	0.464682	-0.0430528
NTC_86	0.482203	0.123462	-0.062482	0.234724	0.235831	0.0861207	0.994336	0.184362	-0.000473517	0.192758	0.241489	0.0961423
NTC_87	0.203851	0.219423	-0.12429	-0.124289	0.130532	-0.124289	0.247241	0.760183	-0.110001	-0.0274009	0.296717	-0.068701
NTC_88	0.277439	0.359812	-0.10363	-0.0877965	0.203851	-0.0957132	0.235831	0.157765	-0.116915	-0.174468	0.126959	-0.145692
NTC_89	0.0897775	0.303338	0.23258	-0.0971698	0.290194	0.0677049	0.310056	0.464682	0.0784646	-0.0618254	0.971687	0.00831958
NTC_9	0.20895	0.574939	0.100814	0.0596438	0.247241	0.080229	0.792821	0.123462	-0.0215047	0.273818	0.14172	0.126157
NTC_90	0.456056	0.634354	0.057657	-0.0416126	0.926474	0.00802222	0.337904	0.665003	-0.0974176	0.0579057	0.825826	-0.019756
NTC_91	0.93776	0.665003	0.00832508	-0.0392565	0.771018	-0.0154657	0.555736	0.184362	0.0472043	-0.145817	0.447522	-0.0493063
NTC_92	0.870307	0.296717	-0.0145075	-0.0976011	0.367309	-0.0560543	0.903947	0.870307	-0.0104209	-0.0138471	0.881497	-0.012134
NTC_93	0.727966	0.193927	0.0260918	0.176693	0.179712	0.101392	0.915202	0.574939	-0.00713431	0.0697828	0.696223	0.0313243
NTC_94	0.792821	0.157765	0.0232978	-0.145017	0.352412	-0.0608595	0.814787	0.179712	0.0243701	-0.150628	0.316872	-0.0631289
NTC_95	0.352412	0.706748	0.0777134	0.0401862	0.316872	0.0589498	0.303338	0.283768	-0.102131	0.146264	0.848006	0.0220664
NTC_96	0.464682	0.110223	-0.064304	0.271652	0.157765	0.103674	0.760183	0.179712	0.0275178	0.193343	0.193927	0.11043
NTC_97	0.382591	0.241489	-0.079022	0.150427	0.536852	0.0357025	0.624272	0.555736	0.0425806	-0.0457509	0.93776	-0.00158518
NTC_98	0.390377	0.792821	0.0692603	0.0306616	0.390377	0.049961	0.903947	0.241489	0.0137416	0.168277	0.265071	0.0910095
NTC_99	0.184362	0.574939	0.10638	-0.0524848	0.624272	0.0269478	0.584657	0.814787	0.045109	-0.0194153	0.93776	0.0128468
OSTM1	0.56051	0.0189774	-0.0318711	-0.19743	0.0397154	-0.114651	0.0241803	0.301305	-0.264862	-0.0666494	0.0233071	-0.165756
OTUD7A	0.0725517	0.0224613	0.126763	-0.193719	0.980299	-0.0334779	0.748189	0.0233071	0.0481507	-0.24202	0.128392	-0.0969347
OTUD7B	0.311312	0.0030783	-0.0503067	-0.299725	0.0025592	-0.175016	0.0681728	0.527731	-0.0964367	0.0135018	0.705822	-0.0414675
PAF1	0.43146	0.328472	0.0458598	-0.239747	0.26646	-0.0969434	0.0671127	0.0771582	-0.292207	-0.44442	0.0795493	-0.368313
PARK2	0.0454731	0.0783463	-0.108743	-0.0936165	0.00932306	-0.10118	0.649049	0.879428	-0.0290921	0.00104459	0.618895	-0.0140237
PATZ1	0.873866	0.0289845	-0.0257828	-0.113716	0.123161	-0.0697496	0.840633	0.758907	-0.0211874	-0.00017674	0.66948	-0.0106821
PCGF1	0.594245	0.633896	0.0481489	0.0841105	0.38742	0.0661297	0.0107542	0.126629	-0.164817	-0.153027	0.0563228	-0.158922
PCGF2	0.929722	0.26646	0.0015724	-0.202207	0.391306	-0.100317	0.205344	0.288298	-0.0803139	-0.109152	0.215623	-0.0947329
PCGF3	0.840633	0.0591115	0.0235046	-0.108504	0.260436	-0.0424999	0.711072	0.0486062	-0.0229671	-0.180041	0.0139378	-0.101504
PCGF5	0.248671	0.643981	0.0446729	0.042561	0.427341	0.0436169	0.901733	0.884996	-0.016	0.0408658	0.695366	0.0124329
PCGF6	0.149059	0.0128794	-0.1422	-0.33086	0.0241803	-0.23653	0.448168	0.141268	0.0281533	-0.155136	0.245788	-0.0634915
PDZRN3	0.711072	0.613929	0.0267132	-0.0505498	0.829616	-0.0119183	0.254506	0.119767	0.0549194	-0.0936491	0.711072	-0.0193648
PDZRN4	0.536996	0.796771	-0.0435813	0.0233234	0.857218	-0.010129	0.126629	0.555768	-0.0974891	0.0228458	0.27258	-0.0373217
PEX10	0.183527	0.00422266	0.0700952	-0.37192	0.0220486	-0.150912	0.119767	0.00840747	0.0798406	-0.403274	0.298017	-0.161717
PEX12	0.105393	0.0166039	-0.173558	-0.168002	0.00773382	-0.17078	0.929722	0.128392	0.00818505	-0.0813923	0.285107	-0.0366036
PEX2	0.0870859	0.452401	-0.129377	-0.0630517	0.0630072	-0.0962143	0.94656	0.532354	0.0124093	-0.0290448	0.695366	-0.00831775
PHF7	0.126629	0.0527757	-0.0766617	-0.140351	0.014214	-0.108506	0.924116	0.0725517	0.0121924	-0.0980738	0.294753	-0.0429407
PHRF1	0.260436	0.131974	-0.147239	-0.211031	0.0736817	-0.179135	0.20034	0.884996	0.0617659	-0.030873	0.623878	0.0154464
PJA1	0.452401	0.304616	0.0283749	-0.0482801	0.66948	-0.0099526	0.207879	0.742848	-0.0597629	-0.00496704	0.527731	-0.032365
PJA2	0.149059	0.014214	0.0684141	-0.172702	0.245788	-0.0521442	0.0447169	0.0189774	-0.146664	-0.218001	0.0133994	-0.182333
PML	0.985927	0.0897226	-0.00784973	-0.196948	0.0857912	-0.102399	0.439769	0.716335	0.037629	-0.0715533	0.796771	-0.0169622
PPIL2	0.536996	0.00344976	-0.0486571	-0.544663	0.0545252	-0.29666	0.151057	0.0208496	0.18631	-0.319195	0.460936	-0.0664427
PRPF19	0.169968	0.0527757	-0.124102	-0.36416	0.0820003	-0.244131	0.50945	0.0204628	-0.0924989	-0.368083	0.0274637	-0.230291
RAB40A	0.918514	0.0339895	-0.0417342	-0.200471	0.339058	-0.121103	0.294753	0.00294022	-0.0481641	-0.328066	0.0224613	-0.188115
RAB40AL	0.00971353	0.0241803	-0.161315	-0.496812	0.00710895	-0.329063	0.599139	0.102393	0.0440305	-0.310807	0.298017	-0.133388
RAB40B	0.840633	0.0118928	-0.0378912	-0.18238	0.0228808	-0.110136	0.0692466	0.0300383	-0.106839	-0.240148	0.00840747	-0.173493
RAB40C	0.0417976	0.155115	-0.107994	-0.0957062	0.00876359	-0.10185	0.86831	0.016287	-0.0109545	-0.177348	0.0527757	-0.0941514
RABGEF1	0.176651	0.0425119	-0.0642642	-0.254366	0.0105385	-0.159315	0.896149	0.924116	0.127729	0.0297931	0.997185	0.0787612
RAD18	0.608981	0.857218	0.018087	-0.129908	0.73752	-0.0559106	0.726901	0.41917	-0.0272606	-0.0568116	0.918514	-0.0420361
RAG1	0.536996	0.769671	0.0455474	0.0241818	0.43146	0.0348646	0.383557	0.664349	-0.0629561	0.00064076	0.391306	-0.0311576
RAPSN	0.63893	0.86276	-0.0391503	0.0177798	0.726901	-0.0106853	0.364597	0.103884	-0.0488829	-0.12259	0.0924232	-0.0857362
RBBP6	0.0478064	0.016287	-0.269251	-0.600607	0.00386158	-0.434929	0.00710895	0.000901329	-0.341336	-0.336655	0.000856826	-0.338995
RBCK1	0.940944	0.0640136	-0.12231	-0.192383	0.443957	-0.157347	0.118098	0.579674	0.261532	-0.00394967	0.604051	0.128791
RBX1	0.764283	0.0527757	-0.0211975	-0.191516	0.014214	-0.106357	0.288298	0.456658	0.142403	-0.0501328	0.379717	0.046135
RC3H1	0.659233	0.335505	-0.0369362	-0.189844	0.0771582	-0.11339	0.536996	0.985927	0.036756	-0.1108	0.732204	-0.0370219
RC3H2	0.0630072	0.137492	-0.12794	-0.0825826	0.131974	-0.105261	0.0169262	0.997185	-0.169519	-0.0154191	0.27258	-0.092469
RCBTB1	0.226268	0.00412963	-0.0806672	-0.424433	0.0322448	-0.25255	0.513989	0.119767	-0.0404982	-0.240571	0.161355	-0.140534
RCBTB2	0.407088	0.151057	0.0489721	-0.241485	0.37211	-0.0962565	0.824119	0.879428	-0.0134498	-0.0187894	0.935331	-0.0161196
RCHY1	0.985927	0.0289845	-0.0147016	-0.112202	0.110024	-0.0634516	0.594245	0.599139	-0.0391296	0.0653394	0.758907	0.0131049
RFFL	0.79133	0.0572399	0.0207333	-0.106028	0.342634	-0.0426472	0.654133	0.35718	-0.035275	-0.021841	0.411092	-0.028558
RFPL1	0.427341	0.829616	-0.0386563	-0.0170085	0.513989	-0.0278324	0.584512	0.813152	-0.0370356	0.029355	0.541659	-0.00384031
RFPL3	0.974671	0.0417976	0.00573516	-0.160686	0.0681728	-0.0774755	0.448168	0.518549	-0.048861	-0.0153372	0.304616	-0.0320991
RFPL4A	0.846154	0.128392	-0.0606592	-0.102808	0.159254	-0.0817335	0.307952	0.116447	-0.0657013	-0.133508	0.0771582	-0.0996048
RFPL4B	0.527731	0.121455	-0.0281139	-0.116553	0.13937	-0.0723336	0.285107	0.0937977	0.0534451	-0.0836565	0.584512	-0.0151057
RFWD2	0.0204628	0.599139	0.152566	0.032352	0.0295074	0.0924588	0.213019	0.195425	-0.0865292	-0.0559264	0.123161	-0.0712278
RFWD3	0.513989	0.128392	-0.133913	-0.306495	0.119767	-0.220204	0.360877	0.0295074	-0.127535	-0.205302	0.0795493	-0.166418
RHOBTB1	0.83512	0.695366	0.00629587	-0.0495781	0.907322	-0.0216411	0.918514	0.935331	-0.0232452	-0.0358895	0.482661	-0.0295673
RHOBTB2	0.700587	0.0581695	0.0352517	-0.198695	0.096596	-0.0817215	0.705822	0.679789	0.0306172	-0.068608	0.618895	-0.0189954
RHOBTB3	0.753542	0.0883963	0.0129521	0.126238	0.09802	0.0695951	0.633896	0.074826	-0.0250128	0.148214	0.223572	0.0616005
RING1	0.613929	0.89057	0.0379523	0.0125406	0.579674	0.0252465	0.228987	0.278796	-0.0651356	-0.095655	0.178921	-0.0803953
RLIM	0.963421	0.613929	-0.00291494	-0.03606	0.608981	-0.0194875	0.700587	0.674627	-0.0455776	-0.0072813	0.664349	-0.0264294
RNF10	0.360877	0.802222	0.0442384	-0.00854124	0.613929	0.0178486	0.0454731	0.56051	-0.11519	-0.0792098	0.248671	-0.0971998
RNF103	0.628878	0.0383768	0.0271005	-0.150686	0.228987	-0.0617928	0.234494	0.159254	0.0722842	-0.124548	0.456658	-0.0261317
RNF11	0.664349	0.443957	-0.00148694	-0.0755473	0.649049	-0.0385171	0.41512	0.353508	-0.0477816	-0.127545	0.105393	-0.0876632
RNF111	0.0166039	0.0364408	-0.166633	-0.264219	0.00625642	-0.215426	0.456658	0.758907	-0.0454973	-0.117769	0.231729	-0.0816331
RNF112	0.116447	0.220899	-0.0779033	-0.0881311	0.0269723	-0.0830172	0.918514	0.0783463	-0.00970551	-0.119333	0.102393	-0.0645194
RNF113A	0.89057	0.0123774	-0.0670777	-0.445225	0.116447	-0.256152	0.000613724	0.0186211	-0.553738	-0.426981	0.000629858	-0.49036
RNF113B	0.331977	0.974671	-0.0616391	-0.123466	0.360877	-0.0925526	0.929722	0.705822	-0.0311054	-0.0276546	0.907322	-0.02938
RNF114	0.278796	0.631385	-0.0578688	-0.0275787	0.39915	-0.0427237	0.43146	0.748189	-0.0463061	0.00453163	0.753542	-0.0208872
RNF115	0.0725517	0.0937977	0.0814821	0.110111	0.0139378	0.0957967	0.574854	0.628878	0.053739	0.0558534	0.584512	0.0547962
RNF121	0.128392	0.711072	-0.0900592	0.0413867	0.339058	-0.0243363	0.0284697	0.375902	0.131781	0.0872935	0.0563228	0.109537
RNF122	0.711072	0.114814	0.0127474	-0.219388	0.24293	-0.10332	0.395217	0.0620139	-0.0257977	-0.180389	0.163477	-0.103093
RNF123	0.969045	0.269508	-0.00688284	-0.132809	0.226268	-0.0698458	0.213019	0.349859	-0.0840547	0.0648864	0.684967	-0.00958418
RNF125	0.448168	0.294753	0.0697517	0.0266649	0.321536	0.0482083	0.86831	0.633896	-0.0406215	0.110369	0.884996	0.0348737
RNF126	0.257459	0.0951886	-0.0641442	-0.184374	0.124886	-0.124259	0.0250818	0.41512	-0.165949	-0.0807851	0.00757315	-0.123367
RNF128	0.165619	0.155115	0.055349	-0.0718563	0.79133	-0.00825365	0.79133	0.124886	0.0232191	-0.0693684	0.465237	-0.0230747
RNF13	0.551045	0.00155392	0.0782827	-0.288085	0.096596	-0.104901	0.411092	0.00741548	0.0400663	-0.167372	0.108463	-0.0636531
RNF130	0.495959	0.137492	-0.0447859	-0.0864436	0.130173	-0.0656147	0.321536	0.527731	-0.051577	0.0805425	0.879428	0.0144828
RNF133	0.121455	0.52313	-0.0861337	-0.088333	0.0910648	-0.0872333	0.0554179	0.304616	-0.123068	-0.098709	0.0425119	-0.110889
RNF135	0.0714359	0.0383768	-0.111333	-0.16057	0.0103266	-0.135951	0.353508	0.963421	-0.0438073	0.0120906	0.66948	-0.0158583
RNF138	0.0260122	0.0910648	-0.230186	-0.152912	0.0714359	-0.191549	0.288298	0.24293	-0.0814866	-0.0733217	0.105393	-0.0774042
RNF139	0.0581695	0.106919	0.126942	-0.174969	0.654133	-0.0240137	0.0345887	0.769671	0.0914741	-0.00809241	0.331977	0.0416909
RNF14	0.0536445	0.0370767	0.0948694	-0.287936	0.09802	-0.0965332	0.147081	0.0370767	-0.152915	-0.297322	0.0439714	-0.225119
RNF141	0.20034	0.145124	0.072958	-0.0991382	0.829616	-0.0130901	0.0269723	0.0870859	-0.229602	-0.125418	0.00329654	-0.17751
RNF144A	0.298017	0.181213	-0.0681266	-0.067376	0.0536445	-0.0677513	0.536996	0.00932306	-0.0356848	0.203337	0.0610336	0.0838259
RNF144B	0.37211	0.00441445	-0.0575912	-0.272238	0.00337236	-0.164914	0.957798	0.0820003	-0.00530098	-0.178569	0.248671	-0.0919348
RNF145	0.664349	0.532354	0.0302891	-0.201758	0.360877	-0.0857342	0.0322448	0.155115	0.144924	-0.277492	0.623878	-0.0662839
RNF146	0.00322227	0.102393	-0.317472	-0.087789	0.00151667	-0.20263	0.157174	0.555768	0.0988904	0.057006	0.260436	0.0779482
RNF148	0.840633	0.124886	-0.00172111	-0.129485	0.178921	-0.0656028	0.147081	0.210438	-0.131706	-0.0608262	0.0169262	-0.0962659
RNF149	0.912916	0.0136662	-0.0111972	-0.178755	0.0289845	-0.0949761	0.690159	0.288298	0.0516264	-0.0591563	0.775069	-0.00376492
RNF150	0.448168	0.195425	-0.0402464	-0.0952407	0.135633	-0.0677435	0.748189	0.167783	-0.0207598	-0.0738812	0.207879	-0.0473205
RNF151	0.66948	0.721611	0.0344557	-0.168954	0.38742	-0.0672491	0.775069	0.285107	0.00430842	-0.248607	0.207879	-0.122149
RNF152	0.364597	0.0510733	0.0424559	-0.220521	0.135633	-0.0890325	0.487072	0.195425	-0.0980714	-0.120501	0.324992	-0.109286
RNF157	0.980299	0.149059	0.0468226	-0.104923	0.339058	-0.0290502	0.700587	0.172174	0.0558045	-0.0677789	0.764283	-0.00598721
RNF165	0.623878	0.527731	-0.0240052	-0.0528542	0.518549	-0.0384297	0.565272	0.360877	-0.0258242	-0.0738678	0.318104	-0.049846
RNF166	0.278796	0.114814	0.0455281	-0.150877	0.181213	-0.0526743	0.318104	0.0536445	0.0404979	-0.262141	0.0714359	-0.110821
RNF167	0.824119	0.037722	-0.000261312	-0.169087	0.0216424	-0.0846742	0.111603	0.1132	0.0804426	-0.11669	0.623878	-0.0181236
RNF168	0.26646	0.0572399	-0.079948	-0.284157	0.09802	-0.182053	0.411092	0.0714359	-0.0177942	-0.195098	0.254506	-0.106446
RNF169	0.335505	0.764283	0.0278391	-0.00493031	0.711072	0.0114544	0.452401	0.654133	0.0558234	-0.0296713	0.997185	0.013076
RNF17	0.281939	0.570053	0.0698983	-0.0368798	0.695366	0.0165093	0.785899	0.695366	0.0334058	-0.0116038	0.664349	0.010901
RNF170	0.478272	0.0131371	0.0120327	-0.260254	0.0345887	-0.12411	0.251576	0.0328176	0.0659049	-0.196305	0.0832485	-0.0652002
RNF175	0.121455	0.536996	-0.0824664	-0.0831325	0.210438	-0.0827994	0.716335	0.39915	-0.0413047	-0.081693	0.551045	-0.0614989
RNF180	0.193001	0.427341	0.0693127	-0.0355434	0.679789	0.0168847	0.716335	0.321536	0.0183349	0.105495	0.63893	0.0619148
RNF181	0.285107	0.0189774	-0.0851983	-0.364082	0.00377581	-0.22464	0.518549	0.00441445	-0.0338374	-0.415792	0.00287332	-0.224815
RNF182	0.918514	0.46956	-0.00857602	0.0497471	0.495959	0.0205855	0.012133	0.368342	-0.184387	0.0633691	0.764283	-0.060509
RNF183	0.39915	0.0994607	0.0399443	-0.160183	0.21825	-0.0601191	0.0845121	0.857218	0.0741081	-0.000607761	0.37211	0.0367502
RNF185	0.907322	0.0289845	-0.00218733	-0.128256	0.159254	-0.0652215	0.439769	0.223572	0.0324265	-0.0568826	0.711072	-0.0122281
RNF186	0.257459	0.00261939	0.0459452	-0.237566	0.0250818	-0.0958104	0.161355	0.0284697	-0.0665437	-0.146582	0.0166039	-0.106563
RNF187	0.427341	0.00099683	-0.033607	-0.463275	0.00202318	-0.248441	0.123161	0.00124694	0.0954812	-0.369145	0.0175872	-0.136832
RNF19A	0.0795493	0.0193396	0.086741	-0.256409	0.0264885	-0.0848342	0.0153681	0.328472	0.178223	-0.0954155	0.439769	0.0414037
RNF19B	0.278796	0.00625642	-0.102855	-0.157676	0.0101185	-0.130265	0.35718	0.0703343	0.0393239	-0.105476	0.456658	-0.0330761
RNF2	0.780479	0.0153681	0.00288761	-0.138115	0.0397154	-0.0676137	0.35718	0.248671	-0.0515837	-0.0998538	0.108463	-0.0757188
RNF20	0.912916	0.096596	-0.0027103	-0.349353	0.263436	-0.176032	0.0870859	0.00403846	-0.200353	-0.284191	0.00681384	-0.242272
RNF207	0.732204	0.294753	0.0163169	0.0888315	0.178921	0.0525742	0.912916	0.574854	0.00281536	-0.0311999	0.643981	-0.0141923
RNF208	0.721611	0.818631	0.0111091	0.0175174	0.79133	0.0143133	0.758907	0.918514	0.0151225	0.00233641	0.957798	0.00872946
RNF212	0.137492	0.0640136	-0.119922	-0.147113	0.0159755	-0.133518	0.0269723	0.0470177	-0.192192	-0.167871	0.0182707	-0.180032
RNF213	0.643981	0.929722	0.0171061	0.014033	0.63893	0.0155695	0.00773382	0.940944	-0.207993	0.0146947	0.149059	-0.096649
RNF214	0.0924232	0.096596	0.0940129	0.142721	0.00858388	0.118367	0.275676	0.901733	-0.0607551	0.0338558	0.628878	-0.0134497
RNF215	0.775069	0.901733	-0.0191758	-0.0855914	0.364597	-0.0523836	0.35718	0.0156692	-0.0942024	0.291963	0.0640136	0.0988805
RNF216	0.495959	0.594245	0.0288351	0.00799963	0.37211	0.0184173	0.0650332	0.24293	-0.135782	-0.10911	0.0447169	-0.122446
RNF217	0.0581695	0.551045	0.0876514	-0.0298013	0.383557	0.0289251	0.0284697	0.335505	-0.129529	-0.0865053	0.0345887	-0.108017
RNF219	0.172174	0.448168	-0.0824672	-0.0462835	0.213019	-0.0643753	0.1906	0.63893	-0.0900915	0.044558	0.700587	-0.0227667
RNF220	0.110024	0.684967	0.0820645	-0.0149488	0.24293	0.0335579	0.555768	0.618895	-0.0411089	0.0530698	0.901733	0.00598045
RNF24	0.254506	0.980299	-0.0983597	0.00104997	0.732204	-0.0486549	0.0897226	0.742848	-0.086132	0.0606536	0.452401	-0.0127392
RNF25	0.403108	0.807682	0.0310937	-0.0540132	0.705822	-0.0114597	0.623878	0.254506	-0.0558161	-0.11327	0.260436	-0.0845432
RNF26	0.311312	0.00625642	0.0502659	-0.274041	0.0233071	-0.111888	0.991556	0.0640136	-0.0420189	-0.182784	0.210438	-0.112402
RNF31	0.0159755	0.0284697	-0.297217	-0.239947	0.0144952	-0.268582	0.0390412	0.769671	0.226507	-0.00277236	0.0591115	0.111867
RNF32	0.383557	0.165619	-0.0505857	-0.117022	0.20283	-0.0838038	0.263436	0.213019	-0.0568257	-0.113053	0.231729	-0.0849395
RNF34	0.623878	0.00329654	0.0200474	-0.254522	0.0216424	-0.117237	0.504931	0.13937	-0.0414153	-0.086799	0.147081	-0.0641072
RNF38	0.131974	0.00561754	-0.109219	-0.273162	0.00127805	-0.191191	0.94656	0.174402	-0.00604162	0.145088	0.185863	0.0695234
RNF39	0.991556	0.0681728	-0.00398889	-0.157752	0.037722	-0.0808706	0.197871	0.0937977	0.0608973	-0.0958612	0.56051	-0.0174819
RNF4	0.0136662	0.00163098	-0.257	-0.685875	0.00134242	-0.471438	0.536996	0.0189774	-0.0560048	-0.374943	0.0150721	-0.215474
RNF40	0.473905	0.0857912	0.0804298	-0.114316	0.873866	-0.0169431	0.584512	0.0736817	-0.112663	-0.103093	0.155115	-0.107878
RNF41	0.157174	0.167783	-0.0941047	-0.10476	0.174402	-0.0994325	0.269508	0.220899	-0.124428	-0.0646333	0.151057	-0.0945308
RNF43	0.465237	0.785899	-0.093678	-0.0630946	0.628878	-0.0783863	0.700587	0.411092	-0.0261007	0.0734433	0.294753	0.0236713
RNF44	0.633896	0.318104	0.0309048	-0.113602	0.608981	-0.0413486	0.857218	0.769671	0.0232309	0.00620033	0.785899	0.0147156
RNF5	0.105393	0.435603	-0.1299	0.06968	0.546342	-0.0301102	0.473905	0.840633	-0.0361462	0.00421323	0.604051	-0.0159665
RNF6	0.86831	0.711072	-0.0243416	-0.135452	0.245788	-0.0798968	0.0795493	0.896149	-0.0965968	-0.0706132	0.294753	-0.083605
RNF7	0.00681384	0.0345887	-0.325657	-0.140758	0.00134242	-0.233207	0.439769	0.379717	0.14274	-0.0298627	0.456658	0.0564386
RNF8	0.0118928	0.0159755	-0.203468	-0.464638	0.0159755	-0.334053	0.00280781	0.0807672	-0.267192	-0.303139	0.0116569	-0.285165
RNFT1	0.473905	0.726901	-0.0364175	-0.0237282	0.732204	-0.0300729	0.257459	0.383557	-0.0748984	-0.0540544	0.167783	-0.0644764
RSPRY1	0.0123774	0.000835347	-0.215451	-0.548631	0.000735247	-0.382041	0.1132	0.00344976	-0.158252	-0.215965	0.012133	-0.187109
SF3B3	0.456658	0.00274367	-0.151084	-0.659859	0.00471696	-0.405472	0.0795493	0.00894665	-0.338663	-0.62485	0.0390412	-0.481756
SH3RF1	0.664349	0.00171154	0.0316732	-0.268565	0.0255433	-0.118446	0.748189	0.00757315	-0.0264215	-0.27879	0.0186211	-0.152606
SH3RF2	0.769671	0.220899	0.0291211	-0.133887	0.254506	-0.052383	0.73752	0.0820003	0.0338605	-0.191825	0.159254	-0.0789821
SHKBP1	0.288298	0.0820003	0.0547709	-0.104633	0.38742	-0.024931	0.513989	0.210438	0.0647683	-0.0995118	0.589369	-0.0173717
SHPRH	0.237282	0.86831	-0.0592164	0.00894482	0.570053	-0.0251358	0.0103266	0.155115	-0.141697	-0.104897	0.0147812	-0.123297
SIAH1	0.0581695	0.368342	0.108641	-0.0687556	0.504931	0.0199427	0.275676	0.126629	-0.0804225	-0.0752195	0.096596	-0.077821
SIAH2	0.974671	0.102393	-0.00148852	-0.167754	0.143186	-0.0846214	0.974671	0.0478064	-0.00641906	-0.188347	0.074826	-0.0973833
SKP2	0.0333991	0.0783463	-0.495027	-0.752449	0.0771582	-0.623738	0.207879	0.157174	-0.25646	-0.381414	0.165619	-0.318937
SMURF1	0.257459	0.695366	0.0590487	0.0113784	0.288298	0.0352136	0.952178	0.435603	0.00694587	-0.0446225	0.664349	-0.0188383
SMURF2	0.153076	0.705822	0.17555	-0.0651075	0.63893	0.055221	0.275676	0.482661	-0.108852	-0.0165239	0.185863	-0.0626879
SOCS1	0.291514	0.758907	0.0643744	0.0389274	0.695366	0.0516509	0.223572	0.824119	-0.0672522	0.0324792	0.56051	-0.0173865
SOCS2	0.846154	0.924116	0.0194901	-0.0276455	0.813152	-0.00407772	0.126629	0.997185	-0.0760448	-0.0326689	0.56051	-0.0543568
SOCS3	0.00300854	0.0783463	0.190476	-0.152428	0.555768	0.0190239	0.27258	0.1132	-0.0868317	-0.10226	0.130173	-0.0945456
SOCS4	0.969045	0.785899	-0.0158266	0.0649842	0.395217	0.0245788	0.133794	0.974671	-0.127748	0.0469672	0.969045	-0.0403902
SOCS5	0.331977	0.0671127	-0.0586288	0.130412	0.504931	0.0358916	0.0186211	0.695366	-0.136528	-0.0221997	0.1132	-0.0793638
SOCS6	0.929722	0.924116	-0.0180713	0.00392027	0.918514	-0.00707553	0.0454731	0.0264885	0.132085	0.164937	0.0107542	0.148511
SOCS7	0.0403995	0.0197079	0.147216	-0.43737	0.35718	-0.145077	0.589369	0.0030783	0.125909	-0.38779	0.263436	-0.130941
SPOP	0.116447	0.00274367	-0.180346	-0.375999	0.00322227	-0.278173	0.0289845	0.495959	0.376259	-0.0137122	0.0681728	0.181273
SPSB1	0.711072	0.487072	0.00836352	-0.103214	0.980299	-0.0474253	0.0447169	0.0681728	-0.114498	-0.155005	0.0233071	-0.134751
SPSB2	0.0305774	0.00179574	-0.118414	-0.307404	0.00151667	-0.212909	0.161355	0.0322448	0.0608204	-0.231095	0.13937	-0.0851373
SPSB3	0.929722	0.0403995	-0.0198151	-0.272267	0.0502396	-0.146041	0.151057	0.0139378	0.0685596	-0.138078	0.307952	-0.0347591
SPSB4	0.147081	0.116447	-0.0671932	-0.117553	0.0486062	-0.0923729	0.159254	0.0870859	0.0584429	-0.15195	0.263436	-0.0467535
STUB1	0.807682	0.205344	-0.0247882	-0.342137	0.13937	-0.183463	0.695366	0.0048219	-0.0381299	-0.294618	0.0364408	-0.166374
SYVN1	0.324992	0.210438	-0.319659	-0.175805	0.346235	-0.247732	0.00192921	0.0454731	0.252803	0.173499	0.00314954	0.213151
TCEB3	0.813152	0.0166039	-0.011052	-0.245563	0.0128794	-0.128307	0.555768	0.00268087	-0.0343858	-0.301325	0.0107542	-0.167855
TNFAIP1	0.00471696	0.00537892	-0.43025	-0.283432	0.00238613	-0.356841	0.643981	0.0600662	0.0551985	-0.108651	0.473905	-0.026726
TNFAIP3	0.00118681	0.00207172	-0.314847	-0.518911	0.000613724	-0.416879	0.000924375	0.963421	0.300447	0.0299037	0.0527757	0.165176
TOPORS	0.0462399	0.0328176	-0.240168	-0.266419	0.0300383	-0.253294	0.924116	0.145124	-0.0129759	-0.108214	0.181213	-0.0605951
TRAF2	0.0681728	0.0783463	-0.118102	0.172262	0.818631	0.0270797	0.403108	0.0269723	0.0534137	0.248722	0.0300383	0.151068
TRAF3	0.56051	0.427341	-0.0501004	-0.0301009	0.403108	-0.0401006	0.813152	0.997185	-0.0615632	0.0325601	0.66948	-0.0145015
TRAF4	0.851682	0.0447169	-0.0170977	-0.104112	0.149059	-0.0606049	0.014214	0.37211	-0.142938	-0.054967	0.0364408	-0.0989523
TRAF5	0.594245	0.43146	-0.0985364	-0.0554531	0.589369	-0.0769948	0.584512	0.851682	-0.082196	0.00410544	0.785899	-0.0390453
TRAF6	0.423244	0.237282	-0.0675864	-0.10658	0.328472	-0.087083	0.427341	0.0417976	-0.0502335	-0.216366	0.0783463	-0.1333
TRAF7	0.711072	0.118098	0.03233	-0.104529	0.594245	-0.0360994	0.654133	0.0279628	-0.133838	-0.247732	0.0725517	-0.190785
TRAIP	0.0116569	0.0216424	-0.508475	-0.477518	0.00422266	-0.492997	0.20034	0.231729	-0.326582	-0.271952	0.037722	-0.299267
TRIM10	0.0536445	0.18822	-0.0961033	-0.0746465	0.0189774	-0.0853749	0.807682	0.452401	-0.0301302	-0.0224987	0.500435	-0.0263145
TRIM11	0.00840747	0.0403995	-0.185022	-0.298929	0.00250027	-0.241976	0.769671	0.0536445	0.0358556	0.220545	0.00951651	0.1282
TRIM13	0.918514	0.00549706	-0.00840339	-0.209631	0.012133	-0.109017	0.664349	0.114814	0.0154258	-0.169587	0.346235	-0.0770806
TRIM15	0.174402	0.228987	0.0340194	-0.14456	0.879428	-0.0552701	0.339058	0.20034	-0.052192	-0.0639379	0.185863	-0.058065
TRIM17	0.307952	0.0759848	0.0331191	-0.0880115	0.664349	-0.0274462	0.536996	0.00386158	-0.10223	-0.194286	0.0182707	-0.148258
TRIM2	0.223572	0.0204628	0.0584252	-0.147851	0.285107	-0.0447127	0.178921	0.0447169	-0.0730318	-0.176908	0.0316805	-0.12497
TRIM21	0.813152	0.0630072	-0.0165427	-0.182328	0.130173	-0.0994354	0.379717	0.840633	-0.09215	-0.0561399	0.149059	-0.074145
TRIM22	0.108463	0.43146	-0.132978	-0.0652004	0.106919	-0.0990892	0.594245	0.700587	0.0256633	-0.0383717	0.952178	-0.00635418
TRIM23	0.907322	0.935331	-0.0160997	0.0248557	0.974671	0.004378	0.623878	0.599139	-0.0719749	-0.00199455	0.66948	-0.0369847
TRIM24	0.56051	0.181213	0.0356507	-0.104899	0.818631	-0.0346239	0.0924232	0.281939	-0.0817464	-0.121415	0.118098	-0.101581
TRIM25	0.37211	0.79133	0.0399319	-0.00433884	0.935331	0.0177965	0.195425	0.628878	-0.0684685	0.0635525	0.879428	-0.00245802
TRIM26	0.985927	0.43146	0.000433241	-0.0379659	0.659233	-0.0187663	0.980299	0.197871	-0.00814004	-0.0884732	0.226268	-0.0483066
TRIM27	0.0937977	0.100918	0.0734848	-0.179804	0.254506	-0.0531594	0.26646	0.00710895	-0.0638389	-0.21699	0.0153681	-0.140414
TRIM28	0.153076	0.608981	0.18069	0.0097519	0.643981	0.0952209	0.0136662	0.758907	-0.177147	-0.0091602	0.263436	-0.0931537
TRIM3	0.41917	0.500435	-0.037206	-0.088348	0.473905	-0.062777	0.584512	0.500435	-0.0417052	-0.0309234	0.448168	-0.0363143
TRIM31	0.452401	0.0305774	0.0312929	-0.206802	0.0714359	-0.0877546	0.570053	0.269508	-0.0375095	-0.1246	0.226268	-0.0810546
TRIM32	0.00913313	0.269508	0.170012	0.121295	0.00695999	0.145654	0.000663317	0.00710895	-0.407096	-0.331037	0.000680659	-0.369067
TRIM33	0.41512	0.228987	0.0909545	-0.0541473	0.589369	0.0184036	0.555768	0.589369	0.0459602	0.0511134	0.46956	0.0485368
TRIM34	0.183527	0.153076	0.0576817	-0.129645	0.364597	-0.0359817	0.633896	0.654133	-0.0346998	-0.0456098	0.24293	-0.0401548
TRIM35	0.153076	0.0897226	-0.139808	-0.122668	0.0545252	-0.131238	0.460936	0.716335	-0.0485407	-0.0977029	0.518549	-0.0731218
TRIM36	0.0510733	0.123161	0.123939	-0.076224	0.623878	0.0238574	0.536996	0.353508	0.00768894	0.0739089	0.43146	0.0407989
TRIM37	0.223572	0.285107	-0.0577067	-0.0837551	0.172174	-0.0707309	0.769671	0.711072	-0.0239309	-0.135447	0.664349	-0.0796889
TRIM38	0.21825	0.465237	0.0657774	-0.0695863	0.618895	-0.00190442	0.742848	0.321536	-0.0376222	-0.192812	0.124886	-0.115217
TRIM39	0.383557	0.599139	-0.0383329	-0.0162329	0.448168	-0.0272829	0.314696	0.478272	-0.0696957	0.0779074	0.86276	0.00410583
TRIM4	0.20034	0.0255433	-0.14516	-0.307566	0.014214	-0.226363	0.721611	0.00471696	-0.0598048	-0.385442	0.0237402	-0.222623
TRIM40	0.0212428	0.00112937	0.124545	-0.424659	0.0260122	-0.150057	0.307952	0.000924375	0.0440568	-0.37004	0.00789753	-0.162992
TRIM41	0.111603	0.0333991	0.078355	-0.128215	0.443957	-0.0249301	0.491505	0.106919	-0.0609373	-0.0785392	0.096596	-0.0697383
TRIM42	0.929722	0.664349	0.00272292	0.0583775	0.43146	0.0305502	0.536996	0.896149	-0.0309389	0.012228	0.753542	-0.00935549
TRIM43	0.742848	0.074826	-0.056917	-0.294385	0.0630072	-0.175651	0.0870859	0.0630072	-0.217209	-0.257954	0.0425119	-0.237581
TRIM45	0.172174	0.0311247	-0.109714	-0.33728	0.00250027	-0.223497	0.137492	0.574854	-0.104709	-0.0376224	0.0660662	-0.0711655
TRIM46	0.301305	0.0494172	0.080832	-0.177231	0.248671	-0.0481995	0.176651	0.383557	0.0547646	-0.155342	0.659233	-0.0502885
TRIM47	0.518549	0.0630072	-0.067362	-0.144698	0.118098	-0.10603	0.111603	0.149059	-0.0967166	-0.359065	0.016287	-0.227891
TRIM48	0.649049	0.764283	0.0175289	-0.0645513	0.873866	-0.0235112	0.873866	0.963421	-0.0220859	-0.0844382	0.721611	-0.053262
TRIM49	0.35718	0.0857912	-0.190319	-0.477538	0.0166039	-0.333929	0.110024	0.311312	-0.112101	-0.221452	0.331977	-0.166777
TRIM5	0.118098	0.220899	0.0944374	-0.09309	0.997185	0.000673678	0.193001	0.119767	0.0632535	-0.103662	0.541659	-0.0202043
TRIM50	0.711072	0.163477	-0.036411	-0.164565	0.281939	-0.100488	0.248671	0.09802	-0.12161	-0.102217	0.0554179	-0.111913
TRIM51	0.957798	0.726901	-0.00773271	0.0480384	0.711072	0.0201528	0.857218	0.118098	0.0198828	0.114409	0.111603	0.0671459
TRIM52	0.00188374	0.643981	-0.252688	0.0133376	0.00913313	-0.119675	0.0410935	0.169968	-0.19424	-0.0953984	0.151057	-0.144819
TRIM54	0.957798	0.00118681	-0.00208532	-0.324117	0.00212133	-0.163101	0.213019	0.318104	-0.0774105	-0.0926713	0.197871	-0.0850409
TRIM55	0.546342	0.411092	-0.00197724	0.0706369	0.495959	0.0343298	0.785899	0.618895	-0.0247246	0.0478651	0.86831	0.0115703
TRIM56	0.161355	0.570053	-0.071206	-0.0271505	0.128392	-0.0491783	0.649049	0.829616	-0.0258027	0.0238774	0.957798	-0.000962668
TRIM58	0.912916	0.269508	0.0035052	-0.0872276	0.375902	-0.0418612	0.335505	0.456658	0.0979129	-0.0282933	0.974671	0.0348098
TRIM59	0.63893	0.00238613	0.0541176	-0.325139	0.00561754	-0.135511	0.403108	0.0640136	-0.0503448	-0.139311	0.0425119	-0.0948277
TRIM6	0.335505	0.074826	-0.0563021	-0.278225	0.0048219	-0.167263	0.407088	0.0339895	-0.0465625	-0.176418	0.0264885	-0.11149
TRIM60	0.824119	0.0470177	0.0212171	-0.217196	0.205344	-0.0979893	0.579674	0.654133	-0.171012	-0.0997104	0.608981	-0.135361
TRIM61	0.0692466	0.331977	-0.0892811	-0.0864325	0.111603	-0.0878568	0.151057	0.873866	-0.102319	0.0363546	0.294753	-0.0329822
TRIM62	0.664349	0.0123774	0.00519069	-0.319646	0.0030783	-0.157228	0.997185	0.439769	-0.0109143	-0.0934303	0.570053	-0.0521723
TRIM63	0.456658	0.0417976	-0.035922	-0.167554	0.0425119	-0.101738	0.604051	0.435603	-0.0926002	-0.0514842	0.555768	-0.0720422
TRIM64	0.278796	0.281939	-0.0577012	-0.115388	0.257459	-0.0865447	0.991556	0.504931	0.000494724	-0.0249601	0.659233	-0.0122327
TRIM65	0.94656	0.0563228	-0.0111093	-0.14638	0.0410935	-0.0787449	0.495959	0.411092	-0.0443074	-0.051081	0.257459	-0.0476942
TRIM67	0.395217	0.407088	0.0478416	-0.0767278	0.785899	-0.0144431	0.901733	0.618895	0.000753229	0.0447514	0.66948	0.0227523
TRIM68	0.0439714	0.813152	-0.115116	-0.0342781	0.157174	-0.0746973	0.00274367	0.527731	-0.24912	-0.0245401	0.0197079	-0.13683
TRIM69	0.174402	0.618895	-0.0969499	-0.0546423	0.0345887	-0.0757961	0.220899	0.105393	-0.0765817	-0.097909	0.0255433	-0.0872453
TRIM7	0.690159	0.0169262	-0.0333492	-0.232018	0.00806435	-0.132684	0.813152	0.0439714	0.00976949	-0.177878	0.157174	-0.0840544
TRIM72	0.957798	0.532354	-0.0193786	-0.051558	0.427341	-0.0354683	0.237282	0.0610336	0.0933618	-0.156935	0.465237	-0.0317866
TRIM73	0.482661	0.758907	-0.0564836	-0.120946	0.952178	-0.0887149	0.314696	0.748189	-0.161269	-0.0796258	0.957798	-0.120448
TRIM74	0.0994607	0.207879	-0.0781802	-0.140172	0.131974	-0.109176	0.119767	0.155115	-0.0858173	-0.112266	0.106919	-0.0990418
TRIM8	0.439769	0.00394912	-0.0519683	-0.358769	0.00314954	-0.205369	0.119767	0.924116	0.0640385	-0.0155032	0.879428	0.0242676
TRIM9	0.169968	0.0462399	0.0656124	-0.168847	0.151057	-0.0516173	0.726901	0.0681728	0.0136314	-0.102895	0.275676	-0.0446319
TRIML1	0.807682	0.991556	-0.00786718	0.0148434	0.980299	0.00348812	0.840633	0.940944	-0.0134402	0.00437893	0.980299	-0.00453063
TRIP12	0.074826	0.00212133	-0.198468	-0.410873	0.00337236	-0.30467	0.119767	0.448168	0.0771239	-0.193635	0.997185	-0.0582553
TTC3	0.149059	0.546342	-0.114213	-0.088515	0.460936	-0.101364	0.278796	0.0545252	-0.0567163	-0.210198	0.119767	-0.133457
TULP4	0.20283	0.176651	0.0781119	-0.259697	0.131974	-0.0907926	0.00344976	0.570053	-0.199455	-0.0762051	0.0333991	-0.13783
UBE3A	0.500435	0.18822	0.0295068	-0.134784	0.251576	-0.0526385	0.0447169	0.0351969	-0.164664	-0.209302	0.0123774	-0.186983
UBE3B	0.974671	0.0692466	0.00350819	-0.217781	0.176651	-0.107136	0.83512	0.482661	0.00253694	-0.014558	0.940944	-0.00601055
UBE3C	0.0725517	0.00681384	-0.14186	-0.217197	0.00233087	-0.179529	0.349859	0.0136662	0.074733	-0.159793	0.257459	-0.0425299
UBE4A	0.275676	0.172174	0.0459461	-0.168287	0.912916	-0.0611705	0.178921	0.456658	0.0631843	-0.0757917	0.896149	-0.00630369
UBE4B	0.775069	0.439769	-0.0280255	-0.255704	0.541659	-0.141865	0.0118928	0.460936	-0.222099	-0.135862	0.0510733	-0.178981
UBOX5	0.618895	0.0144952	-0.0282945	-0.208634	0.00858388	-0.118464	0.991556	0.0246275	0.0292677	-0.189353	0.0937977	-0.0800426
UBR1	0.288298	0.52313	0.27995	-0.179804	0.705822	0.050073	0.118098	0.39915	-0.147829	-0.0555794	0.074826	-0.101704
UBR2	0.873866	0.764283	-0.034935	-0.0509977	0.896149	-0.0429663	0.016287	0.0351969	-0.16447	-0.175106	0.00441445	-0.169788
UBR3	0.758907	0.690159	0.0114519	0.027848	0.674627	0.01965	0.0897226	0.705822	0.0808432	-0.0106275	0.623878	0.0351078
UBR4	0.846154	0.124886	0.15795	-0.0952086	0.969045	0.0313707	0.0186211	0.379717	-0.460034	-0.180623	0.0289845	-0.320328
UBR5	0.985927	0.0692466	-0.0387161	-0.096361	0.20034	-0.0675386	0.0650332	0.09802	-0.147315	-0.112812	0.0519187	-0.130063
UHRF1	0.0139378	0.00503812	0.211668	-0.511678	0.103884	-0.150005	0.0118928	0.000680659	-0.216241	-0.542052	0.000698422	-0.379147
UHRF2	0.896149	0.307952	0.0193073	-0.067904	0.346235	-0.0242984	0.952178	0.260436	-0.00525433	-0.085988	0.251576	-0.0456212
UNK	0.314696	0.807682	0.0545842	-0.0799352	0.918514	-0.0126755	0.128392	0.353508	0.0671032	0.0601468	0.131974	0.063625
UNKL	0.269508	0.0432364	-0.0601062	-0.169426	0.0581695	-0.114766	0.20283	0.0692466	-0.101376	-0.252476	0.102393	-0.176926
VHL	0.00991418	0.565272	0.700184	0.0247873	0.0897226	0.362486	0.000613724	0.000924375	-1.74533	-0.453851	0.000613724	-1.09959
VPS11	0.0186211	0.27258	-0.557214	-0.146321	0.1132	-0.351767	0.137492	0.18822	0.40393	0.278468	0.185863	0.341199
VPS18	0.0563228	0.012133	-0.458699	-0.314883	0.0284697	-0.386791	0.599139	0.0403995	0.406523	0.347102	0.240094	0.376813
VPS41	0.0640136	0.00188374	-0.648021	-0.32819	0.00951651	-0.488105	0.00322227	0.716335	0.621894	0.288093	0.0345887	0.454993
VPS8	0.527731	0.482661	-0.0353957	-0.0478713	0.26646	-0.0416335	0.427341	0.628878	0.0918245	-0.0334646	0.465237	0.0291799
WDSUB1	0.205344	0.0432364	-0.0758397	-0.21911	0.016287	-0.147475	0.935331	0.0554179	-0.0322505	-0.23002	0.0692466	-0.131135
WHSC1	0.807682	0.335505	-0.0115385	-0.0661975	0.403108	-0.038868	0.813152	0.604051	-0.0312803	-0.0403524	0.884996	-0.0358164
WSB1	0.912916	0.00294022	-0.00973949	-0.244037	0.00695999	-0.126888	0.403108	0.0640136	-0.0644025	-0.131663	0.207879	-0.098033
WSB2	0.128392	0.163477	-0.0862624	-0.212945	0.0114251	-0.149604	0.349859	0.487072	-0.0886956	-0.14343	0.165619	-0.116063
WWP1	0.478272	0.901733	-0.040496	0.00283286	0.764283	-0.0188316	0.997185	0.654133	-0.0396356	0.0436484	0.83512	0.0020064
WWP2	0.100918	0.997185	0.0919821	0.00533283	0.163477	0.0486574	0.155115	0.452401	-0.108799	-0.0323249	0.153076	-0.0705617
XIAP	0.197871	0.00322227	-0.0871073	-0.322527	0.00441445	-0.204817	0.721611	0.0630072	-0.0757081	-0.197964	0.251576	-0.136836
ZBTB1	0.824119	0.00823431	-0.0287219	-0.367768	0.0462399	-0.198245	0.86276	0.0581695	-0.0137014	-0.238024	0.165619	-0.125863
ZBTB10	0.465237	0.0169262	-0.0280546	-0.345185	0.0486062	-0.18662	0.716335	0.659233	-0.0323864	-0.111221	0.20034	-0.0718035
ZBTB11	0.495959	0.00115776	0.0858483	-0.347964	0.0703343	-0.131058	0.695366	0.000924375	-0.00867855	-0.387151	0.000972114	-0.197915
ZBTB12	0.66948	0.0447169	0.00646393	-0.215139	0.0510733	-0.104338	0.181213	0.0305774	-0.0925335	-0.217136	0.0224613	-0.154835
ZBTB14	0.102393	0.599139	-0.122589	-0.0520321	0.133794	-0.0873106	0.00233087	0.86276	0.168967	0.00690603	0.0432364	0.0879366
ZBTB16	0.579674	0.172174	0.0377969	-0.118804	0.63893	-0.0405035	0.935331	0.912916	0.0150986	0.00498252	0.991556	0.0100406
ZBTB17	0.613929	0.00773382	-0.149406	-0.512311	0.0410935	-0.330859	0.536996	0.935331	-0.0277311	-0.0354058	0.764283	-0.0315685
ZBTB18	0.0228808	0.758907	-0.164999	-0.14917	0.311312	-0.157084	0.83512	0.269508	0.00399948	-0.0344511	0.579674	-0.0152258
ZBTB2	0.846154	0.628878	0.0248315	-0.333777	0.654133	-0.154473	0.991556	0.912916	0.0136002	-0.13848	0.807682	-0.0624398
ZBTB20	0.220899	0.0147812	-0.106466	-0.171951	0.00337236	-0.139208	0.00991418	0.473905	0.164655	-0.0366537	0.185863	0.0640008
ZBTB21	0.096596	0.106919	-0.10789	-0.122941	0.0153681	-0.115415	0.0795493	0.0759848	-0.101412	-0.148471	0.0264885	-0.124942
ZBTB22	0.00971353	0.0425119	-0.165307	-0.281419	0.00377581	-0.223363	0.0128794	0.0610336	-0.239038	-0.254321	0.00741548	-0.24668
ZBTB24	0.726901	0.473905	-0.0572121	-0.0337378	0.321536	-0.0454749	0.269508	0.818631	0.0302318	-0.000912427	0.829616	0.0146597
ZBTB25	0.128909	0.0381222	-0.101794	-0.328716	0.0286821	-0.215255	0.60704	0.094224	-0.0529719	-0.242857	0.220752	-0.147915
ZBTB26	0.324992	0.278796	0.0826305	-0.0639229	0.985927	0.0093538	0.407088	0.969045	-0.0828763	0.00419345	0.285107	-0.0393414
ZBTB3	0.375902	0.536996	0.0532327	-0.0240475	0.807682	0.0145926	0.342634	0.478272	-0.122351	-0.070556	0.228987	-0.0964535
ZBTB32	0.383557	0.734861	-0.0760607	-0.0576924	0.659233	-0.0668766	0.695366	0.260436	-0.0311612	0.0740379	0.504931	0.0214384
ZBTB33	0.130173	0.103884	0.0848831	-0.121772	0.551045	-0.0184446	0.50945	0.167783	-0.0390885	-0.0686297	0.183527	-0.0538591
ZBTB37	0.618895	0.0660662	-0.0189375	-0.257887	0.00549706	-0.138412	0.349859	0.00726076	-0.0661943	-0.242073	0.00394912	-0.154134
ZBTB38	0.0563228	0.207879	0.133807	0.111928	0.0339895	0.122867	0.0554179	0.151057	-0.210282	-0.0935627	0.0284697	-0.151922
ZBTB39	0.121455	0.456658	0.0922095	-0.0728075	0.884996	0.00970103	0.0111975	0.288298	0.12808	-0.0837945	0.659233	0.0221427
ZBTB4	0.52313	0.105393	-0.0294237	-0.147435	0.0897226	-0.0884292	0.86276	0.679789	-0.00555311	-0.0362287	0.748189	-0.0208909
ZBTB40	0.753542	0.00183926	0.0125792	-0.240169	0.00403846	-0.113795	0.829616	0.711072	-0.00485964	-0.0367381	0.491505	-0.0207989
ZBTB41	0.633896	0.00118681	0.0180852	-0.334323	0.00451328	-0.158119	0.411092	0.0736817	0.0263558	-0.23279	0.257459	-0.103217
ZBTB43	0.901733	0.141268	-0.031368	0.118614	0.482661	0.0436228	0.360877	0.324992	-0.0644021	0.0649107	0.86831	0.000254295
ZBTB44	0.195425	0.00806435	-0.0582107	-0.226196	0.00412963	-0.142204	0.285107	0.0527757	-0.0796356	-0.15654	0.0620139	-0.118088
ZBTB45	0.294753	0.0807672	-0.0501509	-0.199866	0.0820003	-0.125009	0.0554179	0.957798	-0.13561	-0.0624047	0.165619	-0.0990074
ZBTB46	0.679789	0.153076	-0.0366088	-0.0872704	0.0883963	-0.0619396	0.157174	0.335505	0.0708335	-0.120777	0.574854	-0.0249718
ZBTB48	0.165619	0.0832485	-0.0713519	-0.101541	0.0358143	-0.0864463	0.974671	0.628878	-0.00532774	-0.0131725	0.659233	-0.00925014
ZBTB49	0.851682	0.86831	-0.0117257	0.013893	0.79133	0.00108364	0.353508	0.732204	-0.0659746	0.0308721	0.83512	-0.0175513
ZBTB5	0.0470177	0.00773382	-0.131898	-0.256837	0.00386158	-0.194367	0.248671	0.0169262	-0.061824	-0.214418	0.0166039	-0.138121
ZBTB6	0.318104	0.205344	-0.0726593	-0.197454	0.131974	-0.135057	0.705822	0.491505	-0.0343869	0.0681854	0.541659	0.0168992
ZBTB7A	0.000629858	0.732204	0.436459	0.196668	0.016287	0.316564	0.307952	0.0109739	-0.349569	-0.271574	0.00537892	-0.310572
ZBTB7B	0.0220486	0.0692466	0.130201	-0.110137	0.716335	0.0100319	0.929722	0.846154	0.0208997	-0.00403326	0.985927	0.0084332
ZBTB7C	0.234494	0.145124	-0.0557416	-0.136207	0.108463	-0.0959745	0.00840747	0.495959	-0.167374	-0.130809	0.0305774	-0.149092
ZBTB8	0.624267	0.331319	-0.0296483	-0.0563048	0.356278	-0.0429765	0.0820641	0.635867	-0.157943	0.0518581	0.60704	-0.0530426
ZBTB8A	0.460936	0.26646	-0.0363438	-0.0540746	0.223572	-0.0452092	0.0358143	0.46956	-0.149234	0.0573272	0.546342	-0.0459535
ZBTB9	0.997185	0.00077387	0.0301504	-0.392966	0.00639179	-0.181408	0.690159	0.128392	0.0171927	-0.17056	0.328472	-0.0766836
ZFAND3	0.41512	0.0228808	0.0401326	-0.264268	0.178921	-0.112068	0.368342	0.375902	0.0496993	-0.0688261	0.570053	-0.0095634
ZFAND4	0.291514	0.448168	-0.0529034	-0.0363352	0.285107	-0.0446193	0.700587	0.349859	-0.0131169	-0.0587635	0.318104	-0.0359402
ZFAND5	0.742848	0.00112937	-0.0761961	-0.424218	0.00250027	-0.250207	0.824119	0.00913313	-0.0194411	-0.186166	0.0425119	-0.102803
ZFAND6	0.131974	0.700587	-0.0691208	-0.0276993	0.307952	-0.0484101	0.604051	0.997185	-0.0332343	0.00537413	0.654133	-0.0139301
ZFPL1	0.35718	0.0951886	0.0364056	-0.118003	0.375902	-0.0407986	0.0883963	0.43146	0.0789998	-0.0520716	0.711072	0.0134641
ZNF131	0.86276	0.94656	-0.057644	-0.059174	0.546342	-0.058409	0.133794	0.574854	-0.0826345	-0.0850318	0.46956	-0.0838332
ZNF598	0.128392	0.00403846	-0.109173	-0.19767	0.00280781	-0.153421	0.518549	0.633896	-0.0377785	0.0899189	0.654133	0.0260702
ZNF645	0.314696	0.565272	-0.0493028	-0.130377	0.183527	-0.0898399	0.281939	0.518549	-0.0716645	-0.0303288	0.940944	-0.0509967
ZNRF1	0.957798	0.52313	0.00789328	-0.0385881	0.584512	-0.0153474	0.0478064	0.298017	-0.153483	-0.109057	0.00806435	-0.13127
ZNRF2	0.185863	0.00639179	-0.0576666	-0.254599	0.00344976	-0.156133	0.108463	0.012133	-0.203434	-0.191699	0.0153681	-0.197567
ZNRF3	0.52313	0.963421	0.0326533	-0.00373537	0.618895	0.014459	0.124886	0.195425	-0.196411	-0.120425	0.130173	-0.158418
ZNRF4	0.570053	0.726901	0.0161701	-0.0691725	0.912916	-0.0265012	0.491505	0.974671	0.0169889	-0.0166562	0.985927	0.00016634
ZSWIM2	0.311312	0.39915	0.081043	-0.095749	0.579674	-0.007353	0.952178	0.491505	-0.00586591	-0.0732	0.608981	-0.039533
ZTBT8	0.532182	0.589545	-0.0564303	-0.0473838	0.402234	-0.0519071	0.233038	0.532182	-0.123107	0.0737344	0.754782	-0.0246863
