# Supplementary material for: FBXL4 ubiquitin ligase deficiency promotes mitophagy by elevating NIX levels
Source: EMBO J. 2023 Apr 27;42(13):e112799. doi: 10.15252/embj.2022112799 (PMC10308357; doi:10.15252/embj.2022112799)
Supplement: Supplementary file 2 — Source Data for Expanded View [file EMBJ-42-e112799-s011.zip]

Archive with 77 entries (63 files):
- EMBOJ-2022-112799R_ExpandedViewSourceData/
- __MACOSX/._EMBOJ-2022-112799R_ExpandedViewSourceData
- EMBOJ-2022-112799R_ExpandedViewSourceData/.DS_Store
- __MACOSX/EMBOJ-2022-112799R_ExpandedViewSourceData/._.DS_Store
- EMBOJ-2022-112799R_ExpandedViewSourceData/EMBOJ-2022-112799R_EV2/
- __MACOSX/EMBOJ-2022-112799R_ExpandedViewSourceData/._EMBOJ-2022-112799R_EV2
- EMBOJ-2022-112799R_ExpandedViewSourceData/EMBOJ-2022-112799R_EV3/
- __MACOSX/EMBOJ-2022-112799R_ExpandedViewSourceData/._EMBOJ-2022-112799R_EV3
- EMBOJ-2022-112799R_ExpandedViewSourceData/EMBOJ-2022-112799R_EV2/.DS_Store
- __MACOSX/EMBOJ-2022-112799R_ExpandedViewSourceData/EMBOJ-2022-112799R_EV2/._.DS_Store
- EMBOJ-2022-112799R_ExpandedViewSourceData/EMBOJ-2022-112799R_EV2/Figure EV2F/
- EMBOJ-2022-112799R_ExpandedViewSourceData/EMBOJ-2022-112799R_EV2/Figure EV2A/
- __MACOSX/EMBOJ-2022-112799R_ExpandedViewSourceData/EMBOJ-2022-112799R_EV2/._Figure EV2A
- EMBOJ-2022-112799R_ExpandedViewSourceData/EMBOJ-2022-112799R_EV2/EMBOJ-2022-112799R-Figure_EV2_Source_Data_read_me_file-sd.txt
- __MACOSX/EMBOJ-2022-112799R_ExpandedViewSourceData/EMBOJ-2022-112799R_EV2/._EMBOJ-2022-112799R-Figure_EV2_Source_Data_read_me_file-sd.txt
- EMBOJ-2022-112799R_ExpandedViewSourceData/EMBOJ-2022-112799R_EV2/Figure EV2B/
- __MACOSX/EMBOJ-2022-112799R_ExpandedViewSourceData/EMBOJ-2022-112799R_EV2/._Figure EV2B
- EMBOJ-2022-112799R_ExpandedViewSourceData/EMBOJ-2022-112799R_EV2/Figure EV2E/
- __MACOSX/EMBOJ-2022-112799R_ExpandedViewSourceData/EMBOJ-2022-112799R_EV2/._Figure EV2E
- EMBOJ-2022-112799R_ExpandedViewSourceData/EMBOJ-2022-112799R_EV2/Figure EV2D/
- __MACOSX/EMBOJ-2022-112799R_ExpandedViewSourceData/EMBOJ-2022-112799R_EV2/._Figure EV2D
- EMBOJ-2022-112799R_ExpandedViewSourceData/EMBOJ-2022-112799R_EV2/Figure EV2C/
- __MACOSX/EMBOJ-2022-112799R_ExpandedViewSourceData/EMBOJ-2022-112799R_EV2/._Figure EV2C
- EMBOJ-2022-112799R_ExpandedViewSourceData/EMBOJ-2022-112799R_EV3/.DS_Store
- __MACOSX/EMBOJ-2022-112799R_ExpandedViewSourceData/EMBOJ-2022-112799R_EV3/._.DS_Store
- EMBOJ-2022-112799R_ExpandedViewSourceData/EMBOJ-2022-112799R_EV3/Figure EV3D/
- __MACOSX/EMBOJ-2022-112799R_ExpandedViewSourceData/EMBOJ-2022-112799R_EV3/._Figure EV3D
- EMBOJ-2022-112799R_ExpandedViewSourceData/EMBOJ-2022-112799R_EV3/Figure EV3C/
- __MACOSX/EMBOJ-2022-112799R_ExpandedViewSourceData/EMBOJ-2022-112799R_EV3/._Figure EV3C
- EMBOJ-2022-112799R_ExpandedViewSourceData/EMBOJ-2022-112799R_EV3/Figure EV3E/
- __MACOSX/EMBOJ-2022-112799R_ExpandedViewSourceData/EMBOJ-2022-112799R_EV3/._Figure EV3E
- EMBOJ-2022-112799R_ExpandedViewSourceData/EMBOJ-2022-112799R_EV3/Figure EV3 README.txt
- __MACOSX/EMBOJ-2022-112799R_ExpandedViewSourceData/EMBOJ-2022-112799R_EV3/._Figure EV3 README.txt
- EMBOJ-2022-112799R_ExpandedViewSourceData/EMBOJ-2022-112799R_EV3/Figure EV3H/
- __MACOSX/EMBOJ-2022-112799R_ExpandedViewSourceData/EMBOJ-2022-112799R_EV3/._Figure EV3H
- EMBOJ-2022-112799R_ExpandedViewSourceData/EMBOJ-2022-112799R_EV3/Figure EV3A/
- __MACOSX/EMBOJ-2022-112799R_ExpandedViewSourceData/EMBOJ-2022-112799R_EV3/._Figure EV3A
- EMBOJ-2022-112799R_ExpandedViewSourceData/EMBOJ-2022-112799R_EV2/Figure EV2F/.DS_Store
- __MACOSX/EMBOJ-2022-112799R_ExpandedViewSourceData/EMBOJ-2022-112799R_EV2/Figure EV2F/._.DS_Store
- EMBOJ-2022-112799R_ExpandedViewSourceData/EMBOJ-2022-112799R_EV2/Figure EV2F/EMBOJ-2022-112799R-Figure_EV2F_Source_Data-sd.pdf
- __MACOSX/EMBOJ-2022-112799R_ExpandedViewSourceData/EMBOJ-2022-112799R_EV2/Figure EV2F/._EMBOJ-2022-112799R-Figure_EV2F_Source_Data-sd.pdf
- EMBOJ-2022-112799R_ExpandedViewSourceData/EMBOJ-2022-112799R_EV2/Figure EV2A/Figure EV2A-qPCR data.xlsx
- __MACOSX/EMBOJ-2022-112799R_ExpandedViewSourceData/EMBOJ-2022-112799R_EV2/Figure EV2A/._Figure EV2A-qPCR data.xlsx
- EMBOJ-2022-112799R_ExpandedViewSourceData/EMBOJ-2022-112799R_EV2/Figure EV2B/Figure EV2B-qPCR data.xlsx
- __MACOSX/EMBOJ-2022-112799R_ExpandedViewSourceData/EMBOJ-2022-112799R_EV2/Figure EV2B/._Figure EV2B-qPCR data.xlsx
- EMBOJ-2022-112799R_ExpandedViewSourceData/EMBOJ-2022-112799R_EV2/Figure EV2E/Figure EV2E-Western blot quant.xlsx
- __MACOSX/EMBOJ-2022-112799R_ExpandedViewSourceData/EMBOJ-2022-112799R_EV2/Figure EV2E/._Figure EV2E-Western blot quant.xlsx
- EMBOJ-2022-112799R_ExpandedViewSourceData/EMBOJ-2022-112799R_EV2/Figure EV2D/.DS_Store
- __MACOSX/EMBOJ-2022-112799R_ExpandedViewSourceData/EMBOJ-2022-112799R_EV2/Figure EV2D/._.DS_Store
- EMBOJ-2022-112799R_ExpandedViewSourceData/EMBOJ-2022-112799R_EV2/Figure EV2D/EMBOJ-2022-112799R-Figure_EV2D_Source_Data-sd.pdf
- __MACOSX/EMBOJ-2022-112799R_ExpandedViewSourceData/EMBOJ-2022-112799R_EV2/Figure EV2D/._EMBOJ-2022-112799R-Figure_EV2D_Source_Data-sd.pdf
- EMBOJ-2022-112799R_ExpandedViewSourceData/EMBOJ-2022-112799R_EV2/Figure EV2C/KO2.ab1
- __MACOSX/EMBOJ-2022-112799R_ExpandedViewSourceData/EMBOJ-2022-112799R_EV2/Figure EV2C/._KO2.ab1
- EMBOJ-2022-112799R_ExpandedViewSourceData/EMBOJ-2022-112799R_EV2/Figure EV2C/KO1.ab1
- __MACOSX/EMBOJ-2022-112799R_ExpandedViewSourceData/EMBOJ-2022-112799R_EV2/Figure EV2C/._KO1.ab1
- EMBOJ-2022-112799R_ExpandedViewSourceData/EMBOJ-2022-112799R_EV2/Figure EV2C/Control 2.ab1
- __MACOSX/EMBOJ-2022-112799R_ExpandedViewSourceData/EMBOJ-2022-112799R_EV2/Figure EV2C/._Control 2.ab1
- EMBOJ-2022-112799R_ExpandedViewSourceData/EMBOJ-2022-112799R_EV2/Figure EV2C/Control 1.ab1
- __MACOSX/EMBOJ-2022-112799R_ExpandedViewSourceData/EMBOJ-2022-112799R_EV2/Figure EV2C/._Control 1.ab1
- EMBOJ-2022-112799R_ExpandedViewSourceData/EMBOJ-2022-112799R_EV3/Figure EV3D/.DS_Store
- __MACOSX/EMBOJ-2022-112799R_ExpandedViewSourceData/EMBOJ-2022-112799R_EV3/Figure EV3D/._.DS_Store
- EMBOJ-2022-112799R_ExpandedViewSourceData/EMBOJ-2022-112799R_EV3/Figure EV3D/Figure EV3D-Western blot.pdf
- __MACOSX/EMBOJ-2022-112799R_ExpandedViewSourceData/EMBOJ-2022-112799R_EV3/Figure EV3D/._Figure EV3D-Western blot.pdf
- EMBOJ-2022-112799R_ExpandedViewSourceData/EMBOJ-2022-112799R_EV3/Figure EV3C/Figure EV3C-qPCR data.xlsx
- __MACOSX/EMBOJ-2022-112799R_ExpandedViewSourceData/EMBOJ-2022-112799R_EV3/Figure EV3C/._Figure EV3C-qPCR data.xlsx
- EMBOJ-2022-112799R_ExpandedViewSourceData/EMBOJ-2022-112799R_EV3/Figure EV3E/.DS_Store
- __MACOSX/EMBOJ-2022-112799R_ExpandedViewSourceData/EMBOJ-2022-112799R_EV3/Figure EV3E/._.DS_Store
- EMBOJ-2022-112799R_ExpandedViewSourceData/EMBOJ-2022-112799R_EV3/Figure EV3E/Figure EV3E-Western blot.pdf
- __MACOSX/EMBOJ-2022-112799R_ExpandedViewSourceData/EMBOJ-2022-112799R_EV3/Figure EV3E/._Figure EV3E-Western blot.pdf
- EMBOJ-2022-112799R_ExpandedViewSourceData/EMBOJ-2022-112799R_EV3/Figure EV3H/.DS_Store
- __MACOSX/EMBOJ-2022-112799R_ExpandedViewSourceData/EMBOJ-2022-112799R_EV3/Figure EV3H/._.DS_Store
- EMBOJ-2022-112799R_ExpandedViewSourceData/EMBOJ-2022-112799R_EV3/Figure EV3H/Figure EV3H-Western blot.pdf
- __MACOSX/EMBOJ-2022-112799R_ExpandedViewSourceData/EMBOJ-2022-112799R_EV3/Figure EV3H/._Figure EV3H-Western blot.pdf
- EMBOJ-2022-112799R_ExpandedViewSourceData/EMBOJ-2022-112799R_EV3/Figure EV3A/.DS_Store
- __MACOSX/EMBOJ-2022-112799R_ExpandedViewSourceData/EMBOJ-2022-112799R_EV3/Figure EV3A/._.DS_Store
- EMBOJ-2022-112799R_ExpandedViewSourceData/EMBOJ-2022-112799R_EV3/Figure EV3A/Figure EV3A-Western blot.pdf
- __MACOSX/EMBOJ-2022-112799R_ExpandedViewSourceData/EMBOJ-2022-112799R_EV3/Figure EV3A/._Figure EV3A-Western blot.pdf
