# Supplementary material for: FBXL4 ubiquitin ligase deficiency promotes mitophagy by elevating NIX levels
Source: EMBO J. 2023 Apr 27;42(13):e112799. doi: 10.15252/embj.2022112799 (PMC10308357; doi:10.15252/embj.2022112799)
Supplement: Supplementary file 2 — Source Data for Expanded View [file EMBJ-42-e112799-s011.zip › EMBOJ-2022-112799R_ExpandedViewSourceData/EMBOJ-2022-112799R_EV2/EMBOJ-2022-112799R-Figure_EV2_Source_Data_read_me_file-sd.txt]

Figure EV2A:
For each sample analysed, each primer pair was set up in triplicate and the average value taken. Data was normalised to average of triplicates from Actin control primers. 2^-ΔΔCt value generated. Samples were normalised to the NT1 control sample. 


Figure EV2B:
For each sample analysed, each primer pair was set up in triplicate and the average value taken. Data was normalised to average of triplicates from Actin control primers. 2^-ΔΔCt value generated. Samples were normalised to the NT1 control sample. 

Figure EV2C:
Trace generated using ICE analysis pipeline from synthego. 

Figure EV2D:
Western blot analysis of control and knockout pool samples.
Annotation reflects target of primary antibody and secondary antibody IRdye (either 800CW or 680LT).
Tifs were exported from image studio software. 
Images were further processed in photoshop, 
Tifs were converted to grayscale
Level adjustments were applied to the whole image, and the image was cropped as required.

Figure EV2E:
Western blot bands were quantified using image studio software.
Raw signal values were taken from image studio following background subtraction. 
Raw values for each condition were normalised to the sum of the quantitated raw values from each individual blot and statistical analysis conducted in PRISM 9. 
For graphical representation, samples were normalised to their respective control pool sample. 

Figure EV2F:
Western blot analysis of control and knockout pool samples.
Annotation reflects target of primary antibody and secondary antibody IRdye (680LT).
Tifs were exported from image studio software. 
Images were further processed in photoshop, 
Tifs were converted to grayscale
Level adjustments were applied to the whole image, and the image was cropped as required.
Ponceau staining of membrane converted to grayscale is shown to compare loading.
