# Supplementary material for: FBXL4 ubiquitin ligase deficiency promotes mitophagy by elevating NIX levels
Source: EMBO J. 2023 Apr 27;42(13):e112799. doi: 10.15252/embj.2022112799 (PMC10308357; doi:10.15252/embj.2022112799)
Supplement: Supplementary file 2 — Source Data for Expanded View [file EMBJ-42-e112799-s011.zip › EMBOJ-2022-112799R_ExpandedViewSourceData/EMBOJ-2022-112799R_EV3/Figure EV3 README.txt]

Figure EV3A:
Western blot analysis of RPE1 FlpIn parental cells.
Annotation reflects target of primary antibody and secondary antibody IRdye (either 800CW or 680LT).
Tifs were exported from image studio software. 
Images were further processed in photoshop, 
Tifs were converted to grayscale
Level adjustments were applied to the whole image, and the image was cropped as required.

Figure EV3C:
For each sample analysed, each primer pair was set up in triplicate and the average value taken. Data was normalised to average of triplicates from Actin control primers. 2^-ΔΔCt value generated. Samples were normalised to the DMSO control sample. 

Figure EV3D:
Western blot analysis of RPE1 FlpIn parental samples.
Annotation reflects target of primary antibody and secondary antibody IRdye (either 800CW or 680LT).
Tifs were exported from image studio software. 
Images were further processed in photoshop, 
Tifs were converted to grayscale
Level adjustments were applied to the whole image, and the image was cropped as required.

Figure EV3E:
Western blot analysis of RPE1 FBXL4 control and KO pools.
Annotation reflects target of primary antibody and secondary antibody IRdye (either 800CW or 680LT).
Tifs were exported from image studio software. 
Images were further processed in photoshop, 
Tifs were converted to grayscale
Level adjustments were applied to the whole image, and the image was cropped as required.

Figure EV3H:
Western blot analysis of knockdown samples.
Annotation reflects target of primary antibody and secondary antibody IRdye (either 800CW or 680LT).
Tifs were exported from image studio software. 
Images were further processed in photoshop, 
Tifs were converted to grayscale
Level adjustments were applied to the whole image, and the image was cropped as required.
