# Supplementary material for: FBXL4 ubiquitin ligase deficiency promotes mitophagy by elevating NIX levels
Source: EMBO J. 2023 Apr 27;42(13):e112799. doi: 10.15252/embj.2022112799 (PMC10308357; doi:10.15252/embj.2022112799)
Supplement: Supplementary file 2 — Source Data for Expanded View [file EMBJ-42-e112799-s011.zip › EMBOJ-2022-112799R_ExpandedViewSourceData/EMBOJ-2022-112799R_EV2/Figure EV2A/Figure EV2A-qPCR data.xlsx]

## Sheet: Figure EV2A
qPCR analysis of cDNA generated from NT1 and FBXL4 knockdown samples. Sheet shows 3 independent biological replicates. Each replicate used two different primer pairs against FBXL4

## Sheet: FBXL4 qPCR
Replicate 1
Pair 1
SAMPLE	FBXL4			Actin			Mean Actin	Mean BNIP3	ΔCt	ΔΔCt	2^-ΔΔCt	SAMPLES	2^-ΔΔCt		Normalised
	rep1	rep2	rep3	rep1	rep2	rep3
NT1	23.67		24.12	13.83	13.79	13.84	13.82	23.89	10.08	-1.18	2.2646	NT1	2.2646		1
FBXL4	25.54	24.89	24.92	13.87	13.97	13.75	13.86	25.12	11.25	0	1	FBXL4	1		0.4416
Replicate 1
Pair 2
SAMPLE	FBXL4			Actin			Mean Actin	Mean BNIP3	ΔCt	ΔΔCt	2^-ΔΔCt	SAMPLES	2^-ΔΔCt		Normalised
	rep1	rep2	rep3	rep1	rep2	rep3
NT1	23.1713	23.3611	23.22	13.8254	13.7862	13.8421	13.8179	23.2508	9.43292	-1.67352	3.18993	NT1	3.18993		1
FBXL4	25.0062	24.9448	24.9603	13.8736	13.9673	13.7511	13.864	24.9704	11.1064	0	1	FBXL4	1		0.313487
Replicate 2
Pair 1
SAMPLE	FBXL4			Actin			Mean Actin	Mean BNIP3	ΔCt	ΔΔCt	2^-ΔΔCt	SAMPLES	2^-ΔΔCt		Normalised
	rep1	rep2	rep3	rep1	rep2	rep3
NT1	23.59	23.41	23.35	16.7		15.56	16.13	23.45	7.32	-1.37	2.5841	NT1	2.5841		1
FBXL4	25.3	25.22	25.31	17.47	16.42	15.86	16.59	25.28	8.69	0	1	FBXL4	1		0.387
Replicate 2
Pair 2
SAMPLE	FBXL4			Actin			Mean Actin	Mean BNIP3	ΔCt	ΔΔCt	2^-ΔΔCt	SAMPLES	2^-ΔΔCt		Normalised
	rep1	rep2	rep3	rep1	rep2	rep3
NT1	24.7	26.46	25.1	16.7		15.56	16.13	25.42	9.29	-0.59	1.5077	NT1	1.5077		1
FBXL4	26.67	26.39	26.34	17.47	16.42	15.86	16.59	26.47	9.88	0	1	FBXL4	1		0.6633
Replicate 3
Pair 1
SAMPLE	FBXL4			Actin			Mean Actin	Mean BNIP3	ΔCt	ΔΔCt	2^-ΔΔCt	SAMPLES	2^-ΔΔCt		Normalised
	rep1	rep2	rep3	rep1	rep2	rep3
NT1	27.4	25.29	23.71		17.19	13.9	15.55	25.47	9.92	-1.16	2.2367	NT1	2.2367		1
FBXL4	24.74	24.23	24.03	13.59	13.26	12.91	13.25	24.33	11.08	0	1	FBXL4	1		0.4471
Replicate 3
Pair 2
SAMPLE	FBXL4			Actin			Mean Actin	Mean BNIP3	ΔCt	ΔΔCt	2^-ΔΔCt	SAMPLES	2^-ΔΔCt		Normalised
	rep1	rep2	rep3	rep1	rep2	rep3
NT1	27.37	25.51	24.51		17.19	13.9	15.55	25.8	10.25	-1.06	2.0807	NT1	2.0807		1
FBXL4	24.84	24.56	24.28	13.59	13.26	12.91	13.25	24.56	11.31	0	1	FBXL4	1		0.4806
