# Supplementary material for: FBXL4 ubiquitin ligase deficiency promotes mitophagy by elevating NIX levels
Source: EMBO J. 2023 Apr 27;42(13):e112799. doi: 10.15252/embj.2022112799 (PMC10308357; doi:10.15252/embj.2022112799)
Supplement: Supplementary file 2 — Source Data for Expanded View [file EMBJ-42-e112799-s011.zip › EMBOJ-2022-112799R_ExpandedViewSourceData/EMBOJ-2022-112799R_EV2/Figure EV2B/Figure EV2B-qPCR data.xlsx]

## Sheet: Figure EV2B
qPCR analysis of cDNA generated from knockdown samples. Sheets show 3 independent biological replicates. Each replicate used two different primer pairs against each target.

## Sheet: BNIP3
Replicate 1
Pair 1
SAMPLE	BNIP3			Actin			Mean Actin	Mean BNIP3	ΔCt	ΔΔCt	2^-ΔΔCt	SAMPLES	2^-ΔΔCt		Normalised
	rep1	rep2	rep3	rep1	rep2	rep3
NT1	19.6516	19.392	19.2783	14.4633	14.2387	14.8531	14.5183	19.4407	4.92231	-0.873656	1.8323	NT1	1.8323		1
HIF	20.501	20.1792	20.385	14.5414	14.8813	14.2545	14.5591	20.355	5.79597	0	1	HIF	1		0.545762
FBXL4	19.2464	19.0467	19.0576	13.5822	14.6181	16.6035	14.9346	19.1169	4.18235	-1.61362	3.06018	FBXL4	3.06018		1.67013
FBXL4 HIF	20.1268	19.9179	19.8536	13.4694	14.5091	14.2157	14.0647	19.9661	5.90138	0.105411	0.92954	FBXL4 HIF	0.92954		0.507308
Replicate 1
Pair 2
SAMPLE	BNIP3			Actin			Mean Actin	Mean BNIP3	ΔCt	ΔΔCt	2^-ΔΔCt	SAMPLES	2^-ΔΔCt		Normalised
	rep1	rep2	rep3	rep1	rep2	rep3
NT1	19.7396	19.7781	19.8386	14.4633	14.2387	14.8531	14.5183	19.7854	5.26708	-0.793801	1.73364	NT1	1.73364		1
HIF	20.6039	20.6315	20.6244	14.5414	14.8813	14.2545	14.5591	20.6199	6.06088	0	1	HIF	1		0.576822
FBXL4	19.5712	19.5833	19.4694	13.5822	14.6181	16.6035	14.9346	19.5413	4.60671	-1.45417	2.73998	FBXL4	2.73998		1.58048
FBXL4 HIF	20.3307	20.3865	20.3339	13.4694	14.5091	14.2157	14.0647	20.3504	6.28562	0.224741	0.855749	FBXL4 HIF	0.855749		0.493615
Replicate 2
Pair 1
SAMPLE	BNIP3			Actin			Mean Actin	Mean BNIP3	ΔCt	ΔΔCt	2^-ΔΔCt	SAMPLES	2^-ΔΔCt		Normalised
	rep1	rep2	rep3	rep1	rep2	rep3
NT1	19.6247	19.3557	19.3711	13.7377	13.7198	13.9661	13.8078	19.4505	5.64264	-1.4222	2.67993	NT1	2.67993		1
HIF	20.9534	20.9152	20.7716	13.8895	13.7174	13.8387	13.8152	20.88	7.06484	0	1	HIF	1		0.373144
FBXL4	19.2155	19.1222	19.0093	13.2554	13.2676	13.3264	13.2831	19.1157	5.83253	-1.23231	2.34943	FBXL4	2.34943		0.876675
FBXL4 HIF	20.8826	20.4864	20.4171	13.3385	13.4939	13.5287	13.4537	20.5953	7.14165	0.0768182	0.948146	FBXL4 HIF	0.948146		0.353795
Replicate 2
Pair 2
SAMPLE	BNIP3			Actin			Mean Actin	Mean BNIP3	ΔCt	ΔΔCt	2^-ΔΔCt	SAMPLES	2^-ΔΔCt		Normalised
	rep1	rep2	rep3	rep1	rep2	rep3
NT1	19.9375	20.2735	19.8469	13.7377	13.7198	13.9661	13.8078	20.0193	6.21148	-1.4555	2.74252	NT1	2.74252		1
HIF	21.3446	21.3533	21.7486	13.8895	13.7174	13.8387	13.8152	21.4822	7.66699	0	1	HIF	1		0.364628
FBXL4	19.6158	19.8715	19.6298	13.2554	13.2676	13.3264	13.2831	19.7057	6.42257	-1.24441	2.36922	FBXL4	2.36922		0.863884
FBXL4 HIF	21.1123	21.1224	21.1242	13.3385	13.4939	13.5287	13.4537	21.1196	7.66593	-0.00106023	1.00074	FBXL4 HIF	1.00074		0.364896
Replicate 3
Pair 1
SAMPLE	BNIP3			Actin			Mean Actin	Mean BNIP3	ΔCt	ΔΔCt	2^-ΔΔCt	SAMPLES	2^-ΔΔCt		Normalised
	rep1	rep2	rep3	rep1	rep2	rep3
NT1	18.5709	18.7319	18.6064	12.6806	13.0594	13.2523	12.9974	18.6364	5.63897	-0.492962	1.40733	NT1	1.40733		1
HIF	19.6205	19.6322	19.5002	13.735	13.1913	13.4308	13.4523	19.5843	6.13194	0	1	HIF	1		0.710565
FBXL4	19.0388	19.0763	19.2437	13.4982	13.8276	14.0239	13.7832	19.1196	5.33639	-0.795545	1.73573	FBXL4	1.73573		1.23335
FBXL4 HIF	19.2973	19.8646	19.7466	13.7993	13.7792	13.4903	13.6896	19.6362	5.9466	-0.185335	1.13708	FBXL4 HIF	1.13708		0.80797
Replicate 3
Pair 2
SAMPLE	BNIP3			Actin			Mean Actin	Mean BNIP3	ΔCt	ΔΔCt	2^-ΔΔCt	SAMPLES	2^-ΔΔCt		Normalised
	rep1	rep2	rep3	rep1	rep2	rep3
NT1	18.4207	18.5275	18.5254	12.6806	13.0594	13.2523	12.9974	18.4912	5.49377	-0.796606	1.73701	NT1	1.73701		1
HIF	19.4532	19.6915	20.0834	13.735	13.1913	13.4308	13.4523	19.7427	6.29038	0	1	HIF	1		0.575702
FBXL4	19.0304	19.2114	19.074	13.4982	13.8276	14.0239	13.7832	19.1053	5.32204	-0.96833	1.95657	FBXL4	1.95657		1.1264
FBXL4 HIF	19.5165	19.6904	20.0083	13.7993	13.7792	13.4903	13.6896	19.7384	6.04878	-0.241595	1.1823	FBXL4 HIF	1.1823		0.680652

## Sheet: Nix 
Replicate 1
Pair 1
SAMPLE	NIX			Actin			Mean Actin	Mean Nix	ΔCt	ΔΔCt	2^-ΔΔCt	SAMPLES	2^-ΔΔCt		Normalised
	rep1	rep2	rep3	rep1	rep2	rep3
NT1	19.52	18.92	19.17	13.89	13.94	14.38	14.07	19.2	5.13	-3.77	13.6078	NT1	13.6078		1
HIF	22.22	20.34	27.38	14.62	14.38	14.24	14.41	23.31	8.9	0	1	HIF	1		0.0735
FBXL4	22.8	22.89	21.66	15.43	14.02	13.57	14.34	22.45	8.11	-0.79	1.727	FBXL4	1.727		0.1269
FBXL4 HIF	19.33	20.2	20.62	13.53	14.11	13.18	13.61	20.05	6.44	-2.46	5.4943	FBXL4 HIF	5.4943		0.4038
Replicate 1
Pair 2
SAMPLE	NIX			Actin			Mean Actin	Mean Nix	ΔCt	ΔΔCt	2^-ΔΔCt	SAMPLES	2^-ΔΔCt		Normalised
	rep1	rep2	rep3	rep1	rep2	rep3
NT1	19.19	19.65	19.73	13.81	13.86	16.49	14.72	19.53	4.81	-2.05	4.1352	NT1	4.1352		1
HIF	21.43	20.79	20.21	14.01	13.73	14.13	13.95	20.81	6.85	0	1	HIF	1		0.2418
FBXL4	19.3	19.72	19.71	13.93	13.62	13.66	13.74	19.58	5.84	-1.01	2.0181	FBXL4	2.0181		0.488
FBXL4 HIF	20.13	20.46	20.34	13.39	13.33	14.53	13.75	20.31	6.56	-0.3	1.2269	FBXL4 HIF	1.2269		0.2967
Replicate 2
Pair 1
SAMPLE	NIX			Actin			Mean Actin	Mean Nix	ΔCt	ΔΔCt	2^-ΔΔCt	SAMPLES	2^-ΔΔCt		Normalised
	rep1	rep2	rep3	rep1	rep2	rep3
NT1	19.52	18.92	19.17	13.89	13.94	14.38	14.07	19.2	5.13	-3.77	13.6078	NT1	13.6078		1
HIF	22.22	20.34	27.38	14.62	14.38	14.24	14.41	23.31	8.9	0	1	HIF	1		0.0735
FBXL4	22.8	22.89	21.66	15.43	14.02	13.57	14.34	22.45	8.11	-0.79	1.727	FBXL4	1.727		0.1269
FBXL4 HIF	19.33	20.2	20.62	13.53	14.11	13.18	13.61	20.05	6.44	-2.46	5.4943	FBXL4 HIF	5.4943		0.4038
Replicate 2
Pair 2
SAMPLE	NIX			Actin			Mean Actin	Mean Nix	ΔCt	ΔΔCt	2^-ΔΔCt	SAMPLES	2^-ΔΔCt		Normalised
	rep1	rep2	rep3	rep1	rep2	rep3
NT1	19.1937	19.6485	19.7333	13.8065	13.8557	16.4936	14.7186	19.5252	4.80657	-2.04794	4.13515	NT1	4.13515		1
HIF	21.4274	20.7899	20.2091	14.0078	13.7273	14.1277	13.9543	20.8088	6.85452	0	1	HIF	1		0.241829
FBXL4	19.2976	19.7236	19.7113	13.9269	13.6173	13.6636	13.7359	19.5775	5.84155	-1.01296	2.01805	FBXL4	2.01805		0.488024
FBXL4 HIF	20.1269	20.4634	20.3398	13.3936	13.3289	14.5291	13.7506	20.31	6.55946	-0.295056	1.22693	FBXL4 HIF	1.22693		0.296708
Replicate 3
Pair 1
SAMPLE	NIX			Actin			Mean Actin	Mean Nix	ΔCt	ΔΔCt	2^-ΔΔCt	SAMPLES	2^-ΔΔCt		Normalised
	rep1	rep2	rep3	rep1	rep2	rep3
NT1	18.57	18.73	18.61	12.68	13.06	13.25	13	18.64	5.64	-0.49	1.4073	NT1	1.4073		1
HIF	19.62	19.63	19.5	13.73	13.19	13.43	13.45	19.58	6.13	0	1	HIF	1		0.7106
FBXL4	19.04	19.08	19.24	13.5	13.83	14.02	13.78	19.12	5.34	-0.8	1.7357	FBXL4	1.7357		1.2334
FBXL4 HIF	19.3	19.86	19.75	13.8	13.78	13.49	13.69	19.64	5.95	-0.19	1.1371	FBXL4 HIF	1.1371		0.808
Replicate 3
Pair 2
SAMPLE	NIX			Actin			Mean Actin	Mean Nix	ΔCt	ΔΔCt	2^-ΔΔCt	SAMPLES	2^-ΔΔCt		Normalised
	rep1	rep2	rep3	rep1	rep2	rep3
NT1	18.42	18.53	18.53	14.07	14.58	16.45	15.04	18.49	3.45	-1.74	3.3294	NT1	3.3294		1
HIF	19.45	19.69	20.08	14.47	13.16	16.03	14.55	19.74	5.19	0	1	HIF	1		0.3004
FBXL4	19.03	19.21	19.07	14.06	14.04	13.91	14	19.11	5.1	-0.09	1.0634	FBXL4	1.0634		0.3194
FBXL4 HIF	19.52	19.69	20.01	15.7	14.08	13.68	14.49	19.74	5.25	0.06	0.9575	FBXL4 HIF	0.9575		0.2876
