# Supplementary material for: FBXL4 ubiquitin ligase deficiency promotes mitophagy by elevating NIX levels
Source: EMBO J. 2023 Apr 27;42(13):e112799. doi: 10.15252/embj.2022112799 (PMC10308357; doi:10.15252/embj.2022112799)
Supplement: Supplementary file 2 — Source Data for Expanded View [file EMBJ-42-e112799-s011.zip › EMBOJ-2022-112799R_ExpandedViewSourceData/EMBOJ-2022-112799R_EV2/Figure EV2E/Figure EV2E-Western blot quant.xlsx]

## Sheet: Figure EV2E
Western blot quantitiation for figure EV2E. Tabs show the raw signal values taken from image studio software with background subtraction. Raw values for each condition were normalised to the sum of the quantitated raw values from each individual blot.

## Sheet: TOMM40-Quant
Xp41				Xp54				Xp84				Xp155
TOMM40	Xp41			TOMM40	Xp54			TOMM40	Xp84			TOMM40	Xp155
Image Name	Signal	Normalised to control		Image Name	Signal	Normalised to control		Image Name	Signal	Normalised to control		Image Name	Signal	Normalised to control
Control 1	1220	1		Control 1	430	1		Control 1	1520	1		Control 1	6880	1
KO1	870	0.713115		KO1	388	0.902326		KO1	1320	0.868421		KO1	4720	0.686047
Control 2	1170	1		Control 2	517	1		Control 2	1080	1		Control 2	7770	1
KO2	586	0.500855		KO2	431	0.833656		KO2	737	0.682407		KO2	4440	0.571429

## Sheet: Sheet1
TOMM40	Xp41	Xp54	Xp84	Xp155							Results of ANOVA							Multiple Comparisons
Image Name	Signal	Signal	Signal	Signal							Table Analyzed	Data 1						Number of families	1
Control 1	1220	430	1520	6880							Data sets analyzed	A-D						Number of comparisons per family	6
KO1	870	388	1320	4720														Alpha	0.05
Control 2	1170	517	1080	7770							ANOVA summary
KO2	586	431	737	4440							F	6.956						Tukey's multiple comparisons test	Mean Diff.	95.00% CI of diff.	Below threshold?	Summary	Adjusted P Value
											P value	0.0058						Control 1 vs. KO1	0.06211	-0.01988 to 0.1441	No	ns	0.1653	A-B
											P value summary	**						Control 1 vs. Control 2	0.00521	-0.07678 to 0.08720	No	ns	0.9975	A-C
TOMM40	xp41					TOMM40	Xp54				Significant diff. among means (P < 0.05)?	Yes						Control 1 vs. KO2	0.1087	0.02673 to 0.1907	Yes	**	0.0092	A-D
Image Name						Image Name					R squared	0.6349						KO1 vs. Control 2	-0.0569	-0.1389 to 0.02509	No	ns	0.2205	B-C
	Signal	Divided by SUM	Normalised				Signal	Divided by SUM	Normalised									KO1 vs. KO2	0.04661	-0.03538 to 0.1286	No	ns	0.3711	B-D
Control 1	1220	0.317213	1			Control 1	430	0.243488	1		Brown-Forsythe test							Control 2 vs. KO2	0.1035	0.02152 to 0.1855	Yes	*	0.0128	C-D
KO1	870	0.226209	0.713115			KO1	388	0.219706	0.902326		F (DFn, DFd)	0.04982 (3, 12)
Control 2	1170	0.304212	1			Control 2	517	0.292752	1		P value	0.9846						Test details	Mean 1	Mean 2	Mean Diff.	SE of diff.	n1	n2	q	DF
KO2	586	0.152366	0.500855			KO2	431	0.244054	0.833656		P value summary	ns						Control 1 vs. KO1	0.294	0.2319	0.06211	0.02762	4	4	3.181	12
Sum	3846					Sum	1766				Are SDs significantly different (P < 0.05)?	No						Control 1 vs. Control 2	0.294	0.2888	0.00521	0.02762	4	4	0.2668	12
																		Control 1 vs. KO2	0.294	0.1853	0.1087	0.02762	4	4	5.568	12
											Bartlett's test							KO1 vs. Control 2	0.2319	0.2888	-0.0569	0.02762	4	4	2.914	12
											Bartlett's statistic (corrected)	0.07033						KO1 vs. KO2	0.2319	0.1853	0.04661	0.02762	4	4	2.387	12
TOMM40	Xp84					TOMM40	Xp155				P value	0.9951						Control 2 vs. KO2	0.2888	0.1853	0.1035	0.02762	4	4	5.301	12
Image Name	Signal					Image Name	Signal				P value summary	ns
Control 1	1520	0.32639	1			Control 1	6880	0.288954	1		Are SDs significantly different (P < 0.05)?	No
KO1	1320	0.283444	0.868421			KO1	4720	0.198236	0.686047
Control 2	1080	0.231909	1			Control 2	7770	0.326333	1		ANOVA table	SS	DF	MS	F (DFn, DFd)	P value
KO2	737	0.158256	0.682407			KO2	4440	0.186476	0.571429		Treatment (between columns)	0.03183	3	0.01061	F (3, 12) = 6.956	P=0.0058
Sum	4657					Sum	23810				Residual (within columns)	0.0183	12	0.001525
											Total	0.05014	15
											Data summary
											Number of treatments (columns)	4
											Number of values (total)	16
