# Supplementary material for: FBXL4 ubiquitin ligase deficiency promotes mitophagy by elevating NIX levels
Source: EMBO J. 2023 Apr 27;42(13):e112799. doi: 10.15252/embj.2022112799 (PMC10308357; doi:10.15252/embj.2022112799)
Supplement: Supplementary file 2 — Source Data for Expanded View [file EMBJ-42-e112799-s011.zip › EMBOJ-2022-112799R_ExpandedViewSourceData/EMBOJ-2022-112799R_EV3/Figure EV3C/Figure EV3C-qPCR data.xlsx]

## Sheet: NIX
Replicate 1
Pair 1
SAMPLE	NIX			Actin			Mean Actin	Mean Nix	ΔCt	ΔΔCt	2^-ΔΔCt	SAMPLES	2^-ΔΔCt		Normalised
	rep1	rep2	rep3	rep1	rep2	rep3
DMSO	19.7211	19.6636	19.4978	13.6413	14.0382	13.9742	13.8846	19.6275	5.74292	-3.1581	8.9265	DMSO	8.9265		1
MLN	18.4671	18.5617	18.7759	13.6453	13.8089	13.5375	13.6639	18.6016	4.93765	-3.96337	15.5988	MLN	15.5988		1.74747
Replicate 1
Pair 2
SAMPLE	NIX			Actin			Mean Actin	Mean Nix	ΔCt	ΔΔCt	2^-ΔΔCt	SAMPLES	2^-ΔΔCt		Normalised
	rep1	rep2	rep3	rep1	rep2	rep3
DMSO	19.6356	19.609	19.8267	13.167	13.2866	14.1991	13.5509	19.6904	6.13953	-0.714985	1.64147	DMSO	1.64147		1
MLN	18.4671	18.5617	18.7759	13.6453	13.8089	13.5375	13.6639	18.6016	4.93765	-1.91686	3.77601	MLN	3.77601		2.30039
Replicate 2
Pair 1
SAMPLE	NIX			Actin			Mean Actin	Mean Nix	ΔCt	ΔΔCt	2^-ΔΔCt	SAMPLES	2^-ΔΔCt		Normalised
	rep1	rep2	rep3	rep1	rep2	rep3
DMSO	19.7211	19.6636	19.4978	13.6413	14.0382	13.9742	13.8846	19.6275	5.74292	-3.1581	8.9265	DMSO	8.9265		1
MLN	18.4671	18.5617	18.7759	c	13.8089	13.5375	13.6732	18.6016	4.92833	-3.97269	15.7	MLN	15.7		1.75881
Replicate 2
Pair 2
SAMPLE	NIX			Actin			Mean Actin	Mean Nix	ΔCt	ΔΔCt	2^-ΔΔCt	SAMPLES	2^-ΔΔCt		Normalised
	rep1	rep2	rep3	rep1	rep2	rep3
DMSO	19.6356	19.609	19.8267	13.167	13.2866	14.1991	13.5509	19.6904	6.13953	-0.714985	1.64147	DMSO	1.64147		1
MLN	18.5535	18.6151	18.6425	13.2788	13.3448	14.4626	13.6954	18.6037	4.90829	-1.94623	3.85366	MLN	3.85366		2.34769
Replicate 3
Pair 1
SAMPLE	NIX			Actin			Mean Actin	Mean Nix	ΔCt	ΔΔCt	2^-ΔΔCt	SAMPLES	2^-ΔΔCt		Normalised
	rep1	rep2	rep3	rep1	rep2	rep3
DMSO	19.8066	19.9553	19.8321	15.0395	14.172	14.299	14.5035	19.8646	5.36117	-0.770764	1.70617	DMSO	1.70617		1
MLN	19.1443	19.1106	19.1324	13.9576	15.0938	15.9526	15.0013	19.1291	4.12776	-2.00417	4.01159	MLN	4.01159		2.35122
Replicate 3
Pair 2
SAMPLE	NIX			Actin			Mean Actin	Mean Nix	ΔCt	ΔΔCt	2^-ΔΔCt	SAMPLES	2^-ΔΔCt		Normalised
	rep1	rep2	rep3	rep1	rep2	rep3
DMSO	19.802	19.7648	19.9388	13.0478	12.8559	13.8402	13.248	19.8352	6.58722	1.3978	0.379508	DMSO	0.379508		1
MLN	18.8271	18.9062	18.887	12.4901	12.5233	14.0834	13.0323	18.8734	5.84115	0.651728	0.636518	MLN	0.636518		1.67722

## Sheet: BNIP3
Replicate 1
Pair 1
SAMPLE	BNIP3			Actin			Mean Actin	Mean BNIP3	ΔCt	ΔΔCt	2^-ΔΔCt	SAMPLES	2^-ΔΔCt		Normalised
	rep1	rep2	rep3	rep1	rep2	rep3
DMSO	19.1158	19.0439	19.0309	13.5006	14.1792	13.8644	13.8481	19.0636	5.21549	-0.580479	1.49535	DMSO	1.49535		1
MLN	17.3468	17.2559	17.1919	13.4218	13.4293	13.273	13.3747	17.2649	3.89019	-1.90577	3.7471	MLN	3.7471		2.50584
Replicate 1
Pair 2
SAMPLE	BNIP3			Actin			Mean Actin	Mean BNIP3	ΔCt	ΔΔCt	2^-ΔΔCt	SAMPLES	2^-ΔΔCt		Normalised
	rep1	rep2	rep3	rep1	rep2	rep3
DMSO	19.3031	19.3757	19.4493	13.5006	14.1792	13.8644	13.8481	19.376	5.52797	-0.532912	1.44685	DMSO	1.44685		1
MLN	17.7087	17.6908	17.7027	13.4218	13.4293	13.273	13.3747	17.7008	4.32607	-1.73481	3.32836	MLN	3.32836		2.30042
Replicate 2
Pair 1
SAMPLE	BNIP3			Actin			Mean Actin	Mean BNIP3	ΔCt	ΔΔCt	2^-ΔΔCt	SAMPLES	2^-ΔΔCt		Normalised
	rep1	rep2	rep3	rep1	rep2	rep3
DMSO	19.381	19.293	19.2023	13.1343	13.1065	13.1168	13.1192	19.2921	6.17288	-0.891951	1.85568	DMSO	1.85568		1
MLN	17.5652	17.2907	17.2476	13.257	13.2192	13.2974	13.2579	17.3678	4.10998	-2.95486	7.75355	MLN	7.75355		4.17827
Replicate 2
Pair 2
SAMPLE	BNIP3			Actin			Mean Actin	Mean BNIP3	ΔCt	ΔΔCt	2^-ΔΔCt	SAMPLES	2^-ΔΔCt		Normalised
	rep1	rep2	rep3	rep1	rep2	rep3
DMSO	19.8273	19.87	19.8459	13.1343	13.1065	13.1168	13.1192	19.8478	6.72853	-0.938454	1.91647	DMSO	1.91647		1
MLN	18.0239	17.9701	17.9921	13.257	13.2192	13.2974	13.2579	17.9954	4.73752	-2.92947	7.61829	MLN	7.61829		3.97516
Replicate 3
Pair 1
SAMPLE	BNIP3			Actin			Mean Actin	Mean BNIP3	ΔCt	ΔΔCt	2^-ΔΔCt	SAMPLES	2^-ΔΔCt		Normalised
	rep1	rep2	rep3	rep1	rep2	rep3
DMSO	19.8066	19.9553	19.8321	15.0395	14.172	14.299	14.5035	19.8646	5.36117	-0.770764	1.70617	DMSO	1.70617		1
MLN	19.1443	19.1106	19.1324	13.9576	15.0938	15.9526	15.0013	19.1291	4.12776	-2.00417	4.01159	MLN	4.01159		2.35122
Replicate 3
Pair 2
SAMPLE	BNIP3			Actin			Mean Actin	Mean BNIP3	ΔCt	ΔΔCt	2^-ΔΔCt	SAMPLES	2^-ΔΔCt		Normalised
	rep1	rep2	rep3	rep1	rep2	rep3
DMSO	19.802	19.7648	19.9388	15.0395	14.172	14.299	14.5035	19.8352	5.33173	-0.958649	1.94349	DMSO	1.94349		1
MLN	18.8271	18.9062	18.887	13.9576	15.0938	15.9526	15.0013	18.8734	3.87211	-2.41826	5.34527	MLN	5.34527		2.75035
