# Supplementary material for: FBXL4 ubiquitin ligase deficiency promotes mitophagy by elevating NIX levels
Source: EMBO J. 2023 Apr 27;42(13):e112799. doi: 10.15252/embj.2022112799 (PMC10308357; doi:10.15252/embj.2022112799)
Supplement: Supplementary file 5 — Source Data for Figure 1 [file EMBJ-42-e112799-s004.zip]

Archive with 12 entries (10 files):
- EMBOJ-2022-112799R_Figure1/
- __MACOSX/._EMBOJ-2022-112799R_Figure1
- EMBOJ-2022-112799R_Figure1/.DS_Store
- __MACOSX/EMBOJ-2022-112799R_Figure1/._.DS_Store
- EMBOJ-2022-112799R_Figure1/Figure 1 READ ME.txt
- __MACOSX/EMBOJ-2022-112799R_Figure1/._Figure 1 READ ME.txt
- EMBOJ-2022-112799R_Figure1/Figure 1B-C/
- __MACOSX/EMBOJ-2022-112799R_Figure1/._Figure 1B-C
- EMBOJ-2022-112799R_Figure1/Figure 1B-C/.DS_Store
- __MACOSX/EMBOJ-2022-112799R_Figure1/Figure 1B-C/._.DS_Store
- EMBOJ-2022-112799R_Figure1/Figure 1B-C/EMBOJ-2022-112799R_SourceDataforExpandedview Dataset1.xlsx
- __MACOSX/EMBOJ-2022-112799R_Figure1/Figure 1B-C/._EMBOJ-2022-112799R_SourceDataforExpandedview Dataset1.xlsx
