# Supplementary material for: FBXL4 ubiquitin ligase deficiency promotes mitophagy by elevating NIX levels
Source: EMBO J. 2023 Apr 27;42(13):e112799. doi: 10.15252/embj.2022112799 (PMC10308357; doi:10.15252/embj.2022112799)
Supplement: Supplementary file 5 — Source Data for Figure 1 [file EMBJ-42-e112799-s004.zip › EMBOJ-2022-112799R_Figure1/Figure 1 READ ME.txt]

Figure B-H and EV Dataset 1:
Tables showing sgRNA sequences used to create the E3 ligase CRISPR library as well as non-targeting control sgRNAs, raw counts generated for each sgRNA in each sample, and Log2(fold change) values for targeted genes as well as Mann Whitney p values generated using the Screen Processing pipeline. 
