# Supplementary material for: FBXL4 ubiquitin ligase deficiency promotes mitophagy by elevating NIX levels
Source: EMBO J. 2023 Apr 27;42(13):e112799. doi: 10.15252/embj.2022112799 (PMC10308357; doi:10.15252/embj.2022112799)
Supplement: Supplementary file 6 — Source Data for Figure 2 [file EMBJ-42-e112799-s001.zip]

Archive with 18 entries (15 files):
- EMBOJ-2022-112799R_Figure2/
- __MACOSX/._EMBOJ-2022-112799R_Figure2
- EMBOJ-2022-112799R_Figure2/Figure 2A/
- __MACOSX/EMBOJ-2022-112799R_Figure2/._Figure 2A
- EMBOJ-2022-112799R_Figure2/.DS_Store
- __MACOSX/EMBOJ-2022-112799R_Figure2/._.DS_Store
- EMBOJ-2022-112799R_Figure2/Figure 2B/
- __MACOSX/EMBOJ-2022-112799R_Figure2/._Figure 2B
- EMBOJ-2022-112799R_Figure2/Figure 2-READ ME.txt
- __MACOSX/EMBOJ-2022-112799R_Figure2/._Figure 2-READ ME.txt
- EMBOJ-2022-112799R_Figure2/Figure 2A/.DS_Store
- __MACOSX/EMBOJ-2022-112799R_Figure2/Figure 2A/._.DS_Store
- EMBOJ-2022-112799R_Figure2/Figure 2A/Figure 2A-Western blot.pdf
- __MACOSX/EMBOJ-2022-112799R_Figure2/Figure 2A/._Figure 2A-Western blot.pdf
- EMBOJ-2022-112799R_Figure2/Figure 2B/Figure 2B-Western blot quantitation .xlsx
- __MACOSX/EMBOJ-2022-112799R_Figure2/Figure 2B/._Figure 2B-Western blot quantitation .xlsx
- EMBOJ-2022-112799R_Figure2/Figure 2B/.DS_Store
- __MACOSX/EMBOJ-2022-112799R_Figure2/Figure 2B/._.DS_Store
