# Supplementary material for: FBXL4 ubiquitin ligase deficiency promotes mitophagy by elevating NIX levels
Source: EMBO J. 2023 Apr 27;42(13):e112799. doi: 10.15252/embj.2022112799 (PMC10308357; doi:10.15252/embj.2022112799)
Supplement: Supplementary file 6 — Source Data for Figure 2 [file EMBJ-42-e112799-s001.zip › EMBOJ-2022-112799R_Figure2/Figure 2-READ ME.txt]

Figure 2A: 
Western blot analysis of knockdown samples.
Annotation reflects target of primary antibody and secondary antibody IRdye (either 800CW or 680LT).
Tifs were exported from image studio software. 
Images were further processed in photoshop, 
Tifs were converted to grayscale
Level adjustments were applied to the whole image, and the image was cropped as required.

Figure 2B:
Western blot bands were quantified using image studio software.
Raw signal values were taken from image studio following background subtraction. 
Raw values for each condition were normalised to the sum of the quantitated raw values from each individual blot and statistical analysis conducted in PRISM 9. 
For graphical representation, samples were normalised to NT1 control sample. 
