# Supplementary material for: FBXL4 ubiquitin ligase deficiency promotes mitophagy by elevating NIX levels
Source: EMBO J. 2023 Apr 27;42(13):e112799. doi: 10.15252/embj.2022112799 (PMC10308357; doi:10.15252/embj.2022112799)
Supplement: Supplementary file 6 — Source Data for Figure 2 [file EMBJ-42-e112799-s001.zip › EMBOJ-2022-112799R_Figure2/Figure 2B/Figure 2B-Western blot quantitation .xlsx]

## Sheet: Figure 2B
Western blot quantitiation for figure 2B. Each tab contains the quantitation for each protein. Tabs show the raw signal values taken from image studio software with background subtraction. Raw values for each condition were normalised to the sum of the quantitated raw values from each individual blot. Samples were normalised to the NT1 control.

## Sheet: BNIP3
Raw values	Exp19	Exp24	Exp32	Exp38	Exp86		Anova results						Multiple comparisons
NT1	837	1920000	3420	9370	11600		Table Analyzed	BNIP3 divided by the SUM					Number of families	1
FBXL4	1290	2710000	5010	13100	14100		Data sets analyzed	A-C					Number of comparisons per family	2
VHL	2340	5160000	10700	18000	25400								Alpha	0.05
SUM	4467	9790000	19130	40470	51100		ANOVA summary
	Red	Blue	Pink	Black	Orange		F	128.1					Dunnett's multiple comparisons test	Mean Diff.	95.00% CI of diff.	Below threshold?	Summary	Adjusted P Value	A-?
							P value	<0.0001					NT1 vs. FBXL4	-0.08126	-0.1309 to -0.03164	Yes	**	0.0028	B	FBXL4
	Exp19	Divided by SUM	Normalised to NT1				P value summary	****					NT1 vs. VHL	-0.3063	-0.3559 to -0.2566	Yes	****	<0.0001	C	VHL
NT1	837	0.187374	1				Significant diff. among means (P < 0.05)?	Yes
FBXL4	1290	0.288784	1.54122				R squared	0.9552					Test details	Mean 1	Mean 2	Mean Diff.	SE of diff.	n1	n2	q	DF
VHL	2340	0.523842	2.7957										NT1 vs. FBXL4	0.2042	0.2854	-0.08126	0.01983	5	5	4.099	12
SUM	4467						Brown-Forsythe test						NT1 vs. VHL	0.2042	0.5104	-0.3063	0.01983	5	5	15.45	12
							F (DFn, DFd)	0.4962 (2, 12)
	Exp24	Divided by SUM	Normalised to NT1				P value	0.6208
NT1	1920000	0.196118	1				P value summary	ns
FBXL4	2710000	0.276813	1.41146				Are SDs significantly different (P < 0.05)?	No
VHL	5160000	0.527068	2.6875
SUM	9790000						Bartlett's test
							Bartlett's statistic (corrected)	1.843
	Exp32	Divided by SUM	Normalised to NT1				P value	0.398
NT1	3420	0.178777	1				P value summary	ns
FBXL4	5010	0.261892	1.46491				Are SDs significantly different (P < 0.05)?	No
VHL	10700	0.559331	3.12865
SUM	19130						ANOVA table	SS	DF	MS	F (DFn, DFd)	P value
							Treatment (between columns)	0.2517	2	0.1258	F (2, 12) = 128.1	P<0.0001
	Exp38	Divided by SUM	Normalised to NT1				Residual (within columns)	0.01179	12	0.0009828
NT1	9370	0.23153	1				Total	0.2635	14
FBXL4	13100	0.323697	1.39808
VHL	18000	0.444774	1.92102				Data summary
SUM	40470						Number of treatments (columns)	3
							Number of values (total)	15
	Exp86	Divided by SUM	Normalised to NT1
NT1	11600	0.227006	1
FBXL4	14100	0.27593	1.21552
VHL	25400	0.497065	2.18966
SUM	51100

## Sheet: Nix
Raw values	Exp19	Exp24	Exp32	Exp38	Exp86		Anova results							Multiple comparisons
NT1	1220	1210000	21100	15900	1350		Table Analyzed	NIX divided by the SUM
FBXL4	2130	2790000	47900	26000	2100		Data sets analyzed	A-C						Number of families	1
VHL	1580	1500000	21000	16800	1720									Number of comparisons per family	2
SUM	4930	5500000	90000	58700	5170		ANOVA summary							Alpha	0.05
	Red	Blue	Pink	Black	Orange		F	41.37
							P value	<0.0001						Dunnett's multiple comparisons test	Mean Diff.	95.00% CI of diff.	Below threshold?	Summary	Adjusted P Value	A-?
	Exp19	Divided by SUM	Normalised to NT1				P value summary	****						NT1 vs. FBXL4	-0.2174	-0.2808 to -0.1539	Yes	****	<0.0001	B	FBXL4
NT1	1220	0.247465	1				Significant diff. among means (P < 0.05)?	Yes						NT1 vs. VHL	-0.04231	-0.1057 to 0.02110	No	ns	0.2053	C	VHL
FBXL4	2130	0.432049	1.7459				R squared	0.8733
VHL	1580	0.320487	1.29508											Test details	Mean 1	Mean 2	Mean Diff.	SE of diff.	n1	n2	q	DF
SUM	4930						Brown-Forsythe test							NT1 vs. FBXL4	0.2468	0.4641	-0.2174	0.02534	5	5	8.578	12
							F (DFn, DFd)	1.165 (2, 12)						NT1 vs. VHL	0.2468	0.2891	-0.04231	0.02534	5	5	1.67	12
	Exp24	Divided by SUM	Normalised to NT1				P value	0.3447
NT1	1210000	0.22	1				P value summary	ns
FBXL4	2790000	0.507273	2.30579				Are SDs significantly different (P < 0.05)?	No
VHL	1500000	0.272727	1.23967
SUM	5500000						Bartlett's test
							Bartlett's statistic (corrected)	2.917
	Exp32	Divided by SUM	Normalised to NT1				P value	0.2326
NT1	21100	0.234444	1				P value summary	ns
FBXL4	47900	0.532222	2.27014				Are SDs significantly different (P < 0.05)?	No
VHL	21000	0.233333	0.995261
SUM	90000						ANOVA table	SS	DF	MS	F (DFn, DFd)	P value
							Treatment (between columns)	0.1328	2	0.06639	F (2, 12) = 41.37	P<0.0001
	Exp38	Divided by SUM	Normalised to NT1				Residual (within columns)	0.01926	12	0.001605
NT1	15900	0.270869	1				Total	0.152	14
FBXL4	26000	0.44293	1.63522
VHL	16800	0.286201	1.0566				Data summary
SUM	58700						Number of treatments (columns)	3
							Number of values (total)	15
	Exp86	Divided by SUM	Normalised to NT1
NT1	1350	0.261122	1
FBXL4	2100	0.40619	1.55556
VHL	1720	0.332689	1.27407
SUM	5170

## Sheet: HIF
Raw values	Exp24	Exp32	Exp38	Exp86		Anova results							Multiple comparisons
NT1	309000	190000	339	5270		Table Analyzed	HIF1 divided by the SUM						Number of families	1
FBXL4	224000	194000	334	5480		Data sets analyzed	A-C						Number of comparisons per family	2
VHL	754000	724000	1330	12600									Alpha	0.05
SUM	1287000	1108000	2003	23350		ANOVA summary
	Blue	Pink	Black	Orange		F	119.9						Dunnett's multiple comparisons test	Mean Diff.	95.00% CI of diff.	Below threshold?	Summary	Adjusted P Value	A-?
						P value	<0.0001						NT1 vs. FBXL4	0.01398	-0.06717 to 0.09513	No	ns	0.8657	B	FBXL4
	Exp24	Divided by SUM	Normalised to NT1			P value summary	****						NT1 vs. VHL	-0.4091	-0.4902 to -0.3279	Yes	****	<0.0001	C	VHL
NT1	309000	0.240093	1			Significant diff. among means (P < 0.05)?	Yes
FBXL4	224000	0.174048	0.724919			R squared	0.9638						Test details	Mean 1	Mean 2	Mean Diff.	SE of diff.	n1	n2	q	DF
VHL	754000	0.585859	2.44013										NT1 vs. FBXL4	0.2016	0.1876	0.01398	0.03104	4	4	0.4505	9
SUM	1287000					Brown-Forsythe test							NT1 vs. VHL	0.2016	0.6107	-0.4091	0.03104	4	4	13.18	9
						F (DFn, DFd)	2.094 (2, 9)
	Exp32	Divided by SUM	Normalised to NT1			P value	0.1792
NT1	190000	0.17148	1			P value summary	ns
FBXL4	194000	0.17509	1.02105			Are SDs significantly different (P < 0.05)?	No
VHL	724000	0.65343	3.81053
SUM	1108000					Bartlett's test
						Bartlett's statistic (corrected)	1.155
	Exp38	Divided by SUM	Normalised to NT1			P value	0.5613
NT1	339	0.169246	1			P value summary	ns
FBXL4	334	0.16675	0.985251			Are SDs significantly different (P < 0.05)?	No
VHL	1330	0.664004	3.9233
SUM	2003					ANOVA table	SS	DF	MS	F (DFn, DFd)	P value
						Treatment (between columns)	0.4621	2	0.231	F (2, 9) = 119.9	P<0.0001
	Exp86	Divided by SUM	Normalised to NT1			Residual (within columns)	0.01735	9	0.001927
NT1	5270	0.225696	1			Total	0.4794	11
FBXL4	5480	0.23469	1.03985
VHL	12600	0.539615	2.39089			Data summary
SUM	23350					Number of treatments (columns)	3
						Number of values (total)	12
