# Supplementary material for: FBXL4 ubiquitin ligase deficiency promotes mitophagy by elevating NIX levels
Source: EMBO J. 2023 Apr 27;42(13):e112799. doi: 10.15252/embj.2022112799 (PMC10308357; doi:10.15252/embj.2022112799)
Supplement: Supplementary file 7 — Source Data for Figure 3 [file EMBJ-42-e112799-s009.zip]

Archive with 94 entries (83 files):
- EMBOJ-2022-112799R_Figure3/
- __MACOSX/._EMBOJ-2022-112799R_Figure3
- EMBOJ-2022-112799R_Figure3/.DS_Store
- __MACOSX/EMBOJ-2022-112799R_Figure3/._.DS_Store
- EMBOJ-2022-112799R_Figure3/Figure 3 READ ME.txt
- __MACOSX/EMBOJ-2022-112799R_Figure3/._Figure 3 READ ME.txt
- EMBOJ-2022-112799R_Figure3/Figure 3E/
- __MACOSX/EMBOJ-2022-112799R_Figure3/._Figure 3E
- EMBOJ-2022-112799R_Figure3/Figure 3B/
- __MACOSX/EMBOJ-2022-112799R_Figure3/._Figure 3B
- EMBOJ-2022-112799R_Figure3/Figure 3C/
- __MACOSX/EMBOJ-2022-112799R_Figure3/._Figure 3C
- EMBOJ-2022-112799R_Figure3/Figure 3D/
- __MACOSX/EMBOJ-2022-112799R_Figure3/._Figure 3D
- EMBOJ-2022-112799R_Figure3/Figure 3H/
- __MACOSX/EMBOJ-2022-112799R_Figure3/._Figure 3H
- EMBOJ-2022-112799R_Figure3/Figure 3A/
- __MACOSX/EMBOJ-2022-112799R_Figure3/._Figure 3A
- EMBOJ-2022-112799R_Figure3/Figure 3F/
- __MACOSX/EMBOJ-2022-112799R_Figure3/._Figure 3F
- EMBOJ-2022-112799R_Figure3/Figure 3G/
- __MACOSX/EMBOJ-2022-112799R_Figure3/._Figure 3G
- EMBOJ-2022-112799R_Figure3/Figure 3E/.DS_Store
- __MACOSX/EMBOJ-2022-112799R_Figure3/Figure 3E/._.DS_Store
- EMBOJ-2022-112799R_Figure3/Figure 3E/Figure 3E-Mitokeima quantification.xlsx
- __MACOSX/EMBOJ-2022-112799R_Figure3/Figure 3E/._Figure 3E-Mitokeima quantification.xlsx
- EMBOJ-2022-112799R_Figure3/Figure 3B/.DS_Store
- __MACOSX/EMBOJ-2022-112799R_Figure3/Figure 3B/._.DS_Store
- EMBOJ-2022-112799R_Figure3/Figure 3B/Figure 3B-Western blot quantitation.xlsx
- __MACOSX/EMBOJ-2022-112799R_Figure3/Figure 3B/._Figure 3B-Western blot quantitation.xlsx
- EMBOJ-2022-112799R_Figure3/Figure 3C/.DS_Store
- __MACOSX/EMBOJ-2022-112799R_Figure3/Figure 3C/._.DS_Store
- EMBOJ-2022-112799R_Figure3/Figure 3C/Nix/
- __MACOSX/EMBOJ-2022-112799R_Figure3/Figure 3C/._Nix
- EMBOJ-2022-112799R_Figure3/Figure 3C/BNIP3/
- __MACOSX/EMBOJ-2022-112799R_Figure3/Figure 3C/._BNIP3
- EMBOJ-2022-112799R_Figure3/Figure 3D/KO1 Ex. 561.tif
- __MACOSX/EMBOJ-2022-112799R_Figure3/Figure 3D/._KO1 Ex. 561.tif
- EMBOJ-2022-112799R_Figure3/Figure 3D/Control 2 Ex.561.tif
- __MACOSX/EMBOJ-2022-112799R_Figure3/Figure 3D/._Control 2 Ex.561.tif
- EMBOJ-2022-112799R_Figure3/Figure 3D/.DS_Store
- __MACOSX/EMBOJ-2022-112799R_Figure3/Figure 3D/._.DS_Store
- EMBOJ-2022-112799R_Figure3/Figure 3D/Control 1 Ex.455.tif
- __MACOSX/EMBOJ-2022-112799R_Figure3/Figure 3D/._Control 1 Ex.455.tif
- EMBOJ-2022-112799R_Figure3/Figure 3D/KO2 Ex. 561.tif
- __MACOSX/EMBOJ-2022-112799R_Figure3/Figure 3D/._KO2 Ex. 561.tif
- EMBOJ-2022-112799R_Figure3/Figure 3D/Control 1 Ex. 561.tif
- __MACOSX/EMBOJ-2022-112799R_Figure3/Figure 3D/._Control 1 Ex. 561.tif
- EMBOJ-2022-112799R_Figure3/Figure 3D/Control 2 Ex.445.tif
- __MACOSX/EMBOJ-2022-112799R_Figure3/Figure 3D/._Control 2 Ex.445.tif
- EMBOJ-2022-112799R_Figure3/Figure 3D/KO1 Ex. 445.tif
- __MACOSX/EMBOJ-2022-112799R_Figure3/Figure 3D/._KO1 Ex. 445.tif
- EMBOJ-2022-112799R_Figure3/Figure 3D/KO2 Ex. 445.tif
- __MACOSX/EMBOJ-2022-112799R_Figure3/Figure 3D/._KO2 Ex. 445.tif
- EMBOJ-2022-112799R_Figure3/Figure 3H/.DS_Store
- __MACOSX/EMBOJ-2022-112799R_Figure3/Figure 3H/._.DS_Store
- EMBOJ-2022-112799R_Figure3/Figure 3H/Figure 3H-Western Blot.pdf
- __MACOSX/EMBOJ-2022-112799R_Figure3/Figure 3H/._Figure 3H-Western Blot.pdf
- EMBOJ-2022-112799R_Figure3/Figure 3A/Figure 3A Western blot.pdf
- __MACOSX/EMBOJ-2022-112799R_Figure3/Figure 3A/._Figure 3A Western blot.pdf
- EMBOJ-2022-112799R_Figure3/Figure 3A/.DS_Store
- __MACOSX/EMBOJ-2022-112799R_Figure3/Figure 3A/._.DS_Store
- EMBOJ-2022-112799R_Figure3/Figure 3F/Figure 3F-Flow cytometry quantitation.xlsx
- __MACOSX/EMBOJ-2022-112799R_Figure3/Figure 3F/._Figure 3F-Flow cytometry quantitation.xlsx
- EMBOJ-2022-112799R_Figure3/Figure 3F/.DS_Store
- __MACOSX/EMBOJ-2022-112799R_Figure3/Figure 3F/._.DS_Store
- EMBOJ-2022-112799R_Figure3/Figure 3G/Figure 3G-Nix qPCR quantitation.xlsx
- __MACOSX/EMBOJ-2022-112799R_Figure3/Figure 3G/._Figure 3G-Nix qPCR quantitation.xlsx
- EMBOJ-2022-112799R_Figure3/Figure 3G/~$Figure 3G-BNIP3 Quantification.xlsx
- __MACOSX/EMBOJ-2022-112799R_Figure3/Figure 3G/._~$Figure 3G-BNIP3 Quantification.xlsx
- EMBOJ-2022-112799R_Figure3/Figure 3G/.DS_Store
- __MACOSX/EMBOJ-2022-112799R_Figure3/Figure 3G/._.DS_Store
- EMBOJ-2022-112799R_Figure3/Figure 3G/Figure 3G-BNIP3 qPCR quantitation.xlsx
- __MACOSX/EMBOJ-2022-112799R_Figure3/Figure 3G/._Figure 3G-BNIP3 qPCR quantitation.xlsx
- EMBOJ-2022-112799R_Figure3/Figure 3C/Nix/.DS_Store
- __MACOSX/EMBOJ-2022-112799R_Figure3/Figure 3C/Nix/._.DS_Store
- EMBOJ-2022-112799R_Figure3/Figure 3C/Nix/Control2-TOMM20.tif
- __MACOSX/EMBOJ-2022-112799R_Figure3/Figure 3C/Nix/._Control2-TOMM20.tif
- EMBOJ-2022-112799R_Figure3/Figure 3C/Nix/Control2- NIX.tif
- __MACOSX/EMBOJ-2022-112799R_Figure3/Figure 3C/Nix/._Control2- NIX.tif
- EMBOJ-2022-112799R_Figure3/Figure 3C/Nix/KO2-Nix.tif
- __MACOSX/EMBOJ-2022-112799R_Figure3/Figure 3C/Nix/._KO2-Nix.tif
- EMBOJ-2022-112799R_Figure3/Figure 3C/Nix/KO2-TOMM20.tif
- __MACOSX/EMBOJ-2022-112799R_Figure3/Figure 3C/Nix/._KO2-TOMM20.tif
- EMBOJ-2022-112799R_Figure3/Figure 3C/BNIP3/.DS_Store
- __MACOSX/EMBOJ-2022-112799R_Figure3/Figure 3C/BNIP3/._.DS_Store
- EMBOJ-2022-112799R_Figure3/Figure 3C/BNIP3/Control 2 BNIP3.tif
- __MACOSX/EMBOJ-2022-112799R_Figure3/Figure 3C/BNIP3/._Control 2 BNIP3.tif
- EMBOJ-2022-112799R_Figure3/Figure 3C/BNIP3/KO2- BNIP3.tif
- __MACOSX/EMBOJ-2022-112799R_Figure3/Figure 3C/BNIP3/._KO2- BNIP3.tif
- EMBOJ-2022-112799R_Figure3/Figure 3C/BNIP3/KO2- TOMM20.tif
- __MACOSX/EMBOJ-2022-112799R_Figure3/Figure 3C/BNIP3/._KO2- TOMM20.tif
- EMBOJ-2022-112799R_Figure3/Figure 3C/BNIP3/Control 2 TOMM20.tif
- __MACOSX/EMBOJ-2022-112799R_Figure3/Figure 3C/BNIP3/._Control 2 TOMM20.tif
