# Supplementary material for: FBXL4 ubiquitin ligase deficiency promotes mitophagy by elevating NIX levels
Source: EMBO J. 2023 Apr 27;42(13):e112799. doi: 10.15252/embj.2022112799 (PMC10308357; doi:10.15252/embj.2022112799)
Supplement: Supplementary file 7 — Source Data for Figure 3 [file EMBJ-42-e112799-s009.zip › EMBOJ-2022-112799R_Figure3/Figure 3 READ ME.txt]

Figure 3A:
Western blot analysis of control and knockout samples.
Annotation reflects target of primary antibody and secondary antibody IRdye (either 800CW or 680LT).
Tifs were exported from image studio software. 
Images were further processed in photoshop, 
Tifs were converted to grayscale
Level adjustments were applied to the whole image, and the image was cropped as required.


Figure 3B:
Western blot bands were quantified using image studio software.
Raw signal values were taken from image studio following background subtraction. 
Raw values for each condition were normalised to the sum of the quantitated raw values from each individual blot and statistical analysis conducted in PRISM 9. 
For graphical representation, samples were normalised to their respective control pool sample. 

Figure 3C:
Images were acquired with a Zeis LSM900 confocal microscope using a 63x objective.
Images were 1192 x 1192 pixels in size. Scale 11.7 pixels/ micron. 
Images were 16 bits per pixel.
Acquired images were saved as .czi files
.czi files were then opened in Fiji to generate single channel greyscale images which were then saved as tifs.
Single channel Tif files were opened in Adobe photoshop.
A new RGB file in photoshop was created and single channel Tif images were then pasted into the channels.
Channel 0 - pasted into the green channel Channel 1 - pasted into red and blue channel to create a magenta false-colour
Levels were adjusted in the single channels to correct for underexposure (Red and blue channel levelling was kept identical). Levels settings were applied to the whole image and identically for all conditions within an experiment   
Single channel and merged images for each were then pasted into a larger new Photoshop RGB file to create the figure montage.
Scale bar was added to figure using white rectangle shape.
Image was flattened.
Final level adjustments were applied to the entire figure montage.
Montage figure was resized in Adobe photoshop to print size, maintaining 300 pixels/inch resolution.

Figure 3D
Images were acquired on a 3i confocal microscope using a 63x objective lens. 
Images were 512 x 512 pixels in size. Pixels size (XY) (µm) = 0.21 x 0.21.
Acquired images were exported from Slidebook software as Tif files
Single channel Tif files were opened in Adobe photoshop.
A new RGB file in photoshop was created with 512x512 pixel dimensions.
Single channel Tif images were then pasted into the channels of the RGB file. 
Channel 0 - pasted into red and blue channel to create a magenta false-colour
Channel 1 - pasted into the green channel 
Levels were adjusted in the single channels to correct for underexposure (Red and blue channel levelling was kept identical). Levels settings were applied to the whole image and identically for all conditions within an experiment
Single channel and merged images for each were then pasted into a larger new Photoshop RGB file to create the figure montage.
Scale bar was added to figure using white rectangle shape.
Image was flattened.
Final level adjustments were applied to the entire figure montage.
Montage figure was resized in Adobe photoshop to print size, maintaining 300 pixels/inch resolution.


Figure 3E:
Images were opened as composite images in Fiji using Bio-Formats Importer.
Brightness and contrast was adjusted to allow visualisation of cell borders.
ROIs per cell were drawn using the freehand selection tool and added as overlays 
Brightness and contrast was reset.
‘Overlay’ image was saved as a tif file and ROI sets for each image were saved.
Above steps were repeated for all images in an experiment. 
Optimal settings for mitoQC counter plug-in were chosen by testing several images from each condition.
For each experiment mitoQC counter was then used in batch mode with all overlay images using the following parameters: radius for smoothing images = 1.25, ratio threshold = 0.8, and red channel threshold = mean + 1 SD. 

Figure 3F:
Flow cytometry of Control and FBXL4 knockout cells expressing the mt-mkeima mitophagy reporter were obtained using a Bio-Rad ZE5 Cell analyser or a Sony MA900 cell sorter, using dual-excitation ratiometric pH measurements with 488 nm and 552 nm lasers and 610/20 nm emission filters. Live and single cell populations were selected using negative control cells not expressing mt-mKeima. Cells expressing mt-mkeima reporter were selected using gates from a positive control line. Data was analysed using Flowjo (v 10). High mitophagy gates were set by selecting the top 10-15% of the control sample and applied to the other samples.

Figure 3G:
For each sample analysed, each primer pair was set up in triplicate and the average value taken. Data was normalised to average of triplicates from Actin control primers. 2^-ΔΔCt value generated. Samples were normalised to their respective control line. 

Figure 3H:
Western blot analysis of control and knockout samples.
Annotation reflects target of primary antibody and secondary antibody IRdye (either 800CW or 680LT).
Tifs were exported from image studio software. 
Images were further processed in photoshop, 
Tifs were converted to grayscale
Level adjustments were applied to the whole image, and the image was cropped as required.
