# Supplementary material for: FBXL4 ubiquitin ligase deficiency promotes mitophagy by elevating NIX levels
Source: EMBO J. 2023 Apr 27;42(13):e112799. doi: 10.15252/embj.2022112799 (PMC10308357; doi:10.15252/embj.2022112799)
Supplement: Supplementary file 7 — Source Data for Figure 3 [file EMBJ-42-e112799-s009.zip › EMBOJ-2022-112799R_Figure3/Figure 3E/Figure 3E-Mitokeima quantification.xlsx]

## Sheet: Overview
Images were opened as composite images in Fiji using Bio-Formats Importer. Brightness and contrast was adjusted to allow visualisation of cell borders. ROIs per cell were drawn using the freehand selection tool and added as overlays Brightness and contrast was reset. ‘Overlay’ image was saved as a tiff file and ROI sets for each image were saved. Above steps were repeated for all images in an exp…

## Sheet: Number of mitolysosomes
	HEPD-Exp92 - Red dots					HEPD-Exp111 - blue dots					HEPD-Exp108 - black dots
	CTRL1	CTRL2	KO1	KO2		CTRL1	CTRL2	KO1	KO2		CTRL1	CTRL2	KO1	KO2
	2	27	79	169		155	20	70	59			20		268
	96	10	141	0		5	70	92	87			4		45
	1	125	37	65		28	40	40	46			6		37
	1	37	70	44		22	119	51	28			33		41
	8	26	196	3		28	9	52	140			22		70
	21	96	66	62		59	12	12	39			3		61
	29	59	21	125		23	1	179	80			6		69
	4	11	40	15		5	83	131	6			73		132
	28	43	75	87		35	1	9	67			0		79
	71	2	58	71		7	32	235	56			12		75
	9	9	9	53		163	47	120	86			48		61
	70	17	4	67		25	24	32	14			22		87
	11	39	14	44		107	41	223	38			44		3
	31	25	26	11		50	11	21	7			53		209
	14	64	32	181		36	51	10	46			52		170
	25	98	78	25		60	29	111	13			16		42
	37	11	60	151		7	42	146	221			21		26
	21	1	57	2		47	52	71	81			137		0
	12	7	43	177		29	61	127	2			50		32
	52	88	73	40		26	28	6	13			19		47
	7	66	10	66		25	89	82	49			104		52
	86	19	22	30		58	4	49	37			1		59
	61	2	135	133		12	28	50	73			28		224
	8	74	59	16		173	10	25	74			91		208
	45	12	74	16		43	57	90	104			2		78
	131	23	52	14		63	34	140	9			3		5
	1	0	183	108		119	73	38	123			9		104
	11	76	120	99		4	0	98	61			211		212
	4	53	14	76		10	25	99	5			8		10
	8	25	29	32		0	1	137	85			23		61
	30	3	39	179		72	21	19	27			2		26
	87	43	28	1		225	20	130	50			72		15
	2	4	29	58		10	30	1	64			0		8
	6	27	89	32		33	26	10	140			236		50
	12	34	84	54		16	55	58	121			130		71
	22	24	126	50		40	23	104	91			0		120
	38	36	72	192		13	0	13	45			43		30
	32	10	44	56		13	157	64	42			43		113
	9	34	293	34		10	9	237	61			10		168
	74	44	375	37		51	75	102	214			1		129
	70	27	299	24		29	58	155	28			1		122
	117	3	1	80		59	242	15	120			3		131
	3	26	196	48		2	2	1	4			3		121
	2	19	58	2		58	3	21	7			10		119
	95	5	33	32		84	3	6	157			16		136
	17	11	7	49		170	41	38	115					154
	5	87	64	13		3	17	72	61					11
	72	56	271	94		24	5	137	55					257
	18	5	36	45		8	104	16	25
	77	10	56	68		90	36	48	114
	45	1	46	8		67		81	34
	2	14	29	10		61		43	71
	7	23	82	48		38		18	71
	33	3	20	214					74
	161	15	242	3					4
	73	22	29	122					222
	20	135	94
	55		121
			118
Mean	36.0172	32.7368	82.339	63.125		49.0566	40.42	74.2453	67.25		#DIV/0!	37.5778	#DIV/0!	90.5833
st dev	36.9236	32.0538	80.5647	55.6241		50.3405	44.2807	61.4989	53.4352		#DIV/0!	53.0032	#DIV/0!	70.1445
n	58	57	59	56		53	50	53	56		0	45	0	48

## Sheet: Statistics
Table Analyzed	Combined - NML
Data sets analyzed	A-D
ANOVA summary
F	11.48
P value	0.0067
P value summary	**
Significant diff. among means (P < 0.05)?	Yes
R squared	0.8516
Brown-Forsythe test
F (DFn, DFd)	0.4477 (3, 6)
P value	0.728
P value summary	ns
Are SDs significantly different (P < 0.05)?	No
Bartlett's test
Bartlett's statistic (corrected)
P value
P value summary
Are SDs significantly different (P < 0.05)?
ANOVA table	SS	DF	MS	F (DFn, DFd)	P value
Treatment (between columns)	3367	3	1122	F (3, 6) = 11.48	P=0.0067
Residual (within columns)	586.4	6	97.74
Total	3953	9
Data summary
Number of treatments (columns)	4
Number of values (total)	10
Number of families	1
Number of comparisons per family	6
Alpha	0.05
Tukey's multiple comparisons test	Mean Diff.	95.00% CI of diff.	Below threshold?	Summary	Adjusted P Value
CTRL1 vs. CTRL2	5.625	-25.62 to 36.87	No	ns	0.9209	A-B
CTRL1 vs. KO1	-35.76	-69.98 to -1.532	Yes	*	0.0419	A-C
CTRL1 vs. KO2	-31.12	-62.36 to 0.1255	No	ns	0.0508	A-D
CTRL2 vs. KO1	-41.38	-72.62 to -10.14	Yes	*	0.0147	B-C
CTRL2 vs. KO2	-36.74	-64.68 to -8.798	Yes	*	0.0152	B-D
KO1 vs. KO2	4.639	-26.60 to 35.88	No	ns	0.9527	C-D
Test details	Mean 1	Mean 2	Mean Diff.	SE of diff.	n1	n2	q	DF
CTRL1 vs. CTRL2	42.54	36.91	5.625	9.025	2	3	0.8815	6
CTRL1 vs. KO1	42.54	78.29	-35.76	9.886	2	2	5.115	6
CTRL1 vs. KO2	42.54	73.65	-31.12	9.025	2	3	4.876	6
CTRL2 vs. KO1	36.91	78.29	-41.38	9.025	3	2	6.484	6
CTRL2 vs. KO2	36.91	73.65	-36.74	8.072	3	3	6.437	6
KO1 vs. KO2	78.29	73.65	4.639	9.025	2	3	0.727	6
