# Supplementary material for: FBXL4 ubiquitin ligase deficiency promotes mitophagy by elevating NIX levels
Source: EMBO J. 2023 Apr 27;42(13):e112799. doi: 10.15252/embj.2022112799 (PMC10308357; doi:10.15252/embj.2022112799)
Supplement: Supplementary file 7 — Source Data for Figure 3 [file EMBJ-42-e112799-s009.zip › EMBOJ-2022-112799R_Figure3/Figure 3B/Figure 3B-Western blot quantitation.xlsx]

## Sheet: Figure 3B
Western blot quantitiation for figure 3B. Each tab contains the quantitation for each protein. Tabs show the raw signal values taken from image studio software with background subtraction. Raw values for each condition were normalised to the sum of the quantitated raw values from each individual blot. Samples were normalised to the respective control pool.

## Sheet: BNIP3
BNIP3	Xp31	Xp81	Xp88		ANOVA results							Multiple Comparisons
Control 1	4110	704	14000
KO1	15600	2340	61300		Table Analyzed	BNIP3 divided by the SUM						Number of families	1
Control 2	2720	703	3520		Data sets analyzed	A-D						Number of comparisons per family	6
KO2	10500	1540	8810									Alpha	0.05
SUM	32930	5287	87630		ANOVA summary
					F	13.55						Tukey's multiple comparisons test	Mean Diff.	95.00% CI of diff.	Below threshold?	Summary	Adjusted P Value
	Xp31	Divided by SUM	Normalised to NT1		P value	0.0017						Ctrl1 vs. KO1	-0.3994	-0.6484 to -0.1503	Yes	**	0.0039	A-B
Control 1	4110	0.12481	1		P value summary	**						Ctrl1 vs. Ctrl 2	0.054	-0.1950 to 0.3030	No	ns	0.8964	A-C
KO1	15600	0.473732	3.79562		Significant diff. among means (P < 0.05)?	Yes						Ctrl1 vs. KO2	-0.09765	-0.3467 to 0.1514	No	ns	0.6125	A-D
Control 2	2720	0.0825995	1		R squared	0.8355						KO1 vs. Ctrl 2	0.4534	0.2043 to 0.7024	Yes	**	0.0018	B-C
KO2	10500	0.318858	3.86029									KO1 vs. KO2	0.3017	0.05268 to 0.5508	Yes	*	0.0196	B-D
SUM	32930				Brown-Forsythe test							Ctrl 2 vs. KO2	-0.1516	-0.4007 to 0.09740	No	ns	0.2816	C-D
					F (DFn, DFd)	0.5465 (3, 8)
	Xp81	Divided by SUM	Normalised to NT1		P value	0.6643						Test details	Mean 1	Mean 2	Mean Diff.	SE of diff.	n1	n2	q	DF
Control 1	704	0.133157	1		P value summary	ns						Ctrl1 vs. KO1	0.1392	0.5386	-0.3994	0.07777	3	3	7.263	8
KO1	2340	0.442595	3.32386		Are SDs significantly different (P < 0.05)?	No						Ctrl1 vs. Ctrl 2	0.1392	0.08525	0.054	0.07777	3	3	0.9819	8
Control 2	703	0.132968	1									Ctrl1 vs. KO2	0.1392	0.2369	-0.09765	0.07777	3	3	1.776	8
KO2	1540	0.29128	2.19061		Bartlett's test							KO1 vs. Ctrl 2	0.5386	0.08525	0.4534	0.07777	3	3	8.245	8
SUM	5287				Bartlett's statistic (corrected)							KO1 vs. KO2	0.5386	0.2369	0.3017	0.07777	3	3	5.487	8
					P value							Ctrl 2 vs. KO2	0.08525	0.2369	-0.1516	0.07777	3	3	2.758	8
	Xp88	Divided by SUM	Normalised to NT1		P value summary
Control 1	14000	0.159763	1		Are SDs significantly different (P < 0.05)?
KO1	61300	0.699532	4.37857
Control 2	3520	0.0401689	1		ANOVA table	SS	DF	MS	F (DFn, DFd)	P value
KO2	8810	0.100536	2.50284		Treatment (between columns)	0.3687	3	0.1229	F (3, 8) = 13.55	P=0.0017
SUM	87630				Residual (within columns)	0.07258	8	0.009072
					Total	0.4412	11
					Data summary
					Number of treatments (columns)	4
					Number of values (total)	12

## Sheet: Nix
NIX	Xp31	Xp81	Xp88		ANOVA results							Multiple Comparisons
Control 1	1140	22800	1400
KO1	6140	130000	6840		Table Analyzed	NIX divided by the SUM						Number of families	1
Control 2	666	6550	401		Data sets analyzed	A-D						Number of comparisons per family	6
KO2	3390	51300	2970									Alpha	0.05
SUM	11336	210650	11611		ANOVA summary
					F	264.1						Tukey's multiple comparisons test	Mean Diff.	95.00% CI of diff.	Below threshold?	Summary	Adjusted P Value
	Xp31	Divided by SUM	Normalised to NT1		P value	<0.0001						Ctrl1 vs. KO1	-0.4728	-0.5400 to -0.4057	Yes	****	<0.0001	A-B
Control 1	1140	0.100565	1		P value summary	****						Ctrl1 vs. Ctrl 2	0.06833	0.001208 to 0.1355	Yes	*	0.0461	A-C
KO1	6140	0.541637	5.38596		Significant diff. among means (P < 0.05)?	Yes						Ctrl1 vs. KO2	-0.1563	-0.2235 to -0.08921	Yes	***	0.0003	A-D
Control 2	666	0.0587509	1		R squared	0.99						KO1 vs. Ctrl 2	0.5412	0.4740 to 0.6083	Yes	****	<0.0001	B-C
KO2	3390	0.299047	5.09009									KO1 vs. KO2	0.3165	0.2494 to 0.3836	Yes	****	<0.0001	B-D
SUM	11336				Brown-Forsythe test							Ctrl 2 vs. KO2	-0.2247	-0.2918 to -0.1575	Yes	****	<0.0001	C-D
					F (DFn, DFd)	0.6843 (3, 8)
	Xp81	Divided by SUM	Normalised to NT1		P value	0.5863						Test details	Mean 1	Mean 2	Mean Diff.	SE of diff.	n1	n2	q	DF
Control 1	22800	0.108236	1		P value summary	ns						Ctrl1 vs. KO1	0.1098	0.5826	-0.4728	0.02096	3	3	31.9	8
KO1	130000	0.617137	5.70175		Are SDs significantly different (P < 0.05)?	No						Ctrl1 vs. Ctrl 2	0.1098	0.04146	0.06833	0.02096	3	3	4.61	8
Control 2	6550	0.0310942	1									Ctrl1 vs. KO2	0.1098	0.2661	-0.1563	0.02096	3	3	10.55	8
KO2	51300	0.243532	7.83206		Bartlett's test							KO1 vs. Ctrl 2	0.5826	0.04146	0.5412	0.02096	3	3	36.51	8
SUM	210650				Bartlett's statistic (corrected)							KO1 vs. KO2	0.5826	0.2661	0.3165	0.02096	3	3	21.35	8
					P value							Ctrl 2 vs. KO2	0.04146	0.2661	-0.2247	0.02096	3	3	15.16	8
	Xp88	Divided by SUM	Normalised to NT1		P value summary
Control 1	1400	0.120575	1		Are SDs significantly different (P < 0.05)?
KO1	6840	0.589097	4.88571
Control 2	401	0.0345362	1		ANOVA table	SS	DF	MS	F (DFn, DFd)	P value
KO2	2970	0.255792	7.40648		Treatment (between columns)	0.5221	3	0.174	F (3, 8) = 264.1	P<0.0001
SUM	11611				Residual (within columns)	0.005272	8	0.000659
					Total	0.5274	11
					Data summary
					Number of treatments (columns)	4
					Number of values (total)	12
