# Supplementary material for: FBXL4 ubiquitin ligase deficiency promotes mitophagy by elevating NIX levels
Source: EMBO J. 2023 Apr 27;42(13):e112799. doi: 10.15252/embj.2022112799 (PMC10308357; doi:10.15252/embj.2022112799)
Supplement: Supplementary file 7 — Source Data for Figure 3 [file EMBJ-42-e112799-s009.zip › EMBOJ-2022-112799R_Figure3/Figure 3F/Figure 3F-Flow cytometry quantitation.xlsx]

## Sheet: Figure 3F overview
Flow cytometry of Control and FBXL4 knockout cells expressing the mt-mkeima mitophagy reporter were obtained using a Bio-Rad ZE5 Cell analyser or a Sony MA900 cell sorter, using dual-excitation ratiometric pH measurements with 488 nm and 552 nm lasers and 610/20 nm emission filters. Live and single cell populations were selected using negative control cells not expressing mt-mKeima. Cells express…

## Sheet: Figure 3F
HEPD-Exp54				HEPD-Exp53				HEPD-Exp52
	High Mitophagy	Low Mitophagy			High Mitophagy	Low Mitophagy			High Mitophagy	Low Mitophagy
Control 1	10.3	9.95		Control 1	10.6	10.8		Control 1	9.79	15.6
Knockout 1	22.4	6.35		Knockout 1	29.9	4.38		Knockout 1	30.5	6.59
Control 2	10.2	11.9		Control 2	12.2	12.7		Control 2	8.56	15.9
Knockout 2	28.9	4.8		Knockout 2	40.4	4.07		Knockout 2	26.6	6.91
Anova Results						Multiple comparrisons
Table Analyzed	High mitophagy					Number of families	1
Data sets analyzed	A-D					Number of comparisons per family	6
						Alpha	0.05
ANOVA summary
F	19.87					Tukey's multiple comparisons test	Mean Diff.	95.00% CI of diff.	Below threshold?	Summary	Adjusted P Value
P value	0.0005					Control 1 vs. KO 1	-17.37	-28.95 to -5.785	Yes	**	0.0059	A-B
P value summary	***					Control 1 vs. Control 2	-0.09	-11.67 to 11.49	No	ns	>0.9999	A-C
Significant diff. among means (P < 0.05)?	Yes					Control 1 vs. KO 2	-21.74	-33.32 to -10.15	Yes	**	0.0014	A-D
R squared	0.8817					KO 1 vs. Control 2	17.28	5.695 to 28.86	Yes	**	0.0061	B-C
						KO 1 vs. KO 2	-4.367	-15.95 to 7.218	No	ns	0.6397	B-D
Brown-Forsythe test						Control 2 vs. KO 2	-21.65	-33.23 to -10.06	Yes	**	0.0015	C-D
F (DFn, DFd)	0.7704 (3, 8)
P value	0.5422					Test details	Mean 1	Mean 2	Mean Diff.	SE of diff.	n1	n2	q	DF
P value summary	ns					Control 1 vs. KO 1	10.23	27.6	-17.37	3.618	3	3	6.79	8
Are SDs significantly different (P < 0.05)?	No					Control 1 vs. Control 2	10.23	10.32	-0.09	3.618	3	3	0.03518	8
						Control 1 vs. KO 2	10.23	31.97	-21.74	3.618	3	3	8.497	8
Bartlett's test						KO 1 vs. Control 2	27.6	10.32	17.28	3.618	3	3	6.755	8
Bartlett's statistic (corrected)						KO 1 vs. KO 2	27.6	31.97	-4.367	3.618	3	3	1.707	8
P value						Control 2 vs. KO 2	10.32	31.97	-21.65	3.618	3	3	8.462	8
P value summary
Are SDs significantly different (P < 0.05)?
ANOVA table	SS	DF	MS	F (DFn, DFd)	P value
Treatment (between columns)	1170	3	390.1	F (3, 8) = 19.87	P=0.0005
Residual (within columns)	157	8	19.63
Total	1327	11
Data summary
Number of treatments (columns)	4
Number of values (total)	12
