# Supplementary material for: FBXL4 ubiquitin ligase deficiency promotes mitophagy by elevating NIX levels
Source: EMBO J. 2023 Apr 27;42(13):e112799. doi: 10.15252/embj.2022112799 (PMC10308357; doi:10.15252/embj.2022112799)
Supplement: Supplementary file 7 — Source Data for Figure 3 [file EMBJ-42-e112799-s009.zip › EMBOJ-2022-112799R_Figure3/Figure 3G/Figure 3G-Nix qPCR quantitation.xlsx]

## Sheet: Overview
qPCR analysis of cDNA generated from FBXL4 control and KO pools. Sheets show 3 independent biological replicates. Each replicate used two different primer pairs against each target.

## Sheet: Nix Quant
Repeat 1
Pair 1
SAMPLE	NIX			Actin			Mean Actin	Mean NIX	ΔCt	ΔΔCt	2^-ΔΔCt	SAMPLES	2^-ΔΔCt	Normalised
	rep1	rep2	rep3	rep1	rep2	rep3
Control 1	19.8141	18.9848	18.8125	11.5037	11.7779	11.9249	11.7355	19.2038	7.4683	1.15474	0.449148	Control 1	0.449148	1
KO1	18.9991	19.1678	19.4418	12.8931	12.8868	12.8881	12.8893	19.2029	6.31357	0	1	KO1	1	2.22644
Control 2	19.5573	19.515	19.0857	12.2196	11.9324	12.4558	12.2026	19.386	7.18341	0.86984	0.547207	Control 2	0.547207	1
KO2	19.681	19.0976	18.7295	12.381	12.3626	12.5248	12.4228	19.1694	6.74658	0.433017	0.740711	KO2	0.740711	1.35362
Repeat 1
Pair 2
SAMPLE	NIX			Actin			Mean Actin	Mean NIX	ΔCt	ΔΔCt	2^-ΔΔCt	SAMPLES	2^-ΔΔCt	Normalised
	rep1	rep2	rep3	rep1	rep2	rep3
Control 1	19.2699	19.6107	19.9498	13.0526	13.0952	13.2783	13.142	19.6101	6.4681	-0.287736	1.22072	Control 1	1.22072	1
KO1	19.7596	19.7668	19.857	12.9312	13.0021	13.1826	13.0386	19.7945	6.75584	0	1	KO1	1	0.819187
Control 2	19.647	19.7801	19.8432	12.6169	12.7909	13.0369	12.8149	19.7568	6.94184	0.186008	0.879035	Control 2	0.879035	1
KO2	19.5507	19.7053	19.5133	12.7633	12.7501	13.0474	12.8536	19.5898	6.73616	-0.0196777	1.01373	KO2	1.01373	1.15323
Repeat 2
Pair 1
SAMPLE	NIX			Actin			Mean Actin	Mean NIX	ΔCt	ΔΔCt	2^-ΔΔCt	SAMPLES	2^-ΔΔCt	Normalised
	rep1	rep2	rep3	rep1	rep2	rep3
Control 1	19.5125	19.3609	19.3991	12.8789	12.7913	12.8304	12.8336	19.4242	6.5906	-0.54751	1.46156	Control 1	1.46156	1
KO1	19.7715	19.6117	19.3556	12.4605	12.4363	12.4278	12.4415	19.5796	7.13811	0	1	KO1	1	0.6842
Control 2	21.5416	19.9126	20.2519	13.1725	12.8134	12.6496	12.8785	20.5687	7.69022	0.552109	0.682022	Control 2	0.682022	1
KO2	22.8782	22.1314	21.743	14.2386	14.5018	14.7882	14.5095	22.2509	7.74133	0.603225	0.658281	KO2	0.658281	0.96519
Repeat 2
Pair 2
SAMPLE	NIX			Actin			Mean Actin	Mean NIX	ΔCt	ΔΔCt	2^-ΔΔCt	SAMPLES	2^-ΔΔCt	Normalised
	rep1	rep2	rep3	rep1	rep2	rep3
Control 1	19.5395	19.5742	19.6074	12.63	12.7611	12.9519	12.781	19.5737	6.79271	0.16414	0.892461	Control 1	0.892461	1
KO1	19.187	19.2293	19.2516	12.4759	12.5469	12.7594	12.5941	19.2226	6.62857	0	1	KO1	1	1.1205
Control 2	19.9275	20.1132	20.2923	13.6042	13.7154		13.6598	20.111	6.45122	-0.177347	1.1308	Control 2	1.1308	1
KO2	22.0853	22.3481	22.3387	14.9548	15.0969	15.8407	15.2975	22.2574	6.95993	0.331362	0.794786	KO2	0.794786	0.702851
Repeat 3
Pair 1
SAMPLE	NIX			Actin			Mean Actin	Mean NIX	ΔCt	ΔΔCt	2^-ΔΔCt	SAMPLES	2^-ΔΔCt	Normalised
	rep1	rep2	rep3	rep1	rep2	rep3
Control 1	19.1483	18.9907	18.6411	12.1708	12.7353	12.8242	12.5768	18.9267	6.34996	-0.00975606	1.00679	Control 1	1.00679	1
KO1	18.5143	19.0848	18.9792	12.6563	12.4362	12.4067	12.4997	18.8595	6.35971	0	1	KO1	1	0.99326
Control 2	19.1672	18.4683	19.011	11.4936	11.2753	11.7431	11.504	18.8822	7.37818	1.01847	0.49364	Control 2	0.49364	1
KO2	19.6486	19.6413	19.6405	12.8079	12.7543	12.67	12.7441	19.6435	6.89941	0.539696	0.687916	KO2	0.687916	1.39356
Repeat 3
Pair 2
SAMPLE	NIX			Actin			Mean Actin	Mean NIX	ΔCt	ΔΔCt	2^-ΔΔCt	SAMPLES	2^-ΔΔCt	Normalised
	rep1	rep2	rep3	rep1	rep2	rep3
Control 1	19.649	19.7391	19.8458	12.9079	13.0228	13.4076	13.1127	19.7446	6.63186	-0.118781	1.08582	Control 1	1.08582	1
KO1	19.6015	19.9945	19.5037	12.6838	13.0327	13.1314	12.9493	19.6999	6.75064	0	1	KO1	1	0.920965
Control 2	18.9508	19.2594	19.2689	12.5754	12.6325	13.1339	12.7806	19.1597	6.37914	-0.371503	1.2937	Control 2	1.2937	1
KO2	19.5793	19.637	19.544	12.5538	12.5815	12.8101	12.6484	19.5868	6.93833	0.187693	0.878009	KO2	0.878009	0.67868
