# Supplementary material for: FBXL4 ubiquitin ligase deficiency promotes mitophagy by elevating NIX levels
Source: EMBO J. 2023 Apr 27;42(13):e112799. doi: 10.15252/embj.2022112799 (PMC10308357; doi:10.15252/embj.2022112799)
Supplement: Supplementary file 7 — Source Data for Figure 3 [file EMBJ-42-e112799-s009.zip › EMBOJ-2022-112799R_Figure3/Figure 3G/Figure 3G-BNIP3 qPCR quantitation.xlsx]

## Sheet: Overview 
qPCR analysis of cDNA generated from FBXL4 control and KO pools. Sheets show 3 independent biological replicates. Each replicate used two different primer pairs against each target.

## Sheet: BNIP3 Quant 
Replicate 1
Pair 1
SAMPLE	BNIP3			Actin			Mean Actin	Mean BNIP3	ΔCt	ΔΔCt	2^-ΔΔCt	SAMPLES	2^-ΔΔCt	Normalised
	rep1	rep2	rep3	rep1	rep2	rep3
Control 1	19.4402	19.4521	19.5601	13.6376	13.6766	13.6513	13.6551	19.4842	5.82902	0.0621538	0.957833	Control 1	0.957833	1
KO1	19.1862	19.0545	19.0402	13.2948	13.3399	13.3456	13.3268	19.0936	5.76687	0	1	KO1	1	1.04402
Control 2	19.4977	19.4627	19.5294	13.6161	13.3702	13.2071	13.3978	19.4966	6.0988	0.331927	0.794475	Control 2	0.794475	1
KO2	19.3516	19.2642	19.2957	13.2234	13.2935	13.3936	13.3035	19.3038	6.00032	0.233453	0.850597	KO2	0.850597	1.07064
Replicate 1
Pair 2
SAMPLE	BNIP3			Actin			Mean Actin	Mean BNIP3	ΔCt	ΔΔCt	2^-ΔΔCt	SAMPLES	2^-ΔΔCt	Normalised
	rep1	rep2	rep3	rep1	rep2	rep3
Control 1	20.5385	20.8656	20.9334	13.6376	13.6766	13.6513	13.6551	20.7791	7.124	0.189757	0.876754	Control 1	0.876754	1
KO1	19.936	20.2222	20.6249	13.2948	13.3399	13.3456	13.3268	20.261	6.93424	0	1	KO1	1	1.14057
Control 2		21.2088	20.6814	13.6161	13.3702	13.2071	13.3978	20.9451	7.54729	0.613044	0.653816	Control 2	0.653816	1
KO2	20.1331	20.1347	20.0431	13.2234	13.2935	13.3936	13.3035	20.1036	6.80015	-0.134095	1.0974	KO2	1.0974	1.67846
Replicate 2
Pair 1
SAMPLE	BNIP3			Actin			Mean Actin	Mean BNIP3	ΔCt	ΔΔCt	2^-ΔΔCt	SAMPLES	2^-ΔΔCt	Normalised
	rep1	rep2	rep3	rep1	rep2	rep3
Control 1	18.5622	18.3836	18.3189	12.9398	12.9541	13.0681	12.9873	18.4216	5.43426	-0.573816	1.48845	Control 1	1.48845	1
KO1	18.8326	18.8189	18.58	12.7544	12.7573	12.6955	12.7357	18.7438	6.00807	0	1	KO1	1	0.671838
Control 2	20.5676	20.1653	20.4221	13.8699	14.1143	14.0712	14.0185	20.385	6.36655	0.358478	0.779987	Control 2	0.779987	1
KO2	23.8902	22.1562	22.1089	15.107	15.1637	15.1367	15.1358	22.7184	7.58263	1.57456	0.335746	KO2	0.335746	0.430451
Replicate 2
Pair 2
SAMPLE	BNIP3			Actin			Mean Actin	Mean BNIP3	ΔCt	ΔΔCt	2^-ΔΔCt	SAMPLES	2^-ΔΔCt	Normalised
	rep1	rep2	rep3	rep1	rep2	rep3
Control 1	19.0532	19.1134	19.0106	12.7881	12.8363		12.8122	19.0591	6.24684	-0.459114	1.3747	Control 1	1.3747	1
KO1	19.2496	19.3933	19.2837	12.6617	12.5441		12.6029	19.3089	6.70596	0	1	KO1	1	0.727433
Control 2	21.2059	21.2204	21.2286	13.8951	13.9162		13.9056	21.2183	7.31262	0.606665	0.656713	Control 2	0.656713	1
KO2	23.1048	24.2383	23.0428	15.107	15.1637	15.1367	15.1358	23.462	8.32616	1.6202	0.32529	KO2	0.32529	0.495331
Replicate 3
Pair 1
SAMPLE	BNIP3			Actin			Mean Actin	Mean BNIP3	ΔCt	ΔΔCt	2^-ΔΔCt	SAMPLES	2^-ΔΔCt	Normalised
	rep1	rep2	rep3	rep1	rep2	rep3
Control 1	19.3275	19.0807	19.0229	13.1694	13.1504	13.149	13.1563	19.1437	5.98743	0.350203	0.784474	Control 1	0.784474	1
KO1	19.1673	19.0598	19.0398	13.2773	13.5741	13.5039	13.4518	19.089	5.63723	0	1	KO1	1	1.27474
Control 2	19.1523	18.9127	18.8772	13.1585	13.1717	13.1874	13.1725	18.9807	5.80818	0.170954	0.888255	Control 2	0.888255	1
KO2	18.7734	18.768	18.7362	12.719	12.7462	12.6878	12.7177	18.7592	6.0415	0.404275	0.755616	KO2	0.755616	0.850674
Replicate 3
Pair 2
SAMPLE	BNIP3			Actin			Mean Actin	Mean BNIP3	ΔCt	ΔΔCt	2^-ΔΔCt	SAMPLES	2^-ΔΔCt	Normalised
	rep1	rep2	rep3	rep1	rep2	rep3
Control 1	20.4291	20.2864	20.8686	13.1694	13.1504	13.149	13.1563	20.528	7.37176	0.704592	0.613616	Control 1	0.613616	1
KO1	20.1466	20.1353	20.0749	13.2773	13.5741	13.5039	13.4518	20.1189	6.66717	0	1	KO1	1	1.62968
Control 2	19.7355	19.5731	19.99	13.1585	13.1717	13.1874	13.1725	19.7662	6.59364	-0.0735282	1.05229	Control 2	1.05229	1
KO2	19.4408	19.3381	19.3367	12.719	12.7462	12.6878	12.7177	19.3718	6.65414	-0.0130303	1.00907	KO2	1.00907	0.958933
