# Supplementary material for: FBXL4 ubiquitin ligase deficiency promotes mitophagy by elevating NIX levels
Source: EMBO J. 2023 Apr 27;42(13):e112799. doi: 10.15252/embj.2022112799 (PMC10308357; doi:10.15252/embj.2022112799)
Supplement: Supplementary file 8 — Source Data for Figure 4 [file EMBJ-42-e112799-s003.zip]

Archive with 84 entries (75 files):
- EMBOJ-2022-112799R_Figure4/
- __MACOSX/._EMBOJ-2022-112799R_Figure4
- EMBOJ-2022-112799R_Figure4/Figure 4E/
- __MACOSX/EMBOJ-2022-112799R_Figure4/._Figure 4E
- EMBOJ-2022-112799R_Figure4/Figure 4B/
- __MACOSX/EMBOJ-2022-112799R_Figure4/._Figure 4B
- EMBOJ-2022-112799R_Figure4/Figure 4C/
- __MACOSX/EMBOJ-2022-112799R_Figure4/._Figure 4C
- EMBOJ-2022-112799R_Figure4/Figure 4D/
- __MACOSX/EMBOJ-2022-112799R_Figure4/._Figure 4D
- EMBOJ-2022-112799R_Figure4/.DS_Store
- __MACOSX/EMBOJ-2022-112799R_Figure4/._.DS_Store
- EMBOJ-2022-112799R_Figure4/Figure 4A/
- __MACOSX/EMBOJ-2022-112799R_Figure4/._Figure 4A
- EMBOJ-2022-112799R_Figure4/Figure 4F/
- __MACOSX/EMBOJ-2022-112799R_Figure4/._Figure 4F
- EMBOJ-2022-112799R_Figure4/Figure 4H/
- __MACOSX/EMBOJ-2022-112799R_Figure4/._Figure 4H
- EMBOJ-2022-112799R_Figure4/Figure 4 README.txt
- __MACOSX/EMBOJ-2022-112799R_Figure4/._Figure 4 README.txt
- EMBOJ-2022-112799R_Figure4/Figure 4G/
- __MACOSX/EMBOJ-2022-112799R_Figure4/._Figure 4G
- EMBOJ-2022-112799R_Figure4/Figure 4E/Figure 4E-SKP1 Quantification.xlsx
- __MACOSX/EMBOJ-2022-112799R_Figure4/Figure 4E/._Figure 4E-SKP1 Quantification.xlsx
- EMBOJ-2022-112799R_Figure4/Figure 4B/.DS_Store
- __MACOSX/EMBOJ-2022-112799R_Figure4/Figure 4B/._.DS_Store
- EMBOJ-2022-112799R_Figure4/Figure 4B/Figure 4B-CoIP-western blot.pdf
- __MACOSX/EMBOJ-2022-112799R_Figure4/Figure 4B/._Figure 4B-CoIP-western blot.pdf
- EMBOJ-2022-112799R_Figure4/Figure 4C/.DS_Store
- __MACOSX/EMBOJ-2022-112799R_Figure4/Figure 4C/._.DS_Store
- EMBOJ-2022-112799R_Figure4/Figure 4C/Figure 4C-Western blot-COIP.pdf
- __MACOSX/EMBOJ-2022-112799R_Figure4/Figure 4C/._Figure 4C-Western blot-COIP.pdf
- EMBOJ-2022-112799R_Figure4/Figure 4D/Figure 4D-Western Blot-IP.pdf
- __MACOSX/EMBOJ-2022-112799R_Figure4/Figure 4D/._Figure 4D-Western Blot-IP.pdf
- EMBOJ-2022-112799R_Figure4/Figure 4D/.DS_Store
- __MACOSX/EMBOJ-2022-112799R_Figure4/Figure 4D/._.DS_Store
- EMBOJ-2022-112799R_Figure4/Figure 4A/.DS_Store
- __MACOSX/EMBOJ-2022-112799R_Figure4/Figure 4A/._.DS_Store
- EMBOJ-2022-112799R_Figure4/Figure 4A/Figure 4A Co-IP western blot.pdf
- __MACOSX/EMBOJ-2022-112799R_Figure4/Figure 4A/._Figure 4A Co-IP western blot.pdf
- EMBOJ-2022-112799R_Figure4/Figure 4F/.DS_Store
- __MACOSX/EMBOJ-2022-112799R_Figure4/Figure 4F/._.DS_Store
- EMBOJ-2022-112799R_Figure4/Figure 4F/Figure 4F Quant.xlsx
- __MACOSX/EMBOJ-2022-112799R_Figure4/Figure 4F/._Figure 4F Quant.xlsx
- EMBOJ-2022-112799R_Figure4/Figure 4F/KO2_WT-BNIP3.tif
- __MACOSX/EMBOJ-2022-112799R_Figure4/Figure 4F/._KO2_WT-BNIP3.tif
- EMBOJ-2022-112799R_Figure4/Figure 4F/KO2_UT-FLAG.tif
- __MACOSX/EMBOJ-2022-112799R_Figure4/Figure 4F/._KO2_UT-FLAG.tif
- EMBOJ-2022-112799R_Figure4/Figure 4F/KO2_UT-BNIP3.tif
- __MACOSX/EMBOJ-2022-112799R_Figure4/Figure 4F/._KO2_UT-BNIP3.tif
- EMBOJ-2022-112799R_Figure4/Figure 4F/Ctrl2_UT-FLAG.tif
- __MACOSX/EMBOJ-2022-112799R_Figure4/Figure 4F/._Ctrl2_UT-FLAG.tif
- EMBOJ-2022-112799R_Figure4/Figure 4F/Ctrl 2_UT-BNIP3.tif
- __MACOSX/EMBOJ-2022-112799R_Figure4/Figure 4F/._Ctrl 2_UT-BNIP3.tif
- EMBOJ-2022-112799R_Figure4/Figure 4F/KO2_RW-FLAG.tif
- __MACOSX/EMBOJ-2022-112799R_Figure4/Figure 4F/._KO2_RW-FLAG.tif
- EMBOJ-2022-112799R_Figure4/Figure 4F/KO2_RW-BNIP3.tif
- __MACOSX/EMBOJ-2022-112799R_Figure4/Figure 4F/._KO2_RW-BNIP3.tif
- EMBOJ-2022-112799R_Figure4/Figure 4F/KO2_WT-FLAG.tif
- __MACOSX/EMBOJ-2022-112799R_Figure4/Figure 4F/._KO2_WT-FLAG.tif
- EMBOJ-2022-112799R_Figure4/Figure 4H/.DS_Store
- __MACOSX/EMBOJ-2022-112799R_Figure4/Figure 4H/._.DS_Store
- EMBOJ-2022-112799R_Figure4/Figure 4H/EMBOJ-2022-112799R-Figure_4H_Source_Data-sd.pdf
- __MACOSX/EMBOJ-2022-112799R_Figure4/Figure 4H/._EMBOJ-2022-112799R-Figure_4H_Source_Data-sd.pdf
- EMBOJ-2022-112799R_Figure4/Figure 4G/KO2_WT-Nix.tif
- __MACOSX/EMBOJ-2022-112799R_Figure4/Figure 4G/._KO2_WT-Nix.tif
- EMBOJ-2022-112799R_Figure4/Figure 4G/.DS_Store
- __MACOSX/EMBOJ-2022-112799R_Figure4/Figure 4G/._.DS_Store
- EMBOJ-2022-112799R_Figure4/Figure 4G/KO2_UT-FLAG.tif
- __MACOSX/EMBOJ-2022-112799R_Figure4/Figure 4G/._KO2_UT-FLAG.tif
- EMBOJ-2022-112799R_Figure4/Figure 4G/Ctrl2_UT-FLAG.tif
- __MACOSX/EMBOJ-2022-112799R_Figure4/Figure 4G/._Ctrl2_UT-FLAG.tif
- EMBOJ-2022-112799R_Figure4/Figure 4G/Ctrl2_UT-Nix.tif
- __MACOSX/EMBOJ-2022-112799R_Figure4/Figure 4G/._Ctrl2_UT-Nix.tif
- EMBOJ-2022-112799R_Figure4/Figure 4G/KO2_RW-Nix.tif
- __MACOSX/EMBOJ-2022-112799R_Figure4/Figure 4G/._KO2_RW-Nix.tif
- EMBOJ-2022-112799R_Figure4/Figure 4G/Figure 4G-NIX Quant.xlsx
- __MACOSX/EMBOJ-2022-112799R_Figure4/Figure 4G/._Figure 4G-NIX Quant.xlsx
- EMBOJ-2022-112799R_Figure4/Figure 4G/KO2_UT-NIX.tif
- __MACOSX/EMBOJ-2022-112799R_Figure4/Figure 4G/._KO2_UT-NIX.tif
- EMBOJ-2022-112799R_Figure4/Figure 4G/KO2_RW-FLAG.tif
- __MACOSX/EMBOJ-2022-112799R_Figure4/Figure 4G/._KO2_RW-FLAG.tif
- EMBOJ-2022-112799R_Figure4/Figure 4G/KO2_WT-FLAG.tif
- __MACOSX/EMBOJ-2022-112799R_Figure4/Figure 4G/._KO2_WT-FLAG.tif
