# Supplementary material for: FBXL4 ubiquitin ligase deficiency promotes mitophagy by elevating NIX levels
Source: EMBO J. 2023 Apr 27;42(13):e112799. doi: 10.15252/embj.2022112799 (PMC10308357; doi:10.15252/embj.2022112799)
Supplement: Supplementary file 8 — Source Data for Figure 4 [file EMBJ-42-e112799-s003.zip › EMBOJ-2022-112799R_Figure4/Figure 4 README.txt]

Figure 4A:
Western blot analysis of GFP-nanotrap co-ip samples.
Annotation reflects target of primary antibody and secondary antibody IRdye (either 800CW or 680LT).
Tifs were exported from image studio software. 
Images were further processed in photoshop, 
Tifs were converted to grayscale
Level adjustments were applied to the whole image, and the image was cropped as required.

Figure 4B:
Western blot analysis of Flag-agarose co-ip samples.
Annotation reflects target of primary antibody and secondary antibody IRdye (either 800CW or 680LT).
Tifs were exported from image studio software. 
Images were further processed in photoshop, 
Tifs were converted to grayscale
Level adjustments were applied to the whole image, and the image was cropped as required.

Figure 4C:
Western blot analysis of GFP-nanotrap co-ip samples.
Annotation reflects target of primary antibody and secondary antibody IRdye (either 800CW or 680LT).
Tifs were exported from image studio software. 
Images were further processed in photoshop, 
Tifs were converted to grayscale
Level adjustments were applied to the whole image, and the image was cropped as required.


Figure 4D:
Western blot analysis of Flag-agarose co-ip samples.
Annotation reflects target of primary antibody and secondary antibody IRdye (either 800CW or 680LT).
Tifs were exported from image studio software. 
Images were further processed in photoshop, 
Tifs were converted to grayscale
Level adjustments were applied to the whole image, and the image was cropped as required.

Figure 4E:
Western blot bands were quantified using image studio software. 
Raw signal values were taken from image studio following background subtraction.
SKP1 signal in the pulldown was first normalised to SKP1 signal in inputs and then normalised to the Flag signal in the pulldown samples.
For graphical representation, values normalised to the WT signal. 

Figure 4F and G:
Images were acquired on a Zeiss LSM800 confocal microscope using a 63x objective lens. 
Images were 16 bits per pixel and 1024 x 1024 pixels in size. Pixels size (XY) (µm) = 0.10 x 0.10
Acquired images were saved as .czi files
.czi files were then opened in Fiji to generate single channel greyscale images which were then saved as tifs.
Single channel Tif files were opened in Adobe photoshop.
A new RGB file in photoshop was created with 1024x1024 pixel dimensions.
Single channel Tif images were then pasted into the channels of the RGB file. 
Channel 0 - pasted into red and blue channel to create a magenta false-colour
Channel 1 - pasted into the green channel 
Levels were adjusted in the single channels to correct for underexposure (Red and blue channel levelling was kept identical). Levels settings were applied to the whole image and identically for all conditions within an experiment 
Single channel and merged images for each were then pasted into a larger new Photoshop RGB file to create the figure montage.
Scale bar was added to figure using white rectangle shape.
Image was flattened.
Final level adjustments were applied to the entire figure montage.
Montage figure was resized in Adobe photoshop to print size, maintaining 300 pixels/inch resolution.
Cells in each field of view were classified according to whether they were transfected with FLAG-FBXL4 or not, and whether they had ‘high’ or ‘low’ BNIP3/NIX signal. 
‘Low’ was defined as low signal with ‘grainy’ or no mitochondrial network pattern
‘High’ was defined as strong signal with clear mitochondrial network pattern

4H:
Western blot analysis of Control and KO cells transfected with FBXL4 constructs. 
Annotation reflects target of primary antibody and secondary antibody IRdye (either 800CW or 680LT).
Tifs were exported from image studio software. 
Images were further processed in photoshop, 
Tifs were converted to grayscale
Level adjustments were applied to the whole image, and the image was cropped as required.
