# Supplementary material for: FBXL4 ubiquitin ligase deficiency promotes mitophagy by elevating NIX levels
Source: EMBO J. 2023 Apr 27;42(13):e112799. doi: 10.15252/embj.2022112799 (PMC10308357; doi:10.15252/embj.2022112799)
Supplement: Supplementary file 8 — Source Data for Figure 4 [file EMBJ-42-e112799-s003.zip › EMBOJ-2022-112799R_Figure4/Figure 4E/Figure 4E-SKP1 Quantification.xlsx]

## Sheet: Overview
Western blot quantification of SKP1 signal in pulldown. SKP1 signal in the pulldown was first normalised to SKP1 signal in inputs and then normalised to the Flag signal in the pulldown samples.

## Sheet: SKP1 Quant
Xp148	SKP1 Signal	FLAG Signal	Normalised to Input	Normlised to FLAG	Normalised to WT
FBXL4 WT input	624	3230000
FBXL4 RW Input	1100	2760000
FBXL4 WT pulldown	206	20500000	0.330128	1.61038e-08	1
FBXL4 RW pulldown	127	17300000	0.115455	6.67367e-09	0.414416
Xp151	SKP1 Signal	FLAG Signal	Normalised to Input	Normlised to FLAG	Normalised to WT
FBXL4 WT input	1630
FBXL4 RW Input	2080
FBXL4 WT pulldown	251	266000	0.153988	5.78901e-07	1
FBXL4 RW pulldown	207	284000	0.0995192	3.5042e-07	0.605319
