# Supplementary material for: FBXL4 ubiquitin ligase deficiency promotes mitophagy by elevating NIX levels
Source: EMBO J. 2023 Apr 27;42(13):e112799. doi: 10.15252/embj.2022112799 (PMC10308357; doi:10.15252/embj.2022112799)
Supplement: Supplementary file 8 — Source Data for Figure 4 [file EMBJ-42-e112799-s003.zip › EMBOJ-2022-112799R_Figure4/Figure 4F/Figure 4F Quant.xlsx]

## Sheet: BNIP3 Summary 
BNIP3	% High
	HEPD-Exp99 - blue	HEPD-Exp107 - red
KO2 Untransfected	76.25	74.1935
KO2 WT (Untransfected)	71.2121	74.5763
KO2 WT (Transfected)	0	11.6279
KO2 RW (Untransfected)	66.1017	78.2178
KO2 RW (Transfected)	60.4167	77.7778

## Sheet: BNIP3 Quant XP107
KO2 Untransfected			KO2 FBXL4-FLAG WT			KO2 FBXL4-FLAG RW
Cell	Transfected	BNIP3	Cell	Transfected	BNIP3	Cell	Transfected	BNIP3
1	n	l	1	n	h	1	n	h
2	n	h	2	n	h	2	n	h		HEPD-Exp107	Transfected	BNIP3	Count	% cells	Total cells
3	n	h	3	n	l	3	n	h		Untransfected	No	Low	16	25.8065
4	n	h	4	y	l	4	y	h			No	High	46	74.1935	62
5	n	h	5	y	l	5	n	h		FBXL-4 WT	No	Low	15	25.4237
6	n	l	6	y	l	6	n	h			No	High	44	74.5763	59
7	n	h	7	n	h	7	y	h			Yes	Low	38	88.3721
8	n	h	8	n	h	8	n	l			Yes	High	5	11.6279	43
9	n	l	9	y	l	9	n	l		FBXL4 RW	No	Low	22	21.7822
10	n	h	10	n	l	10	n	h			No	High	79	78.2178	101
11	n	h	11	n	h	11	y	h			Yes	Low	8	22.2222
12	n	l	12	y	l	12	y	h			Yes	High	28	77.7778	36
13	n	h	13	y	h	13	n	h
14	n	h	14	n	h	14	n	h
15	n	h	15	y	l	15	n	h		Y=Yes
16	n	h	16	n	h	16	n	h		N=No
17	n	h	17	n	h	17	n	l		L=Low
18	n	h	18	y	l	18	y	h		H=High
19	n	h	19	n	h	19	n	h
20	n	l	20	y	h	20	n	l
21	n	h	21	n	h	21	y	l
22	n	h	22	n	h	22	y	l
23	n	l	23	n	l	23	n	h
24	n	l	24	y	l	24	n	h
25	n	l	25	n	h	25	n	h
26	n	l	26	y	l	26	y	l
27	n	h	27	n	h	27	n	h
28	n	h	28	n	h	28	y	h
29	n	h	29	y	l	29	n	h
30	n	h	30	y	l	30	n	h
31	n	h	31	n	l	31	n	h
32	n	h	32	n	h	32	n	l
33	n	h	33	y	l	33	n	l
34	n	h	34	y	h	34	n	l
35	n	h	35	n	h	35	y	h
36	n	l	36	n	h	36	n	h
37	n	h	37	n	h	37	n	h
38	n	h	38	y	l	38	n	h
39	n	l	39	y	l	39	n	l
40	n	l	40	n	h	40	y	h
41	n	l	41	n	h	41	n	h
42	n	h	42	y	l	42	n	h
43	n	h	43	y	l	43	y	h
44	n	h	44	n	l	44	y	h
45	n	h	45	n	h	45	n	h
46	n	h	46	y	l	46	n	h
47	n	h	47	n	h	47	n	h
48	n	h	48	n	h	48	n	l
49	n	h	49	n	l	49	n	l
50	n	h	50	n	l	50	y	h
51	n	h	51	y	l	51	n	h
52	n	l	52	y	l	52	n	h
53	n	h	53	n	h	53	n	h
54	n	h	54	y	l	54	n	h
55	n	h	55	n	h	55	n	l
56	n	h	56	n	l	56	y	l
57	n	h	57	y	l	57	y	l
58	n	h	58	y	h	58	n	h
59	n	l	59	n	l	59	n	h
60	n	h	60	n	h	60	n	h
61	n	h	61	y	l	61	y	h
62	n	l	62	n	h	62	n	h
			63	n	h	63	n	h
			64	y	l	64	y	h
			65	n	h	65	y	l
			66	n	h	66	n	l
			67	y	l	67	n	h
			68	y	l	68	n	h
			69	y	l	69	n	h
			70	y	l	70	y	h
			71	y	h	71	n	h
			72	y	l	72	n	h
			73	y	l	73	n	h
			74	n	h	74	y	h
			75	n	h	75	n	h
			76	n	h	76	n	h
			77	y	l	77	n	l
			78	n	h	78	n	l
			79	y	l	79	n	h
			80	n	h	80	y	h
			81	n	h	81	n	h
			82	y	l	82	n	h
			83	y	l	83	n	h
			84	n	l	84	y	h
			85	n	l	85	n	l
			86	n	h	86	n	l
			87	n	h	87	n	h
			88	y	l	88	y	l
			89	n	l	89	n	l
			90	n	h	90	n	h
			91	n	h	91	n	h
			92	y	l	92	y	h
			93	y	l	93	n	h
			94	n	l	94	n	h
			95	n	l	95	n	h
			96	n	h	96	y	h
			97	y	l	97	n	l
			98	n	l	98	n	h
			99	n	h	99	y	h
			100	n	h	100	n	h
			101	n	h	101	n	h
			102	y	l	102	n	h
						103	n	h
						104	y	h
						105	n	h
						106	n	h
						107	n	h
						108	n	h
						109	y	l
						110	n	l
						111	n	h
						112	n	h
						113	n	h
						114	n	h
						115	y	h
						116	y	h
						117	n	h
						118	n	h
						119	n	h
						120	y	h
						121	n	l
						122	y	h
						123	n	l
						124	n	l
						125	n	h
						126	n	h
						127	n	h
						128	y	h
						129	n	h
						130	n	h
						131	n	h
						132	n	h
						133	y	h
						134	n	h
						135	n	h
						136	n	h
						137	y	h

## Sheet: BNIP3 Quant XP99
KO2 Untransfected			KO2 FBXL4-FLAG WT			KO2 FBXL4-FLAG RW
Cell	Transfected	BNIP3	Cell	Transfected	BNIP3	Cell	Transfected	BNIP3
1	n	h	1	n	h	1	y	l
2	n	l	2	n	l	2	y	l		HEPD-Exp99	Transfected	BNIP3	Count	% cells	Total cells
3	n	l	3	y	l	3	n	h		Untransfected	No	Low	19	23.75
4	n	l	4	n	h	4	n	h			No	High	61	76.25	80
5	n	h	5	n	l	5	n	h		FBXL-4 WT	No	Low	19	28.7879
6	n	h	6	y	l	6	n	l			No	High	47	71.2121	66
7	n	h	7	n	l	7	y	h			Yes	Low	32	100
8	n	h	8	y	l	8	y	h			Yes	High	0	0	32
9	n	h	9	n	h	9	y	l		FBXL4 RW	No	Low	20	33.8983
10	n	h	10	n	l	10	y	l			No	High	39	66.1017	59
11	n	h	11	y	l	11	n	h			Yes	Low	19	39.5833
12	n	l	12	y	l	12	n	h			Yes	High	29	60.4167	48
13	n	l	13	n	l	13	y	l
14	n	l	14	n	h	14	y	l
15	n	h	15	n	h	15	y	l		Y=Yes
16	n	h	16	y	l	16	y	h		N=No
17	n	h	17	n	h	17	n	h		L=Low
18	n	l	18	n	h	18	n	h		H=High
19	n	h	19	n	l	19	n	l
20	n	h	20	y	l	20	n	h
21	n	l	21	y	l	21	y	l
22	n	l	22	n	l	22	y	l
23	n	l	23	y	l	23	n	l
24	n	h	24	n	l	24	n	h
25	n	h	25	y	l	25	n	h
26	n	h	26	n	l	26	n	h
27	n	h	27	n	h	27	n	l
28	n	h	28	n	h	28	y	h
29	n	l	29	n	h	29	y	l
30	n	l	30	n	l	30	n	h
31	n	l	31	y	l	31	n	h
32	n	l	32	y	l	32	y	l
33	n	h	33	n	l	33	n	h
34	n	h	34	n	h	34	n	l
35	n	h	35	y	l	35	n	l
36	n	h	36	n	h	36	y	h
37	n	h	37	n	h	37	y	h
38	n	h	38	n	h	38	n	h
39	n	l	39	n	l	39	n	h
40	n	h	40	y	l	40	y	h
41	n	h	41	n	l	41	y	l
42	n	h	42	n	h	42	n	h
43	n	h	43	n	h	43	n	h
44	n	h	44	n	h	44	n	h
45	n	h	45	y	l	45	n	l
46	n	h	46	n	h	46	y	h
47	n	l	47	n	h	47	y	h
48	n	h	48	y	l	48	y	l
49	n	h	49	n	h	49	n	l
50	n	h	50	n	h	50	n	h
51	n	h	51	n	h	51	n	l
52	n	h	52	y	l	52	n	h
53	n	l	53	y	l	53	y	h
54	n	h	54	n	h	54	n	l
55	n	h	55	y	l	55	n	l
56	n	h	56	n	h	56	n	h
57	n	h	57	n	h	57	y	l
58	n	h	58	y	l	58	y	h
59	n	h	59	n	h	59	y	h
60	n	h	60	n	h	60	n	l
61	n	h	61	y	l	61	y	l
62	n	h	62	n	l	62	n	h
63	n	h	63	y	l	63	y	h
64	n	h	64	n	l	64	y	h
65	n	h	65	n	h	65	n	h
66	n	l	66	y	l	66	y	h
67	n	h	67	y	l	67	n	h
68	n	h	68	n	h	68	n	h
69	n	h	69	n	h	69	y	h
70	n	h	70	y	l	70	n	h
71	n	h	71	n	h	71	n	l
72	n	h	72	n	h	72	y	h
73	n	h	73	n	h	73	y	h
74	n	h	74	y	l	74	y	h
75	n	h	75	n	l	75	n	h
76	n	h	76	n	h	76	y	h
77	n	h	77	n	h	77	y	l
78	n	h	78	n	h	78	n	h
79	n	l	79	n	h	79	y	l
80	n	h	80	n	h	80	y	h
			81	n	h	81	n	h
			82	n	h	82	n	h
			83	y	l	83	y	h
			84	y	l	84	n	h
			85	y	l	85	n	h
			86	n	l	86	n	h
			87	n	h	87	y	h
			88	n	h	88	y	h
			89	n	h	89	n	l
			90	n	h	90	n	h
			91	n	l	91	n	h
			92	y	l	92	n	h
			93	y	l	93	n	l
			94	n	l	94	y	h
			95	n	h	95	n	h
			96	n	h	96	n	l
			97	n	h	97	n	l
			98	y	l	98	n	l
						99	y	h
						100	y	h
						101	y	h
						102	y	h
						103	n	l
						104	n	h
						105	y	l
						106	y	l
						107	n	l
