# Supplementary material for: FBXL4 ubiquitin ligase deficiency promotes mitophagy by elevating NIX levels
Source: EMBO J. 2023 Apr 27;42(13):e112799. doi: 10.15252/embj.2022112799 (PMC10308357; doi:10.15252/embj.2022112799)
Supplement: Supplementary file 8 — Source Data for Figure 4 [file EMBJ-42-e112799-s003.zip › EMBOJ-2022-112799R_Figure4/Figure 4G/Figure 4G-NIX Quant.xlsx]

## Sheet: Nix Summary 
NIX	High
	HEPD-Exp107 - blue	HEPD-Exp116 - red
KO2 Untransfected	87.234	79.1045
KO2 WT (Untransfected)	79.4521	77.9221
KO2 WT (Transfected)	19.6429	26.6667
KO2 RW (Untransfected)	83.6957	76.3636
KO2 RW (Transfected)	82.8571	71.7391

## Sheet: NIX-Quant 107
KO2 Untransfected			KO2 FBXL4-FLAG WT			KO2 FBXL4-FLAG RW
Cell	Transfected	NIX	Cell	Transfected	NIX	Cell	Transfected	NIX
1	n	h	1	n	h	1	n	h
2	n	h	2	n	h	2	y	h		HEPD-Exp107	Transfected	NIX	Count	% cells	Total cells
3	n	h	3	y	l	3	y	h		Untransfected	No	Low	6	12.766
4	n	l	4	y	l	4	y	l			No	High	41	87.234	47
5	n	h	5	n	l	5	n	l		FBXL-4 WT	No	Low	15	20.5479
6	n	h	6	n	h	6	n	h			No	High	58	79.4521	73
7	n	h	7	n	h	7	n	h			Yes	Low	45	80.3571
8	n	h	8	n	h	8	y	h			Yes	High	11	19.6429	56
9	n	h	9	y	l	9	y	h		FBXL4 RW	No	Low	15	16.3043
10	n	h	10	y	l	10	n	h			No	High	77	83.6957	92
11	n	l	11	n	h	11	n	h			Yes	Low	6	17.1429
12	n	l	12	n	h	12	n	h			Yes	High	29	82.8571	35
13	n	h	13	n	h	13	n	h
14	n	h	14	n	h	14	y	h
15	n	h	15	y	h	15	n	h		Y=Yes
16	n	h	16	y	h	16	n	h		N=No
17	n	h	17	n	l	17	y	h		L=Low
18	n	h	18	n	l	18	n	l		H=High
19	n	h	19	n	l	19	n	h
20	n	h	20	n	h	20	n	h
21	n	h	21	y	l	21	n	h
22	n	l	22	y	l	22	n	h
23	n	h	23	n	l	23	y	h
24	n	h	24	n	h	24	n	h
25	n	h	25	n	h	25	y	l
26	n	h	26	y	l	26	n	l
27	n	h	27	n	l	27	n	l
28	n	h	28	n	l	28	n	l
29	n	h	29	n	h	29	n	h
30	n	l	30	y	l	30	n	h
31	n	l	31	n	h	31	n	h
32	n	h	32	n	h	32	y	h
33	n	h	33	n	h	33	n	l
34	n	h	34	y	l	34	n	h
35	n	h	35	n	h	35	n	h
36	n	h	36	n	l	36	n	h
37	n	h	37	y	l	37	n	h
38	n	h	38	y	l	38	y	h
39	n	h	39	n	l	39	n	h
40	n	h	40	n	l	40	n	h
41	n	h	41	n	h	41	n	h
42	n	h	42	n	h	42	n	h
43	n	h	43	y	l	43	n	h
44	n	h	44	y	h	44	y	h
45	n	h	45	n	l	45	n	l
46	n	h	46	n	h	46	n	h
47	n	h	47	n	h	47	y	h
			48	y	l	48	n	h
			49	y	l	49	n	h
			50	n	h	50	n	h
			51	n	h	51	n	h
			52	y	l	52	n	h
			53	y	l	53	y	h
			54	y	h	54	n	h
			55	n	h	55	n	h
			56	n	h	56	n	h
			57	n	h	57	n	h
			58	n	h	58	y	h
			59	y	l	59	n	h
			60	y	l	60	n	h
			61	y	l	61	n	h
			62	n	h	62	y	l
			63	n	h	63	n	l
			64	n	h	64	n	h
			65	y	l	65	n	h
			66	y	h	66	y	h
			67	n	h	67	n	l
			68	n	h	68	n	h
			69	y	l	69	n	h
			70	y	l	70	y	h
			71	y	l	71	n	l
			72	n	h	72	y	h
			73	y	l	73	n	h
			74	y	l	74	n	h
			75	n	h	75	n	h
			76	n	h	76	n	h
			77	y	l	77	n	h
			78	y	l	78	y	l
			79	y	l	79	y	h
			80	n	h	80	n	h
			81	y	l	81	n	h
			82	y	l	82	y	h
			83	n	h	83	n	l
			84	n	h	84	n	h
			85	y	l	85	n	h
			86	y	h	86	y	h
			87	n	h	87	n	h
			88	y	l	88	y	h
			89	y	l	89	n	h
			90	n	l	90	n	h
			91	n	h	91	y	h
			92	n	h	92	n	h
			93	y	l	93	n	h
			94	y	l	94	n	h
			95	n	h	95	n	h
			96	n	h	96	y	h
			97	y	l	97	n	h
			98	y	l	98	n	h
			99	y	l	99	n	h
			100	n	l	100	n	h
			101	n	h	101	y	h
			102	n	h	102	n	h
			103	y	l	103	n	h
			104	y	l	104	n	h
			105	n	h	105	y	h
			106	n	h	106	n	l
			107	y	l	107	y	h
			108	n	h	108	y	h
			109	n	h	109	n	l
			110	n	h	110	n	h
			111	y	l	111	y	l
			112	n	l	112	n	l
			113	n	h	113	n	l
			114	y	l	114	n	h
			115	n	h	115	n	h
			116	n	l	116	n	h
			117	y	l	117	n	h
			118	n	h	118	y	l
			119	n	h	119	n	h
			120	n	h	120	n	h
			121	y	h	121	y	h
			122	y	h	122	n	h
			123	y	h	123	n	h
			124	n	h	124	y	h
			125	y	l	125	n	h
			126	n	h	126	n	h
			127	n	h	127	y	h
			128	y	h
			129	y	h

## Sheet: NIX-Quant 116
KO2 Untransfected			KO2 FBXL4-FLAG WT			KO2 FBXL4-FLAG RW
Cell	Transfected	NIX	Cell	Transfected?	NIX	Cell	Transfected?	NIX
1	n	h	1	n	h	1	y	l
2	n	h	2	n	l	2	n	l		HEPD-Exp107	Transfected	NIX	Count	% cells	Total cells
3	n	h	3	y	l	3	y	h		Untransfected	No	Low	14	20.8955
4	n	h	4	n	h	4	y	l			No	High	53	79.1045	67
5	n	h	5	n	h	5	n	l		FBXL-4 WT	No	Low	17	22.0779
6	n	h	6	n	l	6	n	h			No	High	60	77.9221	77
7	n	h	7	y	l	7	n	h			Yes	Low	33	73.3333
8	n	h	8	n	h	8	n	h			Yes	High	12	26.6667	45
9	n	h	9	n	h	9	y	h		FBXL4 RW	No	Low	26	23.6364
10	n	h	10	n	h	10	y	h			No	High	84	76.3636	110
11	n	h	11	n	h	11	n	h			Yes	Low	13	28.2609
12	n	h	12	y	l	12	n	h			Yes	High	33	71.7391	46
13	n	h	13	y	l	13	n	h
14	n	h	14	n	h	14	n	h
15	n	h	15	n	h	15	n	h		Y=Yes
16	n	h	16	y	h	16	y	h		N=No
17	n	h	17	n	h	17	n	h		L=Low
18	n	h	18	n	h	18	n	h		H=High
19	n	h	19	n	h	19	n	h
20	n	l	20	y	l	20	n	h
21	n	l	21	n	l	21	y	l
22	n	h	22	n	h	22	n	l
23	n	h	23	y	l	23	n	l
24	n	h	24	n	l	24	y	h
25	n	h	25	n	h	25	n	h
26	n	h	26	n	h	26	n	h
27	n	h	27	n	h	27	y	h
28	n	h	28	n	h	28	n	h
29	n	h	29	y	l	29	n	h
30	n	h	30	n	h	30	y	l
31	n	h	31	n	h	31	n	h
32	n	h	32	n	h	32	n	h
33	n	l	33	y	l	33	n	h
34	n	l	34	n	l	34	n	h
35	n	l	35	n	l	35	n	h
36	n	l	36	n	l	36	y	h
37	n	l	37	n	h	37	n	l
38	n	h	38	n	h	38	n	h
39	n	h	39	y	l	39	y	l
40	n	h	40	n	l	40	n	h
41	n	h	41	y	l	41	n	h
42	n	h	42	n	h	42	n	h
43	n	h	43	y	l	43	y	h
44	n	h	44	n	l	44	y	h
45	n	h	45	y	l	45	y	h
46	n	h	46	n	l	46	n	l
47	n	l	47	n	h	47	n	h
48	n	h	48	y	l	48	n	h
49	n	h	49	n	h	49	y	l
50	n	l	50	y	l	50	n	l
51	n	h	51	n	h	51	n	h
52	n	h	52	n	h	52	n	h
53	n	l	53	y	l	53	y	h
54	n	h	54	n	l	54	n	h
55	n	h	55	n	h	55	n	h
56	n	h	56	y	l	56	n	h
57	n	h	57	n	h	57	y	l
58	n	h	58	n	h	58	n	l
59	n	h	59	n	h	59	n	l
60	n	h	60	n	l	60	n	l
61	n	l	61	y	l	61	y	l
62	n	l	62	y	l	62	n	h
63	n	l	63	n	h	63	y	l
64	n	l	64	n	h	64	y	l
65	n	h	65	y	l	65	n	l
66	n	h	66	y	l	66	n	h
67	n	h	67	n	l	67	n	h
			68	y	h	68	y	h
			69	n	l	69	y	h
			70	y	l	70	n	l
			71	y	l	71	n	l
			72	n	l	72	n	h
			73	n	h	73	n	h
			74	y	l	74	y	h
			75	n	h	75	n	l
			76	n	h	76	n	h
			77	y	l	77	n	h
			78	n	h	78	y	l
			79	y	l	79	n	l
			80	n	l	80	n	h
			81	y	l	81	y	h
			82	n	h	82	n	l
			83	n	h	83	n	l
			84	y	l	84	n	l
			85	y	l	85	y	h
			86	n	h	86	n	h
			87	y	l	87	n	h
			88	y	l	88	n	h
			89	n	h	89	n	h
			90	y	h	90	y	h
			91	y	h	91	n	h
			92	y	h	92	n	h
			93	n	l	93	y	h
			94	n	h	94	n	h
			95	y	h	95	y	h
			96	y	h	96	n	h
			97	n	h	97	n	h
			98	y	h	98	n	h
			99	n	h	99	n	h
			100	n	h	100	n	h
			101	n	h	101	y	h
			102	y	h	102	y	h
			103	n	h	103	y	h
			104	n	h	104	n	h
			105	y	l	105	n	h
			106	n	h	106	n	l
			107	n	h	107	n	l
			108	n	h	108	n	h
			109	n	h	109	y	h
			110	y	h	110	n	l
			111	y	h	111	n	h
			112	n	h	112	n	h
			113	n	h	113	y	h
			114	n	h	114	n	h
			115	n	h	115	y	h
			116	n	h	116	y	h
			117	y	l	117	n	l
			118	n	h	118	n	l
			119	y	h	119	n	h
			120	y	l	120	y	h
			121	n	h	121	n	l
			122	n	h	122	n	l
						123	n	h
						124	y	h
						125	n	l
						126	n	h
						127	n	h
						128	y	l
						129	n	h
						130	n	h
						131	n	h
						132	n	h
						133	y	h
						134	y	h
						135	n	h
						136	n	h
						137	n	h
						138	n	h
						139	n	h
						140	y	n
						141	y	n
						142	n	h
						143	n	h
						144	n	h
						145	y	h
						146	n	h
						147	n	h
						148	n	h
						149	n	h
						150	n	h
						151	y	h
						152	n	h
						153	y	l
						154	n	h
						155	n	h
						156	y	h
