# Supplementary material for: FBXL4 ubiquitin ligase deficiency promotes mitophagy by elevating NIX levels
Source: EMBO J. 2023 Apr 27;42(13):e112799. doi: 10.15252/embj.2022112799 (PMC10308357; doi:10.15252/embj.2022112799)
Supplement: Supplementary file 9 — Source Data for Figure 5 [file EMBJ-42-e112799-s006.zip]

Archive with 44 entries (40 files):
- EMBOJ-2022-112799R_Figure5/
- __MACOSX/._EMBOJ-2022-112799R_Figure5
- EMBOJ-2022-112799R_Figure5/.DS_Store
- __MACOSX/EMBOJ-2022-112799R_Figure5/._.DS_Store
- EMBOJ-2022-112799R_Figure5/Figure 5 README.txt
- __MACOSX/EMBOJ-2022-112799R_Figure5/._Figure 5 README.txt
- EMBOJ-2022-112799R_Figure5/Figure 5A/
- __MACOSX/EMBOJ-2022-112799R_Figure5/._Figure 5A
- EMBOJ-2022-112799R_Figure5/Figure 5C/
- __MACOSX/EMBOJ-2022-112799R_Figure5/._Figure 5C
- EMBOJ-2022-112799R_Figure5/Figure 5B/
- __MACOSX/EMBOJ-2022-112799R_Figure5/._Figure 5B
- EMBOJ-2022-112799R_Figure5/Figure 5A/HEPD-Exp159-KO2-untreated - Ex.561.tif
- __MACOSX/EMBOJ-2022-112799R_Figure5/Figure 5A/._HEPD-Exp159-KO2-untreated - Ex.561.tif
- EMBOJ-2022-112799R_Figure5/Figure 5A/HEPD-Exp159-KO2-NT1 - Ex.561.tif
- __MACOSX/EMBOJ-2022-112799R_Figure5/Figure 5A/._HEPD-Exp159-KO2-NT1 - Ex.561.tif
- EMBOJ-2022-112799R_Figure5/Figure 5A/.DS_Store
- __MACOSX/EMBOJ-2022-112799R_Figure5/Figure 5A/._.DS_Store
- EMBOJ-2022-112799R_Figure5/Figure 5A/HEPD-Exp159-KO2-HIF1 - Ex.455.tif
- __MACOSX/EMBOJ-2022-112799R_Figure5/Figure 5A/._HEPD-Exp159-KO2-HIF1 - Ex.455.tif
- EMBOJ-2022-112799R_Figure5/Figure 5A/HEPD-Exp159-Control-untreated - Ex.455.tif
- __MACOSX/EMBOJ-2022-112799R_Figure5/Figure 5A/._HEPD-Exp159-Control-untreated - Ex.455.tif
- EMBOJ-2022-112799R_Figure5/Figure 5A/HEPD-Exp159-KO2-Nix - Ex.455.tif
- __MACOSX/EMBOJ-2022-112799R_Figure5/Figure 5A/._HEPD-Exp159-KO2-Nix - Ex.455.tif
- EMBOJ-2022-112799R_Figure5/Figure 5A/HEPD-Exp159-KO2-NT1 - Ex.455.tif
- __MACOSX/EMBOJ-2022-112799R_Figure5/Figure 5A/._HEPD-Exp159-KO2-NT1 - Ex.455.tif
- EMBOJ-2022-112799R_Figure5/Figure 5A/HEPD-Exp159-KO2-untreated - Ex.455.tif
- __MACOSX/EMBOJ-2022-112799R_Figure5/Figure 5A/._HEPD-Exp159-KO2-untreated - Ex.455.tif
- EMBOJ-2022-112799R_Figure5/Figure 5A/HEPD-Exp159-KO2-HIF1 - Ex.561.tif
- __MACOSX/EMBOJ-2022-112799R_Figure5/Figure 5A/._HEPD-Exp159-KO2-HIF1 - Ex.561.tif
- EMBOJ-2022-112799R_Figure5/Figure 5A/HEPD-Exp159-KO2-BNIP3 -Ex.455.tif
- __MACOSX/EMBOJ-2022-112799R_Figure5/Figure 5A/._HEPD-Exp159-KO2-BNIP3 -Ex.455.tif
- EMBOJ-2022-112799R_Figure5/Figure 5A/HEPD-Exp159-KO2-BNIP3 - Ex.561.tif
- __MACOSX/EMBOJ-2022-112799R_Figure5/Figure 5A/._HEPD-Exp159-KO2-BNIP3 - Ex.561.tif
- EMBOJ-2022-112799R_Figure5/Figure 5A/HEPD-Exp159-Control-untreated - Ex.561.tif
- __MACOSX/EMBOJ-2022-112799R_Figure5/Figure 5A/._HEPD-Exp159-Control-untreated - Ex.561.tif
- EMBOJ-2022-112799R_Figure5/Figure 5A/HEPD-Exp159-KO2-Nix - Ex.561.tif
- __MACOSX/EMBOJ-2022-112799R_Figure5/Figure 5A/._HEPD-Exp159-KO2-Nix - Ex.561.tif
- EMBOJ-2022-112799R_Figure5/Figure 5C/.DS_Store
- __MACOSX/EMBOJ-2022-112799R_Figure5/Figure 5C/._.DS_Store
- EMBOJ-2022-112799R_Figure5/Figure 5C/Figure 5C-western blot.pdf
- __MACOSX/EMBOJ-2022-112799R_Figure5/Figure 5C/._Figure 5C-western blot.pdf
- EMBOJ-2022-112799R_Figure5/Figure 5B/Figure 5B-Flow cytometry data.xlsx
- __MACOSX/EMBOJ-2022-112799R_Figure5/Figure 5B/._Figure 5B-Flow cytometry data.xlsx
