# Supplementary material for: FBXL4 ubiquitin ligase deficiency promotes mitophagy by elevating NIX levels
Source: EMBO J. 2023 Apr 27;42(13):e112799. doi: 10.15252/embj.2022112799 (PMC10308357; doi:10.15252/embj.2022112799)
Supplement: Supplementary file 9 — Source Data for Figure 5 [file EMBJ-42-e112799-s006.zip › EMBOJ-2022-112799R_Figure5/Figure 5B/Figure 5B-Flow cytometry data.xlsx]

## Sheet: Overview
Flow cytometry data for figure 5B. Single and live cell gates were set using a negative control. Positive cells were selected using a negative and positive control line. High and low mitophagy gates were set using control lines.

## Sheet: Mitophagy Flow cytometry
Xp95				Xp57				Xp76
	High Mitophagy	Low Mitophagy			High Mitophagy	Low Mitophagy			High Mitophagy	Low Mitophagy
C1 NT1	11.2	11.2		Control 1 NT1	11.9	9.83		C1 NT1	11	10
C1 B3	17.5	1.61		Control 1 B3	13.2	8.07		C1 B3	13.6	9.03
C1 NIX	7.49	24.5		Control 1 Nix	11.4	10.9		C1 Nix	8.75	17
C1 HIF	10.6	16.1		Control 1 HIF	16.4	6.29		C1 Hif	22.3	1.5
KO1 NT1	49.4	3.02		KO1 NT1	41.7	2.04		KO1 NT1	23.9	1.54
KO1 B3	68	2.14		KO1 B3	37.6	2.59		KO1 B3	43.2	0.82
KO1 NIX	31.3	7.9		KO1 Nix	21.1	3.91		KO1 Nix	17	5.62
KO1 HIF	52.9	4.15		KO1 HIF	36	3.37		KO1 HIF	37.5	1.97
C2 NT1	10.7	11		Control 2 NT1	10.4	11.3		C2 NT1	10.6	10.8
C2 B3	18.7	9.98		Control 2 B3	11.2	12.5		C2 B3	12.2	12.8
C2 NIX	7.82	35.6		Control 2 Nix	7.34	25.7		C2 Nix	8.19	20.7
C2 HIF	12.1	15.4		Control 2 HIF	10.7	13.3		C2 Hif	14.2	10.3
KO2 NT1	41.2	5.28		KO2 NT1	43.6	2.44		KO2 NT1	37.5	1.97
KO2 B3	63	5.87		KO2 B3	46.9	3.7		KO2 B3	35.6	2.56
KO2 NIX	31.1	13.8		KO2 Nix	17.2	11.4		KO2 Nix	22.3	7.57
KO2 HIF	49.1	6.27		KO2 Hif	38.9	3.78		KO2 HIF	35.6	2.36
Control 1 KO1 ANOVA							Control 1 KO1 Multiple Comparisons										Control 2 KO2 ANOVA results							Control 2 KO2 Multiple Comparisons
Table Analyzed	Control and KO1						Number of families	1									Table Analyzed	Control 2 and KO2						Number of families	1
Data sets analyzed	A-H						Number of comparisons per family	7									Data sets analyzed	A-H						Number of comparisons per family	7
							Alpha	0.05																Alpha	0.05
ANOVA summary																	ANOVA summary
F	9.367						Dunnett's multiple comparisons test	Mean Diff.	95.00% CI of diff.	Below threshold?	Summary	Adjusted P Value	A-?				F	19.96						Dunnett's multiple comparisons test	Mean Diff.	95.00% CI of diff.	Below threshold?	Summary	Adjusted P Value	A-?
P value	0.0001						Control 1 NT1 vs. Control 1 B3	-3.4	-24.39 to 17.59	No	ns	0.9952	B	Control 1 B3			P value	<0.0001						Control 2 NT1 vs. Control 2 B3	-3.467	-18.52 to 11.58	No	ns	0.9733	B	Control 2 B3
P value summary	***						Control 1 NT1 vs. Control 1 Nix	2.153	-18.84 to 23.15	No	ns	0.9996	C	Control 1 Nix			P value summary	****						Control 2 NT1 vs. Control 2 Nix	2.783	-12.27 to 17.83	No	ns	0.992	C	Control 2 Nix
Significant diff. among means (P < 0.05)?	Yes						Control 1 NT1 vs. Control 1 HIF	-5.067	-26.06 to 15.93	No	ns	0.9663	D	Control 1 HIF			Significant diff. among means (P < 0.05)?	Yes						Control 2 NT1 vs. Control 2 HIF	-1.767	-16.82 to 13.28	No	ns	0.9995	D	Control 2 HIF
R squared	0.8038						Control 1 NT1 vs. KO1 NT1	-26.97	-47.96 to -5.973	Yes	**	0.0095	E	KO1 NT1			R squared	0.8972						Control 2 NT1 vs. KO2 NT1	-30.2	-45.25 to -15.15	Yes	***	0.0002	E	KO2 NT1
							Control 1 NT1 vs. KO1 B3	-38.23	-59.23 to -17.24	Yes	***	0.0004	F	KO1 B3										Control 2 NT1 vs. KO2 B3	-37.93	-52.98 to -22.88	Yes	****	<0.0001	F	KO2 B3
Brown-Forsythe test							Control 1 NT1 vs. KO1 Nix	-11.77	-32.76 to 9.227	No	ns	0.4436	G	KO1 Nix			Brown-Forsythe test							Control 2 NT1 vs. KO2 Nix	-12.97	-28.02 to 2.083	No	ns	0.1071	G	KO2 Nix
F (DFn, DFd)	0.8141 (7, 16)						Control 1 NT1 vs. KO1 HIF	-30.77	-51.76 to -9.773	Yes	**	0.0033	H	KO1 HIF			F (DFn, DFd)	1.634 (7, 16)						Control 2 NT1 vs. KO2 Hif	-30.63	-45.68 to -15.58	Yes	***	0.0001	H	KO2 Hif
P value	0.5889																P value	0.1966
P value summary	ns						Test details	Mean 1	Mean 2	Mean Diff.	SE of diff.	n1	n2	q	DF		P value summary	ns						Test details	Mean 1	Mean 2	Mean Diff.	SE of diff.	n1	n2	q	DF
Are SDs significantly different (P < 0.05)?	No						Control 1 NT1 vs. Control 1 B3	11.37	14.77	-3.4	7.18	3	3	0.4735	16		Are SDs significantly different (P < 0.05)?	No						Control 2 NT1 vs. Control 2 B3	10.57	14.03	-3.467	5.147	3	3	0.6735	16
							Control 1 NT1 vs. Control 1 Nix	11.37	9.213	2.153	7.18	3	3	0.2999	16									Control 2 NT1 vs. Control 2 Nix	10.57	7.783	2.783	5.147	3	3	0.5408	16
Bartlett's test							Control 1 NT1 vs. Control 1 HIF	11.37	16.43	-5.067	7.18	3	3	0.7057	16		Bartlett's test							Control 2 NT1 vs. Control 2 HIF	10.57	12.33	-1.767	5.147	3	3	0.3432	16
Bartlett's statistic (corrected)							Control 1 NT1 vs. KO1 NT1	11.37	38.33	-26.97	7.18	3	3	3.756	16		Bartlett's statistic (corrected)							Control 2 NT1 vs. KO2 NT1	10.57	40.77	-30.2	5.147	3	3	5.867	16
P value							Control 1 NT1 vs. KO1 B3	11.37	49.6	-38.23	7.18	3	3	5.325	16		P value							Control 2 NT1 vs. KO2 B3	10.57	48.5	-37.93	5.147	3	3	7.37	16
P value summary							Control 1 NT1 vs. KO1 Nix	11.37	23.13	-11.77	7.18	3	3	1.639	16		P value summary							Control 2 NT1 vs. KO2 Nix	10.57	23.53	-12.97	5.147	3	3	2.519	16
Are SDs significantly different (P < 0.05)?							Control 1 NT1 vs. KO1 HIF	11.37	42.13	-30.77	7.18	3	3	4.285	16		Are SDs significantly different (P < 0.05)?							Control 2 NT1 vs. KO2 Hif	10.57	41.2	-30.63	5.147	3	3	5.952	16
ANOVA table	SS	DF	MS	F (DFn, DFd)	P value												ANOVA table	SS	DF	MS	F (DFn, DFd)	P value
Treatment (between columns)	5070	7	724.3	F (7, 16) = 9.367	P=0.0001												Treatment (between columns)	5552	7	793.1	F (7, 16) = 19.96	P<0.0001
Residual (within columns)	1237	16	77.33														Residual (within columns)	635.8	16	39.74
Total	6307	23															Total	6188	23
Data summary																	Data summary
Number of treatments (columns)	8																Number of treatments (columns)	8
Number of values (total)	24																Number of values (total)	24
