# Supplementary material for: FBXL4 ubiquitin ligase deficiency promotes mitophagy by elevating NIX levels
Source: EMBO J. 2023 Apr 27;42(13):e112799. doi: 10.15252/embj.2022112799 (PMC10308357; doi:10.15252/embj.2022112799)
Supplement: Supplementary file 10 — Source Data for Figure 6 [file EMBJ-42-e112799-s008.zip]

Archive with 66 entries (56 files):
- EMBOJ-2022-112799R_Figure6/
- __MACOSX/._EMBOJ-2022-112799R_Figure6
- EMBOJ-2022-112799R_Figure6/.DS_Store
- __MACOSX/EMBOJ-2022-112799R_Figure6/._.DS_Store
- EMBOJ-2022-112799R_Figure6/Figure 6F/
- __MACOSX/EMBOJ-2022-112799R_Figure6/._Figure 6F
- EMBOJ-2022-112799R_Figure6/Figure 6A/
- __MACOSX/EMBOJ-2022-112799R_Figure6/._Figure 6A
- EMBOJ-2022-112799R_Figure6/Figure 6H/
- __MACOSX/EMBOJ-2022-112799R_Figure6/._Figure 6H
- EMBOJ-2022-112799R_Figure6/Figure 6I/
- __MACOSX/EMBOJ-2022-112799R_Figure6/._Figure 6I
- EMBOJ-2022-112799R_Figure6/Figure 6G/
- __MACOSX/EMBOJ-2022-112799R_Figure6/._Figure 6G
- EMBOJ-2022-112799R_Figure6/Figure 6 README.txt
- __MACOSX/EMBOJ-2022-112799R_Figure6/._Figure 6 README.txt
- EMBOJ-2022-112799R_Figure6/Figure 6B/
- __MACOSX/EMBOJ-2022-112799R_Figure6/._Figure 6B
- EMBOJ-2022-112799R_Figure6/Figure 6E/
- __MACOSX/EMBOJ-2022-112799R_Figure6/._Figure 6E
- EMBOJ-2022-112799R_Figure6/Figure 6D/
- __MACOSX/EMBOJ-2022-112799R_Figure6/._Figure 6D
- EMBOJ-2022-112799R_Figure6/Figure 6C/
- __MACOSX/EMBOJ-2022-112799R_Figure6/._Figure 6C
- EMBOJ-2022-112799R_Figure6/Figure 6F/Figure 6F-Western Blot.pdf
- __MACOSX/EMBOJ-2022-112799R_Figure6/Figure 6F/._Figure 6F-Western Blot.pdf
- EMBOJ-2022-112799R_Figure6/Figure 6F/.DS_Store
- __MACOSX/EMBOJ-2022-112799R_Figure6/Figure 6F/._.DS_Store
- EMBOJ-2022-112799R_Figure6/Figure 6A/DMSO-Ex.561.tif
- __MACOSX/EMBOJ-2022-112799R_Figure6/Figure 6A/._DMSO-Ex.561.tif
- EMBOJ-2022-112799R_Figure6/Figure 6A/MLN-Ex.561.tif
- __MACOSX/EMBOJ-2022-112799R_Figure6/Figure 6A/._MLN-Ex.561.tif
- EMBOJ-2022-112799R_Figure6/Figure 6A/AO-Ex.455.tif
- __MACOSX/EMBOJ-2022-112799R_Figure6/Figure 6A/._AO-Ex.455.tif
- EMBOJ-2022-112799R_Figure6/Figure 6A/DMSO-Ex.455.tif
- __MACOSX/EMBOJ-2022-112799R_Figure6/Figure 6A/._DMSO-Ex.455.tif
- EMBOJ-2022-112799R_Figure6/Figure 6A/AO-Ex.561.tif
- __MACOSX/EMBOJ-2022-112799R_Figure6/Figure 6A/._AO-Ex.561.tif
- EMBOJ-2022-112799R_Figure6/Figure 6A/MLN-Ex.455.tif
- __MACOSX/EMBOJ-2022-112799R_Figure6/Figure 6A/._MLN-Ex.455.tif
- EMBOJ-2022-112799R_Figure6/Figure 6H/.DS_Store
- __MACOSX/EMBOJ-2022-112799R_Figure6/Figure 6H/._.DS_Store
- EMBOJ-2022-112799R_Figure6/Figure 6H/Figure 6H-Flow cytometry quant.xlsx
- __MACOSX/EMBOJ-2022-112799R_Figure6/Figure 6H/._Figure 6H-Flow cytometry quant.xlsx
- EMBOJ-2022-112799R_Figure6/Figure 6I/Figure 6I-Flow cytometry data.xlsx
- __MACOSX/EMBOJ-2022-112799R_Figure6/Figure 6I/._Figure 6I-Flow cytometry data.xlsx
- EMBOJ-2022-112799R_Figure6/Figure 6G/.DS_Store
- __MACOSX/EMBOJ-2022-112799R_Figure6/Figure 6G/._.DS_Store
- EMBOJ-2022-112799R_Figure6/Figure 6G/Figure 6G-Western blot quant.xlsx
- __MACOSX/EMBOJ-2022-112799R_Figure6/Figure 6G/._Figure 6G-Western blot quant.xlsx
- EMBOJ-2022-112799R_Figure6/Figure 6B/Figure 6B-Western blot.pdf
- __MACOSX/EMBOJ-2022-112799R_Figure6/Figure 6B/._Figure 6B-Western blot.pdf
- EMBOJ-2022-112799R_Figure6/Figure 6B/.DS_Store
- __MACOSX/EMBOJ-2022-112799R_Figure6/Figure 6B/._.DS_Store
- EMBOJ-2022-112799R_Figure6/Figure 6E/.DS_Store
- __MACOSX/EMBOJ-2022-112799R_Figure6/Figure 6E/._.DS_Store
- EMBOJ-2022-112799R_Figure6/Figure 6E/Figure 6E-Western blot.pdf
- __MACOSX/EMBOJ-2022-112799R_Figure6/Figure 6E/._Figure 6E-Western blot.pdf
- EMBOJ-2022-112799R_Figure6/Figure 6D/.DS_Store
- __MACOSX/EMBOJ-2022-112799R_Figure6/Figure 6D/._.DS_Store
- EMBOJ-2022-112799R_Figure6/Figure 6D/Figure 6D Western blot quant.xlsx
- __MACOSX/EMBOJ-2022-112799R_Figure6/Figure 6D/._Figure 6D Western blot quant.xlsx
- EMBOJ-2022-112799R_Figure6/Figure 6C/.DS_Store
- __MACOSX/EMBOJ-2022-112799R_Figure6/Figure 6C/._.DS_Store
- EMBOJ-2022-112799R_Figure6/Figure 6C/Figure 6C western blot.pdf
- __MACOSX/EMBOJ-2022-112799R_Figure6/Figure 6C/._Figure 6C western blot.pdf
