# Supplementary material for: FBXL4 ubiquitin ligase deficiency promotes mitophagy by elevating NIX levels
Source: EMBO J. 2023 Apr 27;42(13):e112799. doi: 10.15252/embj.2022112799 (PMC10308357; doi:10.15252/embj.2022112799)
Supplement: Supplementary file 10 — Source Data for Figure 6 [file EMBJ-42-e112799-s008.zip › EMBOJ-2022-112799R_Figure6/Figure 6 README.txt]

Figure 6A:
Images were acquired on a 3i confocal microscope using a 63x objective lens. 
Images were 512 x 512 pixels in size. Pixels size (XY) (µm) = 0.21 x 0.21.
Acquired images were exported from Slidebook software as Tif files
Single channel Tif files were opened in Adobe photoshop.
A new RGB file in photoshop was created with 512x512 pixel dimensions.
Single channel Tif images were then pasted into the channels of the RGB file. 
Channel 0 - pasted into red and blue channel to create a magenta false-colour
Channel 1 - pasted into the green channel 
Levels were adjusted in the single channels to correct for underexposure (Red and blue channel levelling was kept identical). Levels settings were applied to the whole image and identically for all conditions within an experiment 
Single channel and merged images for each were then pasted into a larger new Photoshop RGB file to create the figure montage.
Scale bar was added to figure using white rectangle shape.
Image was flattened.
Final level adjustments were applied to the entire figure montage.
Montage figure was resized in Adobe photoshop to print size, maintaining 300 pixels/inch resolution.

Figure 6B:
Western blot analysis of RPE1 FlpIn parental cells.
Annotation reflects target of primary antibody and secondary antibody IRdye (either 800CW or 680LT).
Tifs were exported from image studio software. 
Images were further processed in photoshop, 
Tifs were converted to grayscale
Level adjustments were applied to the whole image, and the image was cropped as required.

Figure 6C:
Western blot analysis of RPE1 FlpIn parental cells.
Annotation reflects target of primary antibody and secondary antibody IRdye (either 800CW or 680LT).
Tifs were exported from image studio software. 
Images were further processed in photoshop, 
Tifs were converted to grayscale
Level adjustments were applied to the whole image, and the image was cropped as required.

Figure 6D:
Western blot bands were quantified using image studio software.
Raw signal values were taken from image studio following background subtraction. 
Raw values for each condition were normalised to the sum of the quantitated raw values from each individual blot and statistical analysis conducted in PRISM 9. 
For graphical representation, samples were normalised to the DMSO control sample. 

Figure 6E:
Western blot analysis of RPE1 FlpIn parental cells treated with MLN4924.
Annotation reflects target of primary antibody and secondary antibody IRdye (either 800CW or 680LT).
Tifs were exported from image studio software. 
Images were further processed in photoshop, 
Tifs were converted to grayscale
Level adjustments were applied to the whole image, and the image was cropped as required.

Figure 6F:
Western blot analysis of RPE1 FlpIn parental cells.
Annotation reflects target of primary antibody and secondary antibody IRdye (either 800CW or 680LT).
Tifs were exported from image studio software. 
Images were further processed in photoshop, 
Tifs were converted to grayscale
Level adjustments were applied to the whole image, and the image was cropped as required.

Figure 6G:
Western blot bands were quantified using image studio software.
Raw signal values were taken from image studio following background subtraction. 
Raw values for each condition were normalised to the sum of the quantitated raw values from each individual blot and statistical analysis conducted in PRISM 9. 
For graphical representation, samples were normalised to the NT1 control sample. 

Figure 6H:
Flow cytometry data obtained from RPE1 mt-mkeima reporter cells was obtained using a Bio-Rad ZE5 Cell analyser or a Sony MA900 cell sorter, using dual-excitation ratiometric pH measurements with 488 nm and 552 nm lasers and 610/20 nm emission filters. Live and single cell populations were selected using negative control cells not expressing mt-mKeima. Cells expressing mt-mkeima reporter were selected using gates from a positive control line. Data was analysed using Flowjo (v 10). High mitophagy gates were set by selecting the top 10-15% of the DMSO control sample and applied to the other samples.

Figure 6I:
Flow cytometry data obtained from RPE1 mt-mkeima reporter cells was obtained using a Bio-Rad ZE5 Cell analyser or a Sony MA900 cell sorter, using dual-excitation ratiometric pH measurements with 488 nm and 552 nm lasers and 610/20 nm emission filters. Live and single cell populations were selected using negative control cells not expressing mt-mKeima. Cells expressing mt-mkeima reporter were selected using gates from a positive control line. Data was analysed using Flowjo (v 10). High mitophagy gates were set by selecting the top 10-15% of the NT1-DMSO control sample and applied to the other samples.
