# Supplementary material for: FBXL4 ubiquitin ligase deficiency promotes mitophagy by elevating NIX levels
Source: EMBO J. 2023 Apr 27;42(13):e112799. doi: 10.15252/embj.2022112799 (PMC10308357; doi:10.15252/embj.2022112799)
Supplement: Supplementary file 10 — Source Data for Figure 6 [file EMBJ-42-e112799-s008.zip › EMBOJ-2022-112799R_Figure6/Figure 6H/Figure 6H-Flow cytometry quant.xlsx]

## Sheet: Figure 6H
Flow cytometry data for figure 6H. Single and live cell gates were set using a negative control. Positive cells were selected using a negative and positive control line. High and low mitophagy gates were set using DMSO control sample.

## Sheet: Mitophagy Quant
Xp15				Xp18				Xp21
	High	Low			High	Low			High	Low
DMSO	11.2	11.4		DMSO	11.5	11.6		DMSO	11.8	10.5
AO	38.8	2.19		AO	45.5	0.55		AO	36	9.76
MLN	95.4	0.086		MLN	94	0.24		MLN	94	0.3
DMSO B3	16.5	11.5		DMSO B3	24.7	11.3		DMSO B3	9.38	35.6
DMSO B3L	12.5	12.6		DMSO B3L	10.6	35.2		DMSO B3L	4.9	52.7
DMSO DKD	11.2	19.7		DMSO DKD	12	31.3		DMSO DKD	9.99	28
MLN B3	89.1	0.22		MLN B3	92.2	0.46		MLN B3	90.3	0.6
MLN B3L	49	3.38		MLN B3L	40.1	5.8		MLN B3L	29	18.1
MLN DKD	15.1	13.8		MLN DKD	10.2	33.2		MLN DKD	4.26	54.8
ANOVA results							Multiple comparisons
Table Analyzed	MLN only high						Number of families	1
Data sets analyzed	A-F						Number of comparisons per family	5
							Alpha	0.05
ANOVA summary
F	158.1						Dunnett's multiple comparisons test	Mean Diff.	95.00% CI of diff.	Below threshold?	Summary	Adjusted P Value	B-?
P value	<0.0001						MLN vs. DMSO	82.97	70.85 to 95.08	Yes	****	<0.0001	A	DMSO
P value summary	****						MLN vs. MLN B3	3.933	-8.180 to 16.05	No	ns	0.8093	C	MLN B3
Significant diff. among means (P < 0.05)?	Yes						MLN vs. MLN NIX	55.1	42.99 to 67.21	Yes	****	<0.0001	D	MLN NIX
R squared	0.9851						MLN vs. MLN DKD	84.61	72.50 to 96.73	Yes	****	<0.0001	E	MLN DKD
							MLN vs. AO	54.37	42.25 to 66.48	Yes	****	<0.0001	F	AO
Brown-Forsythe test
F (DFn, DFd)	1.916 (5, 12)						Test details	Mean 1	Mean 2	Mean Diff.	SE of diff.	n1	n2	q	DF
P value	0.1652						MLN vs. DMSO	94.47	11.5	82.97	4.175	3	3	19.87	12
P value summary	ns						MLN vs. MLN B3	94.47	90.53	3.933	4.175	3	3	0.9421	12
Are SDs significantly different (P < 0.05)?	No						MLN vs. MLN NIX	94.47	39.37	55.1	4.175	3	3	13.2	12
							MLN vs. MLN DKD	94.47	9.853	84.61	4.175	3	3	20.27	12
Bartlett's test							MLN vs. AO	94.47	40.1	54.37	4.175	3	3	13.02	12
Bartlett's statistic (corrected)
P value
P value summary
Are SDs significantly different (P < 0.05)?
ANOVA table	SS	DF	MS	F (DFn, DFd)	P value
Treatment (between columns)	20675	5	4135	F (5, 12) = 158.1	P<0.0001
Residual (within columns)	313.8	12	26.15
Total	20989	17
Data summary
Number of treatments (columns)	6
Number of values (total)	18
