# Supplementary material for: FBXL4 ubiquitin ligase deficiency promotes mitophagy by elevating NIX levels
Source: EMBO J. 2023 Apr 27;42(13):e112799. doi: 10.15252/embj.2022112799 (PMC10308357; doi:10.15252/embj.2022112799)
Supplement: Supplementary file 10 — Source Data for Figure 6 [file EMBJ-42-e112799-s008.zip › EMBOJ-2022-112799R_Figure6/Figure 6I/Figure 6I-Flow cytometry data.xlsx]

## Sheet: Figure 6I
Flow cytometry data for figure 6I. Single and live cell gates were set using a negative control. Positive cells were selected using a negative and positive control line. High and low mitophagy gates were set using NT1 control sample.

## Sheet: Mitophagy quant 
Xp24				Xp37				Xp95
	High Mitophagy	Low mitophagy			High Mitophagy	Low mitophagy			High Mitophagy	Low Mitophagy
NT1	11.3	11.9		NT1	10.5	7.68		NT1	11.7	11.9
NT1 MLN	96.7	0.21		NT1 MLN	82.2	0.21		NT1 MLN	81.9	0.11
HIF1 MLN	83.6	0.53		HIF MLN	48.8	0.96		HIF MLN	66.4	0.29
ANOVA results
Table Analyzed	MLN +/- HIF KD					Multiple Comparisons
Data sets analyzed	A-C					Number of families	1
						Number of comparisons per family	3
ANOVA summary						Alpha	0.05
F	36.84
P value	0.0004					Tukey's multiple comparisons test	Mean Diff.	95.00% CI of diff.	Below threshold?	Summary	Adjusted P Value
P value summary	***					NT1 vs. NT1 MLN	-75.77	-103.8 to -47.77	Yes	***	0.0004	A-B
Significant diff. among means (P < 0.05)?	Yes					NT1 vs. HIF1 MLN	-55.1	-83.10 to -27.10	Yes	**	0.0023	A-C
R squared	0.9247					NT1 MLN vs. HIF1 MLN	20.67	-7.332 to 48.67	No	ns	0.1378	B-C
Brown-Forsythe test						Test details	Mean 1	Mean 2	Mean Diff.	SE of diff.	n1	n2	q	DF
F (DFn, DFd)	1.682 (2, 6)					NT1 vs. NT1 MLN	11.17	86.93	-75.77	9.125	3	3	11.74	6
P value	0.263					NT1 vs. HIF1 MLN	11.17	66.27	-55.1	9.125	3	3	8.539	6
P value summary	ns					NT1 MLN vs. HIF1 MLN	86.93	66.27	20.67	9.125	3	3	3.203	6
Are SDs significantly different (P < 0.05)?	No
Bartlett's test
Bartlett's statistic (corrected)
P value
P value summary
Are SDs significantly different (P < 0.05)?
ANOVA table	SS	DF	MS	F (DFn, DFd)	P value
Treatment (between columns)	9204	2	4602	F (2, 6) = 36.84	P=0.0004
Residual (within columns)	749.4	6	124.9
Total	9953	8
Data summary
Number of treatments (columns)	3
Number of values (total)	9
