# Supplementary material for: FBXL4 ubiquitin ligase deficiency promotes mitophagy by elevating NIX levels
Source: EMBO J. 2023 Apr 27;42(13):e112799. doi: 10.15252/embj.2022112799 (PMC10308357; doi:10.15252/embj.2022112799)
Supplement: Supplementary file 10 — Source Data for Figure 6 [file EMBJ-42-e112799-s008.zip › EMBOJ-2022-112799R_Figure6/Figure 6G/Figure 6G-Western blot quant.xlsx]

## Sheet: Figure 6G
Western blot quantitiation for figure 6G. Each tab contains the quantitation for each protein. Tabs show the raw signal values taken from image studio software with background subtraction. Raw values for each condition were normalised to the sum of the quantitated raw values from each individual blot. Samples were normalised to the NT1 sample.

## Sheet: BNIP3 
Raw Values	Xp24	Xp32	Xp38	Xp104	Exp106	Exp110		ANOVA results							Multiple Comparisons
NT1	1840000	3320	8360	1470	1300	1400		Table Analyzed	BNIP3 divided by the SUM						Number of families	1
NT1 MLN	11800000	23800	48800	23300	13200	8220		Data sets analyzed	A-C						Number of comparisons per family	3
HIF1 MLN	2230000	3390	13700	3390	1740	1110									Alpha	0.05
Sum	15870000	30510	70860	28160	16240	10730		ANOVA summary
								F	26.41						Tukey's multiple comparisons test	Mean Diff.	95.00% CI of diff.	Below threshold?	Summary	Adjusted P Value
	Xp24	Divided by SUM	Normalised to NT1					P value	<0.0001						NT1 vs. NT1 MLN	-0.7946	-1.114 to -0.4756	Yes	****	<0.0001	A-B
NT1	1840000	0.115942	1					P value summary	****						NT1 vs. HIF1 MLN	-0.04502	-0.3641 to 0.2740	No	ns	0.929	A-C
NT1 MLN	11800000	0.743541	6.41304					Significant diff. among means (P < 0.05)?	Yes						NT1 MLN vs. HIF1 MLN	0.7496	0.4306 to 1.069	Yes	****	<0.0001	B-C
HIF1 MLN	2230000	0.140517	1.21196					R squared	0.7788
Sum	15870000														Test details	Mean 1	Mean 2	Mean Diff.	SE of diff.	n1	n2	q	DF
								Brown-Forsythe test							NT1 vs. NT1 MLN	0.1269	0.9216	-0.7946	0.1228	6	6	9.149	15
	Xp32	Divided by SUM	Normalised to NT1					F (DFn, DFd)	0.5356 (2, 15)						NT1 vs. HIF1 MLN	0.1269	0.1719	-0.04502	0.1228	6	6	0.5183	15
NT1	3320	0.108817	1					P value	0.5961						NT1 MLN vs. HIF1 MLN	0.9216	0.1719	0.7496	0.1228	6	6	8.63	15
NT1 MLN	23800	0.780072	7.16867					P value summary	ns
HIF1 MLN	3390	0.111111	1.02108					Are SDs significantly different (P < 0.05)?	No
Sum	30510
								Bartlett's test
	Xp38	Divided by SUM	Normalised to NT1					Bartlett's statistic (corrected)	9.254
NT1	8360	0.274009	1					P value	0.0098
NT1 MLN	48800	1.59948	5.83732					P value summary	**
HIF1 MLN	13700	0.449033	1.63876					Are SDs significantly different (P < 0.05)?	Yes
Sum	70860
								ANOVA table	SS	DF	MS	F (DFn, DFd)	P value
	Xp104	Divided by SUM	Normalised to NT1					Treatment (between columns)	2.391	2	1.195	F (2, 15) = 26.41	P<0.0001
NT1	1470	0.0522017	1					Residual (within columns)	0.679	15	0.04527
NT1 MLN	23300	0.827415	15.8503					Total	3.07	17
HIF1 MLN	3390	0.120384	2.30612
Sum	28160							Data summary
								Number of treatments (columns)	3
	Exp106	Divided by SUM	Normalised to NT1					Number of values (total)	18
NT1	1300	0.0800493	1
NT1 MLN	13200	0.812808	10.1538
HIF1 MLN	1740	0.107143	1.33846
Sum	16240
	Exp110	Divided by SUM	Normalised to NT1
NT1	1400	0.130475	1
NT1 MLN	8220	0.766076	5.87143
HIF1 MLN	1110	0.103448	0.792857
Sum	10730

## Sheet: Nix
Raw Values	Xp24	Xp32	Xp38	Xp104	Exp106	Exp110		ANOVA results							Multiple Comparisons
NT1	1060000	21300	15300	7290	7380	4530		Table Analyzed	Nix divided by the SUM						Number of families	1
NT1 MLN	5940000	57300	37400	19900	15400	10800		Data sets analyzed	A-C						Number of comparisons per family	3
HIF1 MLN	4690000	18400	25200	19000	17400	7850									Alpha	0.05
SUM	11690000	97000	77900	46190	40180	23180		ANOVA summary
								F	6.281						Tukey's multiple comparisons test	Mean Diff.	95.00% CI of diff.	Below threshold?	Summary	Adjusted P Value
	Xp24	Divided by SUM	Normalised to NT1					P value	0.0104						NT1 vs. NT1 MLN	-0.2683	-0.4658 to -0.07067	Yes	**	0.0081	A-B
NT1	1060000	0.0906758	1					P value summary	*						NT1 vs. HIF1 MLN	-0.1575	-0.3551 to 0.04011	No	ns	0.13	A-C
NT1 MLN	5940000	0.508127	5.60377					Significant diff. among means (P < 0.05)?	Yes						NT1 MLN vs. HIF1 MLN	0.1108	-0.08680 to 0.3084	No	ns	0.3388	B-C
HIF1 MLN	4690000	0.401198	4.42453					R squared	0.4558
	11690000														Test details	Mean 1	Mean 2	Mean Diff.	SE of diff.	n1	n2	q	DF
								Brown-Forsythe test							NT1 vs. NT1 MLN	0.1491	0.4174	-0.2683	0.07607	6	6	4.987	15
	Xp32	Divided by SUM	Normalised to NT1					F (DFn, DFd)	0.7581 (2, 15)						NT1 vs. HIF1 MLN	0.1491	0.3066	-0.1575	0.07607	6	6	2.928	15
NT1	21300	0.219588	1					P value	0.4857						NT1 MLN vs. HIF1 MLN	0.4174	0.3066	0.1108	0.07607	6	6	2.06	15
NT1 MLN	57300	0.590722	2.69014					P value summary	ns
HIF1 MLN	18400	0.189691	0.86385					Are SDs significantly different (P < 0.05)?	No
	97000
								Bartlett's test
	Xp38	Divided by SUM	Normalised to NT1					Bartlett's statistic (corrected)	3.435
NT1	15300	0.196406	1					P value	0.1795
NT1 MLN	37400	0.480103	2.44444					P value summary	ns
HIF1 MLN	25200	0.323492	1.64706					Are SDs significantly different (P < 0.05)?	No
	77900
								ANOVA table	SS	DF	MS	F (DFn, DFd)	P value
	Xp104	Divided by SUM	Normalised to NT1					Treatment (between columns)	0.2181	2	0.109	F (2, 15) = 6.281	P=0.0104
NT1	7290	0.157826	1					Residual (within columns)	0.2604	15	0.01736
NT1 MLN	19900	0.430829	2.72977					Total	0.4784	17
HIF1 MLN	19000	0.411344	2.60631
	46190							Data summary
								Number of treatments (columns)	3
	Exp106	Divided by SUM	Normalised to NT1					Number of values (total)	18
NT1	7380	0.183673	1
NT1 MLN	15400	0.383275	2.08672
HIF1 MLN	17400	0.433051	2.35772
	40180
	Exp110	Divided by SUM	Normalised to NT1
NT1	4530	0.046701	1
NT1 MLN	10800	0.11134	2.38411
HIF1 MLN	7850	0.0809278	1.73289
	23180
