# Supplementary material for: FBXL4 ubiquitin ligase deficiency promotes mitophagy by elevating NIX levels
Source: EMBO J. 2023 Apr 27;42(13):e112799. doi: 10.15252/embj.2022112799 (PMC10308357; doi:10.15252/embj.2022112799)
Supplement: Supplementary file 10 — Source Data for Figure 6 [file EMBJ-42-e112799-s008.zip › EMBOJ-2022-112799R_Figure6/Figure 6D/Figure 6D Western blot quant.xlsx]

## Sheet: Figure 6D
Western blot quantitiation for figure 6D. Each tab contains the quantitation for each protein. Tabs show the raw signal values taken from image studio software with background subtraction. Raw values for each condition were normalised to the sum of the quantitated raw values from each individual blot. Samples were normalised to DMSO control.

## Sheet: BNIP3
	Exp15	Exp18	Exp21		ANOVA results						Multiple Comparisons
DMSO	436000	2530	989		Table Analyzed	BNIP3 divided by the SUM					Number of families	1
AO	213000	1520	753		Data sets analyzed	A-C					Number of comparisons per family	2
MLN	8250000	65800	26700								Alpha	0.05
SUM	8899000	69850	28442		ANOVA summary
					F	19067					Dunnett's multiple comparisons test	Mean Diff.	95.00% CI of diff.	Below threshold?	Summary	Adjusted P Value	A-?
	Exp15	Divided by SUM	Normalised to NT1		P value	<0.0001					DMSO vs. AO	0.01594	0.0006342 to 0.03124	Yes	*	0.043	B	AO
DMSO	436000	0.0489943	1		P value summary	****					DMSO vs. MLN	-0.896	-0.9113 to -0.8806	Yes	****	<0.0001	C	MLN
AO	213000	0.0239353	0.488532		Significant diff. among means (P < 0.05)?	Yes
MLN	8250000	0.92707	18.922		R squared	0.9998					Test details	Mean 1	Mean 2	Mean Diff.	SE of diff.	n1	n2	q	DF
SUM	8899000										DMSO vs. AO	0.04	0.02406	0.01594	0.005346	3	3	2.982	6
					Brown-Forsythe test						DMSO vs. MLN	0.04	0.9359	-0.896	0.005346	3	3	167.6	6
	Exp18	Divided by SUM	Normalised to NT1		F (DFn, DFd)	0.3742 (2, 6)
DMSO	2530	0.0362205	1		P value	0.7028
AO	1520	0.0217609	0.600791		P value summary	ns
MLN	65800	0.942019	26.0079		Are SDs significantly different (P < 0.05)?	No
SUM	69850
					Bartlett's test
	Exp21	Divided by SUM	Normalised to NT1		Bartlett's statistic (corrected)
DMSO	989	0.0347725	1		P value
AO	753	0.0264749	0.761375		P value summary
MLN	26700	0.938753	26.997		Are SDs significantly different (P < 0.05)?
SUM	28442
					ANOVA table	SS	DF	MS	F (DFn, DFd)	P value
					Treatment (between columns)	1.635	2	0.8173	F (2, 6) = 19067	P<0.0001
					Residual (within columns)	0.0002572	6	4.286e-05
					Total	1.635	8
					Data summary
					Number of treatments (columns)	3
					Number of values (total)	9

## Sheet: NIX
	Exp15	Exp18	Exp21		ANOVA results						Multiple Comparisons
DMSO	777000	1500	3430		Table Analyzed	Nix divided by the SUM					Number of families	1
AO	555000	1070	2880		Data sets analyzed	A-C					Number of comparisons per family	2
MLN	8170000	7800	19500								Alpha	0.05
Sum	9502000	10370	25810		ANOVA summary
					F	247.2					Dunnett's multiple comparisons test	Mean Diff.	95.00% CI of diff.	Below threshold?	Summary	Adjusted P Value	A-?
	Exp15	Divided by SUM	Normalised to NT1		P value	<0.0001					DMSO vs. AO	0.02871	-0.07301 to 0.1304	No	ns	0.6535	B	AO
DMSO	777000	0.0817723	1		P value summary	****					DMSO vs. MLN	-0.6694	-0.7711 to -0.5677	Yes	****	<0.0001	C	MLN
AO	555000	0.0584088	0.714286		Significant diff. among means (P < 0.05)?	Yes
MLN	8170000	0.859819	10.5148		R squared	0.988					Test details	Mean 1	Mean 2	Mean Diff.	SE of diff.	n1	n2	q	DF
	9502000										DMSO vs. AO	0.1198	0.09106	0.02871	0.03553	3	3	0.8081	6
					Brown-Forsythe test						DMSO vs. MLN	0.1198	0.7892	-0.6694	0.03553	3	3	18.84	6
	Exp18	Divided by SUM	Normalised to NT1		F (DFn, DFd)	0.1760 (2, 6)
DMSO	1500	0.144648	1		P value	0.8428
AO	1070	0.103182	0.713333		P value summary	ns
MLN	7800	0.75217	5.2		Are SDs significantly different (P < 0.05)?	No
	10370
					Bartlett's test
	Exp21	Divided by SUM	Normalised to NT1		Bartlett's statistic (corrected)
DMSO	3430	0.132894	1		P value
AO	2880	0.111585	0.83965		P value summary
MLN	19500	0.755521	5.68513		Are SDs significantly different (P < 0.05)?
	25810
					ANOVA table	SS	DF	MS	F (DFn, DFd)	P value
					Treatment (between columns)	0.9363	2	0.4681	F (2, 6) = 247.2	P<0.0001
					Residual (within columns)	0.01136	6	0.001894
					Total	0.9476	8
					Data summary
					Number of treatments (columns)	3
					Number of values (total)	9
