# Supplementary material for: FBXL4 ubiquitin ligase deficiency promotes mitophagy by elevating NIX levels
Source: EMBO J. 2023 Apr 27;42(13):e112799. doi: 10.15252/embj.2022112799 (PMC10308357; doi:10.15252/embj.2022112799)
Supplement: Supplementary file 11 — Source Data for Figure 7 [file EMBJ-42-e112799-s002.zip]

Archive with 42 entries (34 files):
- EMBOJ-2022-112799R_Figure7/
- __MACOSX/._EMBOJ-2022-112799R_Figure7
- EMBOJ-2022-112799R_Figure7/Figure 7D/
- __MACOSX/EMBOJ-2022-112799R_Figure7/._Figure 7D
- EMBOJ-2022-112799R_Figure7/Figure 7C/
- __MACOSX/EMBOJ-2022-112799R_Figure7/._Figure 7C
- EMBOJ-2022-112799R_Figure7/Figure 7B/
- __MACOSX/EMBOJ-2022-112799R_Figure7/._Figure 7B
- EMBOJ-2022-112799R_Figure7/Figure 7E/
- __MACOSX/EMBOJ-2022-112799R_Figure7/._Figure 7E
- EMBOJ-2022-112799R_Figure7/.DS_Store
- __MACOSX/EMBOJ-2022-112799R_Figure7/._.DS_Store
- EMBOJ-2022-112799R_Figure7/Figure 7 README.txt
- __MACOSX/EMBOJ-2022-112799R_Figure7/._Figure 7 README.txt
- EMBOJ-2022-112799R_Figure7/Figure 7G/
- __MACOSX/EMBOJ-2022-112799R_Figure7/._Figure 7G
- EMBOJ-2022-112799R_Figure7/Figure 7F/
- __MACOSX/EMBOJ-2022-112799R_Figure7/._Figure 7F
- EMBOJ-2022-112799R_Figure7/Figure 7A/
- __MACOSX/EMBOJ-2022-112799R_Figure7/._Figure 7A
- EMBOJ-2022-112799R_Figure7/Figure 7D/Figure 7D-BNIP3 Quant.xlsx
- __MACOSX/EMBOJ-2022-112799R_Figure7/Figure 7D/._Figure 7D-BNIP3 Quant.xlsx
- EMBOJ-2022-112799R_Figure7/Figure 7C/Figure 7C-NIX Quant.xlsx
- __MACOSX/EMBOJ-2022-112799R_Figure7/Figure 7C/._Figure 7C-NIX Quant.xlsx
- EMBOJ-2022-112799R_Figure7/Figure 7B/.DS_Store
- __MACOSX/EMBOJ-2022-112799R_Figure7/Figure 7B/._.DS_Store
- EMBOJ-2022-112799R_Figure7/Figure 7B/Figure 7B-western blot .pdf
- __MACOSX/EMBOJ-2022-112799R_Figure7/Figure 7B/._Figure 7B-western blot .pdf
- EMBOJ-2022-112799R_Figure7/Figure 7E/.DS_Store
- __MACOSX/EMBOJ-2022-112799R_Figure7/Figure 7E/._.DS_Store
- EMBOJ-2022-112799R_Figure7/Figure 7E/EMBOJ-2022-112799R-7E_Source_Data-sd.pdf
- __MACOSX/EMBOJ-2022-112799R_Figure7/Figure 7E/._EMBOJ-2022-112799R-7E_Source_Data-sd.pdf
- EMBOJ-2022-112799R_Figure7/Figure 7G/Figure 7G-Western blot quant.xlsx
- __MACOSX/EMBOJ-2022-112799R_Figure7/Figure 7G/._Figure 7G-Western blot quant.xlsx
- EMBOJ-2022-112799R_Figure7/Figure 7F/Figure 7F-Western blot.pdf
- __MACOSX/EMBOJ-2022-112799R_Figure7/Figure 7F/._Figure 7F-Western blot.pdf
- EMBOJ-2022-112799R_Figure7/Figure 7F/.DS_Store
- __MACOSX/EMBOJ-2022-112799R_Figure7/Figure 7F/._.DS_Store
- EMBOJ-2022-112799R_Figure7/Figure 7A/.DS_Store
- __MACOSX/EMBOJ-2022-112799R_Figure7/Figure 7A/._.DS_Store
- EMBOJ-2022-112799R_Figure7/Figure 7A/Figure 7A-Western blot.pdf
- __MACOSX/EMBOJ-2022-112799R_Figure7/Figure 7A/._Figure 7A-Western blot.pdf
