# Supplementary material for: FBXL4 ubiquitin ligase deficiency promotes mitophagy by elevating NIX levels
Source: EMBO J. 2023 Apr 27;42(13):e112799. doi: 10.15252/embj.2022112799 (PMC10308357; doi:10.15252/embj.2022112799)
Supplement: Supplementary file 11 — Source Data for Figure 7 [file EMBJ-42-e112799-s002.zip › EMBOJ-2022-112799R_Figure7/Figure 7 README.txt]

Figure 7A:
Western blot analysis of control and knockout pool samples.
Annotation reflects target of primary antibody and secondary antibody IRdye (either 800CW or 680LT).
Tifs were exported from image studio software. 
Images were further processed in photoshop, 
Tifs were converted to grayscale
Level adjustments were applied to the whole image, and the image was cropped as required.


Figure 7B:
Western blot analysis of control and knockout pool samples.
Annotation reflects target of primary antibody and secondary antibody IRdye (either 800CW or 680LT).
Tifs were exported from image studio software. 
Images were further processed in photoshop, 
Tifs were converted to grayscale
Level adjustments were applied to the whole image, and the image was cropped as required.

Figure 7C and D:
Western blot bands were quantified using image studio software.
Raw signal values were taken from image studio following background subtraction. 
Raw values for each condition were normalised to the sum of the quantitated raw values from each individual blot and statistical analysis conducted in PRISM 9. 

Figure 7E:
Western blot analysis of control and knockout pool samples.
Annotation reflects target of primary antibody and secondary antibody IRdye (either 800CW or 680LT).
Tifs were exported from image studio software. 
Images were further processed in photoshop, 
Tifs were converted to grayscale
Level adjustments were applied to the whole image, and the image was cropped as required.

Figure 7F:
Western blot analysis of control and knockout pool TUBES pulldown samples.
Annotation reflects target of primary antibody and secondary antibody IRdye (either 800CW or 680LT).
Tifs were exported from image studio software. 
Images were further processed in photoshop, 
Tifs were converted to grayscale
Level adjustments were applied to the whole image, and the image was cropped as required.

Figure 7G:
Western blot bands were quantified using image studio software.
Raw signal values were taken from image studio following background subtraction. 
Raw values for each condition were normalised to the sum of the quantitated raw values from each individual blot and statistical analysis conducted in PRISM 9. 
High molecular weight Ub-NIX signal enriched in the TUBES pulldown samples was normalised to the  total NIX signal in each corresponding input sample. For graphical representation, values were normalised to the control sample.
