# Supplementary material for: FBXL4 ubiquitin ligase deficiency promotes mitophagy by elevating NIX levels
Source: EMBO J. 2023 Apr 27;42(13):e112799. doi: 10.15252/embj.2022112799 (PMC10308357; doi:10.15252/embj.2022112799)
Supplement: Supplementary file 11 — Source Data for Figure 7 [file EMBJ-42-e112799-s002.zip › EMBOJ-2022-112799R_Figure7/Figure 7D/Figure 7D-BNIP3 Quant.xlsx]

## Sheet: Figure 7D
Western blot quantitiation for figure 7D. Sheet show the raw values taken from image studio software. Raw signal values were taken from image studio following background subtraction. Raw values for each condition were normalised to the sum of the quantitated raw values from each individual blot.

## Sheet: BNIP3
Xp94-KO1						Xp101-KO1						Xp105-KO1
BNIP3						BNIP3						BNIP3
Image Name	BNIP3 signal	Divided by the SUM	Normalised to C1 DMSO			Image Name	BNIP3 signal	Divided by the SUM	Normalised to C1 DMSO			Image Name	BNIP3 signal	Divided by the SUM	Normalised to C1 DMSO
C1 DMSO	1250	0.0280005	1			C1 DMSO	2220	0.0339346	1			C1 DMSO	562	0.0211262	1
C1 0 hr	4910	0.109986	3.928			C1 0 hr	9320	0.142464	4.1982			C1 0 hr	5250	0.197354	9.34164
C1 1 hr	3810	0.0853456	3.048			C1 1 hr	6120	0.0935494	2.75676			C1 2hr	3510	0.131945	6.24555
C1 2hr	3090	0.0692173	2.472			C1 2hr	4390	0.0671049	1.97748			C1 4 hr	1680	0.0631531	2.98932
C1 4 hr	1880	0.0421128	1.504			C1 4 hr	2040	0.0311831	0.918919			C1 6 hr	1130	0.042478	2.01068
C1 6 hr	942	0.0211012	0.7536			C1 6 hr	1080	0.0165087	0.486486			KO1 DMSO	2420	0.0909706	4.30605
KO1 DMSO	3230	0.0723534	2.584			KO1 DMSO	8110	0.123968	3.65315			KO1 0 hr	4710	0.177054	8.38078
KO1 0 hr	6500	0.145603	5.2			KO1 0 hr	8870	0.135585	3.9955			KO1 2hr	2850	0.107135	5.07117
KO1 1 hr	7430	0.166435	5.944			KO1 1 hr	6090	0.0930908	2.74324			KO1 4 hr	2320	0.0872115	4.12811
KO1 2hr	6080	0.136195	4.864			KO1 2hr	7490	0.114491	3.37387			KO1 6 hr	2170	0.0815728	3.86121
KO1 4 hr	3390	0.0759375	2.712			KO1 4 hr	4840	0.0739835	2.18018
KO1 6 hr	2130	0.0477129	1.704			KO1 6 hr	4850	0.0741363	2.18468
SUM	44642					SUM	65420					SUM	26602
Xp94-KO2						Xp101-KO2						Xp105-KO2
BNIP3						BNIP3						BNIP3
Image Name	BNIP3 signal	Divided by the SUM	Normalised to C2 DMSO			Image Name	BNIP3 signal	Divided by the SUM	Normalised to C2 DMSO			Image Name	BNIP3 signal	Divided by the SUM	Normalised to C2 DMSO
C2 DMSO	303	0.0334363	1			C2 DMSO	3550	0.0368601	1			C2 DMSO	2710	0.040166	1
C2 0 hr	1730	0.190907	5.70957			C2 0 hr	12400	0.128751	3.49296			C2 0 hr	8100	0.120053	2.98893
C2 1 hr	1260	0.139042	4.15842			C2 1 hr	9280	0.0963555	2.61408			C2 1 hr	7320	0.108493	2.70111
C2 2hr	420	0.0463474	1.38614			C2 2hr	7130	0.0740318	2.00845			C2 2hr	4240	0.0628427	1.56458
C2 4 hr	210	0.0231737	0.693069			C2 4 hr	2410	0.0250234	0.678873			C2 4 hr	3070	0.0455017	1.13284
C2 6 hr	104	0.0114765	0.343234			C2 6 hr	1620	0.0168207	0.456338			C2 6 hr	1710	0.0253446	0.630996
KO2 DMSO	669	0.0738248	2.20792			KO2 DMSO	7200	0.0747586	2.02817			KO2 DMSO	5030	0.0745517	1.85609
KO2 0 hr	1490	0.164423	4.91749			KO2 0 hr	12900	0.133942	3.6338			KO2 0 hr	8630	0.127909	3.1845
KO2 1 hr	1410	0.155595	4.65347			KO2 1 hr	14800	0.15367	4.16901			KO2 1 hr	9760	0.144657	3.60148
KO2 2hr	619	0.0683072	2.0429			KO2 2hr	11500	0.119406	3.23944			KO2 2hr	8040	0.119164	2.96679
KO2 4 hr	569	0.0627897	1.87789			KO2 4 hr	7670	0.0796387	2.16056			KO2 4 hr	5030	0.0745517	1.85609
KO2 6 hr	278	0.0306776	0.917492			KO2 6 hr	5850	0.0607414	1.64789			KO2 6 hr	3830	0.056766	1.41328
SUM	9062					SUM	96310					SUM	67470
