# Supplementary material for: FBXL4 ubiquitin ligase deficiency promotes mitophagy by elevating NIX levels
Source: EMBO J. 2023 Apr 27;42(13):e112799. doi: 10.15252/embj.2022112799 (PMC10308357; doi:10.15252/embj.2022112799)
Supplement: Supplementary file 11 — Source Data for Figure 7 [file EMBJ-42-e112799-s002.zip › EMBOJ-2022-112799R_Figure7/Figure 7C/Figure 7C-NIX Quant.xlsx]

## Sheet: Figure 7C
Western blot quantitiation for figure 7C. Sheet show the raw values taken from image studio software. Raw signal values were taken from image studio following background subtraction. Raw values for each condition were normalised to the sum of the quantitated raw values from each individual blot.

## Sheet: NIX
Xp94-KO1						Xp101-KO1						Xp105-KO1
Nix						Nix						Nix
Image Name	NIX signal	Divided by the SUM	Normalised to C1 DMSO			Image Name	Nix signal	Divided by the SUM	Normalised to C1 DMSO			Image Name	Nix Signal	Divided by the SUM	Normalised to C1 DMSO
C1 DMSO	5580	0.0274809	1			C1 DMSO	1000	0.0342618	1			C1 DMSO	1640	0.0230337	1
C1 0 hr	13800	0.0679636	2.47312			C1 0 hr	2430	0.0832562	2.43			C1 0 hr	5900	0.0828652	3.59756
C1 1 hr	11800	0.0581138	2.1147			C1 1 hr	1900	0.0650975	1.9			C1 2hr	5270	0.0740169	3.21341
C1 2hr	10200	0.0502339	1.82796			C1 2hr	1500	0.0513927	1.5			C1 4 hr	3290	0.0462079	2.0061
C1 4 hr	7940	0.0391037	1.42294			C1 4 hr	926	0.0317265	0.926			C1 6 hr	2990	0.0419944	1.82317
C1 6 hr	5230	0.0257572	0.937276			C1 6 hr	651	0.0223045	0.651			KO1 DMSO	10600	0.148876	6.46341
KO1 DMSO	22900	0.11278	4.10394			KO1 DMSO	4530	0.155206	4.53			KO1 0 hr	13800	0.19382	8.41463
KO1 0 hr	25800	0.127062	4.62366			KO1 0 hr	4050	0.13876	4.05			KO1 2hr	10100	0.141854	6.15854
KO1 1 hr	31900	0.157104	5.71685			KO1 1 hr	3020	0.103471	3.02			KO1 4 hr	9230	0.129635	5.62805
KO1 2hr	28000	0.137897	5.01792			KO1 2hr	3820	0.13088	3.82			KO1 6 hr	8380	0.117697	5.10976
KO1 4 hr	21000	0.103423	3.76344			KO1 4 hr	2730	0.0935348	2.73
KO1 6 hr	18900	0.0930805	3.3871			KO1 6 hr	2630	0.0901086	2.63
SUM	203050					SUM	29187					SUM	71200
Xp94-KO2						Xp101-KO2						Xp105-KO2
Nix						Nix						Nix
Image Name	NIX signal	Divided by the SUM	Normalised to C2 DMSO			Image Name	Nix signal	Divided by the SUM	Normalised to C2 DMSO			Image Name	Nix signal	Divided by the SUM	Normalised to C2 DMSO
C2 DMSO	1360	0.0323833	1			C2 DMSO	1840	0.0334138	1			C2 DMSO	2350	0.0249152	1
C2 0 hr	4030	0.0959592	2.96324			C2 0 hr	4370	0.0793579	2.375			C2 0 hr	7210	0.0764419	3.06809
C2 1 hr	3490	0.0831012	2.56618			C2 1 hr	3590	0.0651933	1.95109			C2 1 hr	7100	0.0752757	3.02128
C2 2hr	1960	0.04667	1.44118			C2 2hr	3250	0.059019	1.7663			C2 2hr	4760	0.0504665	2.02553
C2 4 hr	1610	0.0383361	1.18382			C2 4 hr	1300	0.0236076	0.706522			C2 4 hr	3530	0.0374258	1.50213
C2 6 hr	967	0.0230255	0.711029			C2 6 hr	997	0.0181052	0.541848			C2 6 hr	3150	0.0333969	1.34043
KO2 DMSO	6150	0.146439	4.52206			KO2 DMSO	4900	0.0889825	2.66304			KO2 DMSO	10700	0.113444	4.55319
KO2 0 hr	6600	0.157154	4.85294			KO2 0 hr	7120	0.129297	3.86957			KO2 0 hr	12000	0.127226	5.10638
KO2 1 hr	5690	0.135486	4.18382			KO2 1 hr	9170	0.166524	4.9837			KO2 1 hr	13200	0.139949	5.61702
KO2 2hr	3080	0.0733386	2.26471			KO2 2hr	7480	0.135835	4.06522			KO2 2hr	12900	0.136768	5.48936
KO2 4 hr	3880	0.0923876	2.85294			KO2 4 hr	6110	0.110956	3.32065			KO2 4 hr	8870	0.0940416	3.77447
KO2 6 hr	3180	0.0757197	2.33824			KO2 6 hr	4940	0.0897089	2.68478			KO2 6 hr	8550	0.0906489	3.6383
SUM	41997					SUM	55067					SUM	94320
