# Supplementary material for: FBXL4 ubiquitin ligase deficiency promotes mitophagy by elevating NIX levels
Source: EMBO J. 2023 Apr 27;42(13):e112799. doi: 10.15252/embj.2022112799 (PMC10308357; doi:10.15252/embj.2022112799)
Supplement: Supplementary file 11 — Source Data for Figure 7 [file EMBJ-42-e112799-s002.zip › EMBOJ-2022-112799R_Figure7/Figure 7G/Figure 7G-Western blot quant.xlsx]

## Sheet: Overview
Western blot quantification of TUBES pulldown. Raw signal values were taken from image studio following background subtraction. Raw values for each condition were normalised to the sum of the quantitated raw values from each individual blot. NIX smear was normalised to total NIX levels in the corresponding input sample. Values were normalised to the control sample.

## Sheet: Ub-Nix quant
HEPD-Exp102-NIX							HEPD-Exp160-Nix
Image Name	Signal	Sum for each blot	Divide by sum	Normalised to input signal			Image Name	Signal	Sum for each blot	Divide by sum	Normalised to input signal
Control + MG132 Input	3940	Sum	0.356239				Control + MG132 Input	37900	90200	0.420177
KO + MG132 Input	7120	11060	0.643761				KO + MG132 Input	52300		0.579823
Control +MG132 Pulldown	462		0.546746	1.53477			Control +MG132 Pulldown	2870	4790	0.599165	1.42598
KO + MG132 pulldown	383	845	0.453254	0.704072			KO + MG132 pulldown	1920		0.400835	0.691306
HEPD-Exp161-Nix
Image Name	Signal	Sum for each blot	Divide by sum	Normalised to input signal
Control + MG132 Input	2740	6230	0.439807
KO + MG132 Input	3490		0.560193
Control +MG132 Pulldown	2490	3980	0.625628	1.4225
KO + MG132 pulldown	1490		0.374372	0.668291
